# Supplementary material for: Mathematical modeling of COVID-19 in 14.8 million individuals in Bahia, Brazil
Source: Nat Commun. 2021 Jan 12;12:333. doi: 10.1038/s41467-020-19798-3 (PMC7803757; doi:10.1038/s41467-020-19798-3)
Supplement: Supplementary file 3 — Source Data [file 41467_2020_19798_MOESM3_ESM.zip]

Archive with 74 entries (61 files):
- Supplementary Material/
- Supplementary Material/data/
- Supplementary Material/data/data.csv
- Supplementary Material/data/dataInterior.csv
- Supplementary Material/data/salvador.csv
- Supplementary Material/data/pop_muni.csv
- Supplementary Material/data/data_up_to_september.csv
- Supplementary Material/results/
- Supplementary Material/results/Bahia/
- Supplementary Material/results/Bahia/UTI.csv
- Supplementary Material/results/Bahia/exposed.csv
- Supplementary Material/results/Bahia/susceptible.csv
- Supplementary Material/results/Bahia/data.csv
- Supplementary Material/results/Bahia/deaths.csv
- Supplementary Material/results/Bahia/deaths_cum.csv
- Supplementary Material/results/Bahia/Hosp.csv
- Supplementary Material/results/Bahia/Infec.csv
- Supplementary Material/results/Bahia/Infec_cum.csv
- Supplementary Material/results/Bahia/Parameters.csv
- Supplementary Material/results/Interior/
- Supplementary Material/results/Interior/deaths.csv
- Supplementary Material/results/Interior/exposed.csv
- Supplementary Material/results/Interior/Infec.csv
- Supplementary Material/results/Interior/Parameters.csv
- Supplementary Material/results/Interior/susceptible.csv
- Supplementary Material/results/Salvador/
- Supplementary Material/results/Salvador/Parameters.csv
- Supplementary Material/results/Salvador/susceptible.csv
- Supplementary Material/results/Salvador/deaths.csv
- Supplementary Material/results/Salvador/exposed.csv
- Supplementary Material/results/Salvador/Infec.csv
- Supplementary Material/script/
- Supplementary Material/script/.ipynb_checkpoints/
- Supplementary Material/script/.ipynb_checkpoints/model-checkpoint.py
- Supplementary Material/script/.ipynb_checkpoints/modelSummaryInterior-checkpoint.Rmd
- Supplementary Material/script/.ipynb_checkpoints/modelSummarySalvador-checkpoint.Rmd
- Supplementary Material/script/.ipynb_checkpoints/para_ontem-checkpoint.ipynb
- Supplementary Material/script/.ipynb_checkpoints/R(t)-checkpoint.ipynb
- Supplementary Material/script/.ipynb_checkpoints/GetData-checkpoint.ipynb
- Supplementary Material/script/.ipynb_checkpoints/SEIRHUD-checkpoint.ipynb
- Supplementary Material/script/.ipynb_checkpoints/SEIRHUDInterior-checkpoint.ipynb
- Supplementary Material/script/.ipynb_checkpoints/SEIRHUDSalvador-checkpoint.ipynb
- Supplementary Material/script/.ipynb_checkpoints/VizTop-checkpoint.ipynb
- Supplementary Material/script/.ipynb_checkpoints/__init__-checkpoint.py
- Supplementary Material/script/__init__.py
- Supplementary Material/script/sensitivityAnalysis.py
- Supplementary Material/script/report.log
- Supplementary Material/script/SEIRHUD.ipynb
- Supplementary Material/script/SEIRHUDInterior.ipynb
- Supplementary Material/script/model.py
- Supplementary Material/script/SEIRHUDSalvador.ipynb
- Supplementary Material/script/model_seiihurd.py
- Supplementary Material/script/seiihurd_ba.py
- Supplementary Material/script/__pycache__/
- Supplementary Material/script/__pycache__/model.cpython-36.pyc
- Supplementary Material/script/seiihurd_ba_up_to_sept.py
- Supplementary Material/script/.RData
- Supplementary Material/script/.Rhistory
- Supplementary Material/Effective reproduction number/
- Supplementary Material/Effective reproduction number/.ipynb_checkpoints/
- Supplementary Material/Effective reproduction number/.ipynb_checkpoints/R(t)-checkpoint.ipynb
- Supplementary Material/Effective reproduction number/Figs//BA.png
- Supplementary Material/Effective reproduction number/BA/
- Supplementary Material/Effective reproduction number/BA/capital.csv
- Supplementary Material/Effective reproduction number/BA/estado.csv
- Supplementary Material/Effective reproduction number/BA/interior.csv
- Supplementary Material/Effective reproduction number/Bahia.csv
- Supplementary Material/Effective reproduction number/Interior.csv
- Supplementary Material/Effective reproduction number/R(t).ipynb
- Supplementary Material/Effective reproduction number/Rt_BA.png
- Supplementary Material/Effective reproduction number/Salvador.csv
- Supplementary Material/images/
- Supplementary Material/images/cidacs.png
- Supplementary Material/README.md
