# Supplementary material for: Mathematical modeling of COVID-19 in 14.8 million individuals in Bahia, Brazil
Source: Nat Commun. 2021 Jan 12;12:333. doi: 10.1038/s41467-020-19798-3 (PMC7803757; doi:10.1038/s41467-020-19798-3)
Supplement: Supplementary file 3 — Source Data [file 41467_2020_19798_MOESM3_ESM.zip › Supplementary Material/data/data.csv]

dates	ts0	infec	leitos	uti	dth	dthcm
06/03/2020	8	1	0	0	0	0
07/03/2020	9	2	0	0	0	0
08/03/2020	10	2	0	0	0	0
09/03/2020	11	2	0	0	0	0
10/03/2020	12	2	0	0	0	0
11/03/2020	13	3	0	0	0	0
12/03/2020	14	3	0	0	0	0
13/03/2020	15	7	0	0	0	0
14/03/2020	16	7	0	0	0	0
15/03/2020	17	9	0	0	0	0
16/03/2020	18	10	0	0	0	0
17/03/2020	19	14	0	0	0	0
18/03/2020	20	27	0	0	0	0
19/03/2020	21	30	0	0	0	0
20/03/2020	22	34	0	0	0	0
21/03/2020	23	41	0	0	0	0
22/03/2020	24	55	0	0	0	0
23/03/2020	25	63	0	0	0	0
24/03/2020	26	79	0	0	0	0
25/03/2020	27	91	0	0	0	0
26/03/2020	28	108	0	0	0	0
27/03/2020	29	123	0	0	0	0
28/03/2020	30	127	0	0	0	0
29/03/2020	31	156	10	8	1	1
30/03/2020	32	176	10	8	0	1
31/03/2020	33	217	34	8	1	2
01/04/2020	34	246	16	17	0	2
02/04/2020	35	267	17	16	1	3
03/04/2020	36	289	18	17	2	5
04/04/2020	37	336	15	18	3	8
05/04/2020	38	401	8	19	1	9
06/04/2020	39	437	20	26	1	10
07/04/2020	40	462	18	29	4	14
08/04/2020	41	515	18	28	4	18
09/04/2020	42	568	21	26	1	19
10/04/2020	43	616	14	11	1	20
11/04/2020	44	640	27	29	1	21
12/04/2020	45	674	32	28	0	21
13/04/2020	46	723	32	28	1	22
14/04/2020	47	776	55	29	4	26
15/04/2020	48	884	61	38	2	28
16/04/2020	49	967	59	45	6	34
17/04/2020	50	1064	67	48	3	37
18/04/2020	51	1200	95	52	7	44
19/04/2020	52	1249	87	50	2	46
20/04/2020	53	1377	93	64	1	47
21/04/2020	54	1504	98	64	1	48
22/04/2020	55	1645	103	61	10	58
23/04/2020	56	1845	164	67	6	64
24/04/2020	57	1979	162	68	4	68
25/04/2020	58	2116	183	71	5	73
26/04/2020	59	2248	177	73	1	74
27/04/2020	60	2356	180	73	10	84
28/04/2020	61	2564	186	89	9	93
29/04/2020	62	2676	139	137	7	100
30/04/2020	63	2867	175	153	6	106
01/05/2020	64	3140	147	159	11	117
02/05/2020	65	3315	198	169	6	123
03/05/2020	66	3566	202	180	5	128
04/05/2020	67	3734	200	182	13	141
