# Supplementary material for: Mathematical modeling of COVID-19 in 14.8 million individuals in Bahia, Brazil
Source: Nat Commun. 2021 Jan 12;12:333. doi: 10.1038/s41467-020-19798-3 (PMC7803757; doi:10.1038/s41467-020-19798-3)
Supplement: Supplementary file 3 — Source Data [file 41467_2020_19798_MOESM3_ESM.zip › Supplementary Material/data/dataInterior.csv]

dates	cases	deaths
06-03-2020	1	0
07-03-2020	2	0
08-03-2020	2	0
09-03-2020	2	0
10-03-2020	2	0
11-03-2020	3	0
12-03-2020	3	0
13-03-2020	4	0
14-03-2020	4	0
15-03-2020	5	0
16-03-2020	6	0
17-03-2020	9	0
18-03-2020	10	0
19-03-2020	12	0
20-03-2020	16	0
21-03-2020	18	0
22-03-2020	22	0
23-03-2020	26	0
24-03-2020	34	0
25-03-2020	37	0
26-03-2020	45	0
27-03-2020	45	0
28-03-2020	46	0
29-03-2020	53	0
30-03-2020	59	0
31-03-2020	85	0
01-04-2020	93	0
02-04-2020	100	0
03-04-2020	106	1
04-04-2020	121	2
05-04-2020	157	2
06-04-2020	174	2
07-04-2020	193	4
08-04-2020	223	7
09-04-2020	254	8
10-04-2020	273	8
11-04-2020	285	10
12-04-2020	310	10
13-04-2020	333	11
14-04-2020	348	13
15-04-2020	362	13
16-04-2020	395	16
17-04-2020	421	18
18-04-2020	440	21
19-04-2020	485	23
20-04-2020	553	24
21-04-2020	577	25
22-04-2020	606	26
23-04-2020	708	28
24-04-2020	756	30
25-04-2020	808	34
26-04-2020	886	35
27-04-2020	921	35
28-04-2020	981	37
29-04-2020	1031	38
30-04-2020	1077	39
01-05-2020	1139	41
02-05-2020	1209	45
03-05-2020	1313	48
04-05-2020	1357	50
