# Supplementary material for: Mathematical modeling of COVID-19 in 14.8 million individuals in Bahia, Brazil
Source: Nat Commun. 2021 Jan 12;12:333. doi: 10.1038/s41467-020-19798-3 (PMC7803757; doi:10.1038/s41467-020-19798-3)
Supplement: Supplementary file 3 — Source Data [file 41467_2020_19798_MOESM3_ESM.zip › Supplementary Material/data/salvador.csv]

date	city	cases	deaths	ndeaths
2020-03-13	Salvador	3	0	0
2020-03-14	Salvador	3	0	0
2020-03-15	Salvador	4	0	0
2020-03-16	Salvador	4	0	0
2020-03-17	Salvador	5	0	0
2020-03-18	Salvador	17	0	0
2020-03-20	Salvador	18	0	0
2020-03-19	Salvador	18	0	0
2020-03-21	Salvador	23	0	0
2020-03-22	Salvador	33	0	0
2020-03-23	Salvador	37	0	0
2020-03-24	Salvador	45	0	0
2020-03-25	Salvador	54	0	0
2020-03-26	Salvador	60	0	0
2020-03-27	Salvador	78	0	0
2020-03-28	Salvador	81	0	0
2020-03-29	Salvador	103	1	1
2020-03-30	Salvador	117	2	1
2020-03-31	Salvador	132	2	0
2020-04-01	Salvador	153	2	0
2020-04-02	Salvador	167	3	1
2020-04-03	Salvador	183	5	2
2020-04-04	Salvador	215	5	0
2020-04-05	Salvador	244	7	2
2020-04-06	Salvador	263	8	1
2020-04-07	Salvador	269	10	2
2020-04-08	Salvador	292	11	1
2020-04-09	Salvador	314	11	0
2020-04-10	Salvador	343	11	0
2020-04-11	Salvador	355	11	0
2020-04-12	Salvador	364	11	0
2020-04-13	Salvador	390	11	0
2020-04-14	Salvador	428	13	2
2020-04-15	Salvador	522	15	2
2020-04-16	Salvador	572	18	3
2020-04-17	Salvador	643	18	0
2020-04-18	Salvador	760	19	1
2020-04-19	Salvador	764	22	3
2020-04-20	Salvador	824	23	1
2020-04-21	Salvador	927	23	0
2020-04-22	Salvador	1039	27	4
2020-04-23	Salvador	1137	34	7
2020-04-24	Salvador	1223	37	3
2020-04-25	Salvador	1308	38	1
2020-04-26	Salvador	1362	39	1
2020-04-27	Salvador	1435	48	9
2020-04-28	Salvador	1583	56	8
2020-04-29	Salvador	1645	62	6
2020-04-30	Salvador	1790	67	5
2020-05-01	Salvador	2001	76	9
2020-05-02	Salvador	2106	78	2
2020-05-03	Salvador	2253	80	2
2020-05-04	Salvador	2377	91	11
2020-05-05	Salvador	2606	95	4
2020-05-06	Salvador	2754	98	3
2020-05-07	Salvador	2884	101	3
2020-05-08	Salvador	3136	118	17
2020-05-09	Salvador	3349	127	9
2020-05-10	Salvador	3677	128	1
2020-05-11	Salvador	3891	138	10
2020-05-12	Salvador	4120	145	7
2020-05-13	Salvador	4362	148	3
2020-05-14	Salvador	4632	167	19
2020-05-15	Salvador	4843	181	14
2020-05-16	Salvador	5280	184	3
2020-05-17	Salvador	5330	189	5
2020-05-18	Salvador	5339	202	13
2020-05-19	Salvador	6109	215	13
2020-05-20	Salvador	6494	241	26
2020-05-21	Salvador	6880	248	7
2020-05-22	Salvador	7118	257	9
2020-05-23	Salvador	8026	264	7
2020-05-24	Salvador	8613	303	39
2020-05-25	Salvador	8860	314	11
2020-05-26	Salvador	9094	328	14
2020-05-27	Salvador	9389	357	29
2020-05-28	Salvador	9874	390	33
2020-05-29	Salvador	10353	421	31
2020-05-30	Salvador	10724	443	22
2020-05-31	Salvador	11087	453	10
2020-06-01	Salvador	11431	474	21
2020-06-02	Salvador	12850	493	19
2020-06-03	Salvador	13278	511	18
2020-06-04	Salvador	13745	535	24
2020-06-05	Salvador	15173	558	23
2020-06-06	Salvador	15691	579	21
2020-06-07	Salvador	16001	600	21
2020-06-08	Salvador	16588	600	0
2020-06-09	Salvador	17176	640	40
2020-06-10	Salvador	18151	674	34
2020-06-11	Salvador	18706	707	33
2020-06-12	Salvador	19027	720	13
2020-06-13	Salvador	19687	728	8
2020-06-14	Salvador	19860	742	14
2020-06-15	Salvador	20525	752	10
2020-06-16	Salvador	21162	775	23
2020-06-17	Salvador	21893	800	25
2020-06-18	Salvador	21928	827	27
2020-06-19	Salvador	22155	854	27
2020-06-20	Salvador	23047	884	30
2020-06-21	Salvador	23411	904	20
2020-06-22	Salvador	23639	919	15
2020-06-23	Salvador	24348	953	34
2020-06-24	Salvador	25749	991	38
2020-06-25	Salvador	26814	1029	38
2020-06-26	Salvador	27666	1046	17
2020-06-27	Salvador	31141	1065	19
2020-06-28	Salvador	32332	1093	28
