# Supplementary material for: Mathematical modeling of COVID-19 in 14.8 million individuals in Bahia, Brazil
Source: Nat Commun. 2021 Jan 12;12:333. doi: 10.1038/s41467-020-19798-3 (PMC7803757; doi:10.1038/s41467-020-19798-3)
Supplement: Supplementary file 3 — Source Data [file 41467_2020_19798_MOESM3_ESM.zip › Supplementary Material/data/pop_muni.csv]

ARmaior	Sexo	Armenor	NomeMunic	0 a 5	5 a 10	10 a 15	15 a 20	20 a 25	25 a 30	30 a 35	35 a 40	40 a 45	45 a 50	50 a 55	55 a 60	60 a 65	65 a 70	70 a 75	75 a 80	80 a 85	85 a 90	90+	Total
ACRE	f	1200013	Acrelândia - AC	767.6572	767.7928	801.7916	845.3606	807.8045	749.6571	608.1777	646.8772	586.665	437.9251	406.8437	308.4212	206.4557	174.3118	114.3817	75.16636	36.20747	19.92715	7.837699	8369.261579
ACRE	f	1200054	Assis Brasil - AC	525.0774	527.2499	521.5815	497.1235	442.069	402.3819	329.538	300.0322	253.8376	212.3602	169.4191	122.4704	100.3654	67.42821	40.44873	38.78302	18.79434	9.571784	9.018801	4587.550985
ACRE	f	1200104	Brasiléia - AC	986.8388	1024.884	1081.099	1201.66	1140.168	1031.791	1012.124	941.1411	854.9808	726.8952	586.3176	438.2222	330.3237	276.4326	213.5974	147.8214	87.42088	37.60553	25.5493	12144.872510000003
ACRE	f	1200138	Bujari - AC	460.2039	453.1159	464.4069	493.5845	468.4625	422.1158	412.4701	369.2685	344.5368	244.2861	230.8566	176.4813	160.9173	131.8885	84.21118	48.73089	21.26138	10.88971	10.42333	5008.1111900000005
ACRE	f	1200179	Capixaba - AC	602.6851	566.9667	533.2982	652.6219	675.3786	529.6894	437.4555	392.2821	363.2649	367.3351	254.3666	230.8139	180.0281	116.2725	90.40004	56.00698	28.76885	14.48972	7.366551	6099.490741000001
ACRE	f	1200203	Cruzeiro do Sul - AC	4028.432	4234.754	4524.113	4692.891	4285.94	3530.922	3173.843	3170.275	2609.893	2156.431	1612.146	1258.973	1082.397	800.7731	573.4065	513.3466	304.2736	173.8551	111.9106	42838.575499999984
ACRE	f	1200252	Epitaciolândia - AC	772.2976	795.2481	877.7615	872.5081	917.47	874.4179	750.9971	734.0699	625.6995	505.7263	456.2959	371.8176	239.1691	206.6098	141.8878	106.9578	63.24782	31.1638	20.80882	9364.154440000002
ACRE	f	1200302	Feijó - AC	2096.112	2105.518	2228.515	2104.668	1674.713	1328.868	1134.56	1011.317	842.3568	686.9168	622.3896	425.9829	361.1887	273.058	214.6262	171.3609	85.46136	41.78995	35.7853	17445.18751
ACRE	f	1200328	Jordão - AC	721.9218	630.2636	592.6013	561.5954	439.6196	337.684	264.9213	240.0323	187.6088	136.2431	91.77976	66.11057	54.63777	28.21966	25.19675	15.94028	14.84048	2.6168	4.057032	4415.890301999999
ACRE	f	1200336	Mâncio Lima - AC	1038.905	1046.459	1065.772	997.796	884.8052	736.7111	656.9275	709.5109	534.1551	437.6311	312.6246	253.6018	230.1782	166.8318	102.9608	94.07086	45.86606	26.40277	18.04744	9359.257230000001
ACRE	f	1200344	Manoel Urbano - AC	477.5399	460.543	478.7462	453.2085	392.7761	334.1847	303.7839	324.8607	274.4043	210.6698	151.1038	126.4799	105.0478	67.2689	42.94916	34.53275	26.43079	15.76026	10.27185	4290.56231
ACRE	f	1200351	Marechal Thaumaturgo - AC	1697.648	1578.418	1450.834	1319.183	1071.564	866.9173	597.2782	561.4089	391.6022	340.2494	205.7526	197.7315	119.9897	94.65719	61.91729	56.5299	31.40182	12.63993	5.542771	10661.265700999998
ACRE	f	1200385	Plácido de Castro - AC	740.06	746.9057	850.2549	860.1768	816.428	613.7554	596.4398	594.1357	561.6871	524.3938	428.1226	376.864	252.7453	235.206	153.9181	105.2289	73.38478	31.95816	16.91701	8578.582049999999
ACRE	f	1200393	Porto Walter - AC	1079.104	972.8701	895.5152	828.9985	653.6224	415.9192	376.2827	358.1154	297.5788	213.0402	152.7476	104.7541	90.2092	63.69446	34.79545	30.34164	18.51783	8.467434	7.444874	6602.019087999999
ACRE	f	1200401	Rio Branco - AC	15185.96	16494.08	18334.22	19633.07	20228.89	19142.48	18146.89	17513.04	15826.51	12439.94	10704.15	8068.664	6460.055	4769.07	3279.649	2287.335	1392.845	711.3358	469.5622	211087.74599999998
ACRE	f	1200427	Rodrigues Alves - AC	1452.103	1354.445	1264.715	1333.39	1126.532	885.5971	707.5547	746.9448	600.9148	444.1707	303.3932	238.0098	168.0938	124.6479	98.62825	62.31074	35.51489	18.27657	9.013515	10974.255765000004
ACRE	f	1200435	Santa Rosa do Purus - AC	648.9775	550.0413	496.562	462.9648	394.9632	343.7784	314.9061	237.4778	152.0201	130.8552	79.76335	58.54676	47.60723	32.13212	29.91903	15.38974	8.730884	2.623002	3.017048	4010.2755640000014
ACRE	f	1200450	Senador Guiomard - AC	743.9563	769.3853	890.2804	943.5153	878.3317	779.6177	691.1327	712.6862	625.7042	570.5118	458.9627	392.4431	321.277	265.5692	176.2303	130.5056	86.80419	36.43044	23.01697	9496.361100000002
ACRE	f	1200500	Sena Madureira - AC	2085.358	2091.366	2118.837	2283.095	2196.028	1936.48	1792.561	1698.772	1464.238	1083.576	826.9954	649.7684	519.6204	436.7797	325.0358	222.6546	132.1575	76.56095	51.26739	21991.151140000005
ACRE	f	1200609	Tarauacá - AC	2816.308	2727.17	2745.397	2649.546	2070.928	1682.782	1385.57	1301.157	1050.556	845.9984	702.1553	542.2615	410.2618	300.3197	242.1391	193.8025	98.70318	58.05533	39.76656	21862.877370000002
ACRE	f	1200708	Xapuri - AC	842.7272	848.2141	933.8568	995.7927	883.0166	799.2445	721.3732	708.5103	647.0839	486.4071	415.3291	329.8597	282.1506	182.2442	184.2456	111.558	73.40404	38.01481	24.95313	9507.98558
ACRE	f	1200807	Porto Acre - AC	737.125	731.312	774.8383	855.2499	808.4929	687.0007	660.2138	593.085	590.7062	484.4343	427.4822	289.7232	235.281	201.5847	151.4557	120.6258	51.96274	39.56499	14.42175	8454.56018
ACRE	m	1200013	Acrelândia - AC	802.2246	799.0092	835.5113	853.5574	862.549	724.0339	620.2933	623.4213	585.4554	543.2719	436.3752	392.4896	292.3461	232.1148	158.5551	93.16982	49.73774	29.9923	10.7286	8944.83656
ACRE	m	1200054	Assis Brasil - AC	543.9575	539.2006	530.0696	459.933	375.6385	369.8044	325.9689	318.3897	265.3267	212.1831	191.37	143.6429	127.2792	73.0426	60.64873	34.24051	20.3309	10.31494	5.977199	4607.318979
ACRE	m	1200104	Brasiléia - AC	1036.419	1077.218	1224.665	1263.355	1115.289	1054.726	970.3144	864.2634	876.3698	718.8246	660.1046	472.3102	382.193	268.7925	205.9668	131.0586	98.26079	52.35543	27.60507	12500.091190000001
ACRE	m	1200138	Bujari - AC	516.9614	544.848	574.7747	608.2824	571.5901	423.602	370.4022	378.1416	424.248	314.2133	275.1603	210.0808	208.4984	163.2144	106.3604	77.84847	30.45818	12.30568	11.49649	5822.48682
ACRE	m	1200179	Capixaba - AC	645.8117	620.3531	674.6708	709.1522	661.4451	527.6179	387.9043	391.3439	367.6165	326.2764	340.3186	262.4117	214.085	143.5948	114.2132	65.82125	34.50102	13.30473	8.334888	6508.777087999999
ACRE	m	1200203	Cruzeiro do Sul - AC	4128.923	4239.162	4483.963	4731.974	4246.809	3468.776	3116.342	3074.791	2682.406	2046.251	1525.499	1185.158	914.6639	725.3125	531.0249	384.9725	222.6325	120.9251	85.57147	41915.156870000006
ACRE	m	1200252	Epitaciolândia - AC	820.0798	854.4685	889.4715	973.7736	864.6198	815.8662	705.9743	632.0725	578.4728	561.3575	461.8439	377.6856	275.16	226.6199	154.0931	118.0588	62.36118	36.08834	19.50349	9427.570810000001
ACRE	m	1200302	Feijó - AC	2239.897	2291.06	2365.043	2233.35	1915.582	1459.852	1324.607	1072.711	961.9861	790.2646	660.9989	512.7012	379.4133	259.8758	229.7316	140.4897	74.36415	48.57065	26.78475	18987.28275
ACRE	m	1200328	Jordão - AC	769.8969	683.0578	617.6227	564.7263	481.4923	349.787	324.386	261.2618	224.4052	172.1433	119.2397	78.74372	51.37054	38.47257	13.81088	12.704	7.993714	2.903509	5.163498	4779.181431
ACRE	m	1200336	Mâncio Lima - AC	1122.222	1163.532	1173.573	1117.181	960.7122	738.5141	680.6401	681.4821	595.3416	444.1456	333.0585	261.9892	216.9875	164.6844	127.7556	91.63361	55.87234	19.25689	12.49067	9961.072409999999
ACRE	m	1200344	Manoel Urbano - AC	523.4634	527.3197	555.2183	570.3867	515.5138	388.0338	329.5878	327.4633	306.9812	231.8618	189.6956	133.2929	117.1776	84.95325	64.436	33.90778	27.44752	15.45794	5.877131	4948.075521
ACRE	m	1200351	Marechal Thaumaturgo - AC	1820.844	1730.305	1532.103	1429.222	1221.673	997.8931	703.5395	652.136	481.9247	392.7962	279.2296	198.5918	157.8536	98.05154	79.52937	34.14323	25.41884	14.35225	6.234961	11855.841691000003
ACRE	m	1200385	Plácido de Castro - AC	798.0755	827.695	958.0941	1011.598	778.6555	704.2323	577.1436	599.3745	556.9748	504.8388	475.8001	425.818	349.7306	269.1096	202.3829	114.2705	81.15067	36.83127	25.41053	9297.186270000002
ACRE	m	1200393	Porto Walter - AC	1168.253	1086.558	1003.764	895.0965	714.077	501.735	414.968	388.2708	331.7219	254.2898	191.8074	120.2569	103.2932	74.99043	41.37222	27.63188	15.20462	8.844496	6.316202	7348.4513480000005
ACRE	m	1200401	Rio Branco - AC	15627.07	16643.67	18212.14	19396.66	19950.87	18099.76	17459.04	16395.6	13879.42	11112.17	9272.328	6992.519	5450.335	4106.447	2694.991	1645.552	941.7454	475.7644	317.9093	198673.99110000004
ACRE	m	1200427	Rodrigues Alves - AC	1557.311	1484.456	1361.92	1473.625	1197.921	867.6593	751.7657	702.595	628.202	514.9556	358.1722	301.1359	189.1538	166.2344	113.4569	77.80938	36.84912	14.34437	9.462573	11807.029243
ACRE	m	1200435	Santa Rosa do Purus - AC	693.229	598.0534	500.7773	511.4156	379.3248	374.4526	377.1078	270.2883	191.3322	109.9973	78.15649	67.29417	51.88418	29.13757	32.8496	11.59639	4.34984	2.912722	1.862663	4286.021924999998
ACRE	m	1200450	Senador Guiomard - AC	775.2028	796.0313	921.4966	977.7137	875.3285	732.733	685.0834	692.7692	618.7869	589.2673	497.0415	376.9629	335.5886	259.7959	184.8416	152.2373	81.11482	44.09904	26.68057	9622.774929999998
ACRE	m	1200500	Sena Madureira - AC	2184.696	2187.264	2289.52	2474.75	2371.134	2049.528	1913.504	1799.629	1579.161	1189.57	921.998	753.2483	587.6981	416.2372	291.2244	223.1475	110.7836	75.67699	45.34254	23464.11263
ACRE	m	1200609	Tarauacá - AC	3009.67	2967.838	2988.8	2759.978	2281.287	1820.588	1461.301	1440.83	1123.943	879.8697	730.6387	612.3639	415.1428	348.8607	238.103	165.9832	106.6288	62.19189	37.70843	23451.726119999996
ACRE	m	1200708	Xapuri - AC	895.0078	911.6654	952.09	1023.395	1012.773	867.8445	733.1769	740.9107	619.6687	621.6583	490.9616	357.2649	320.472	232.7218	185.8646	107.134	67.03721	34.95922	23.9893	10198.594930000003
ACRE	m	1200807	Porto Acre - AC	796.78	814.231	903.7079	979.8777	862.7156	710.9653	524.9523	535.2495	551.2514	464.7931	434.2023	364.0384	293.6733	237.7359	191.7877	116.5892	72.75703	37.54782	19.54969	8912.40514
ALAGOAS	f	2700102	Água Branca - AL	816.2431	841.2769	889.3622	921.9526	877.1891	747.135	662.0481	635.345	614.6215	560.0742	489.4693	422.7452	321.176	283.8361	267.8704	209.9169	126.9634	77.12764	45.8955	9810.248140000002
ALAGOAS	f	2700201	Anadia - AL	609.1415	645.7047	717.7995	737.0953	712.6888	697.5257	613.7644	630.8217	594.2879	562.6939	481.5111	426.35	343.773	271.3954	224.6419	178.847	132.0068	49.16987	33.78983	8663.0083
ALAGOAS	f	2700300	Arapiraca - AL	8183.425	8675.31	9491.574	10283.96	11214.05	10590.86	10224.69	9991.53	9243.548	7644.326	7380.33	5773.958	4686.737	3942.558	2919.672	2062.261	1246.932	643.4405	324.4759	124523.6374
ALAGOAS	f	2700409	Atalaia - AL	2040.545	2044.568	2158.248	2306.66	2240.891	1902.39	1748.169	1748.511	1600.287	1265.861	1112.371	945.9033	826.3185	672.3427	441.1829	251.0127	187.4359	99.12312	59.59271	23651.412830000005
ALAGOAS	f	2700508	Barra de Santo Antônio - AL	748.5853	757.3627	748.6604	828.0391	908.1962	765.0631	660.067	631.6105	572.3866	505.0944	393.8876	321.3268	289.6627	202.3795	130.1485	101.1109	56.2574	22.92215	14.03873	8656.799579999999
ALAGOAS	f	2700607	Barra de São Miguel - AL	340.4423	349.7032	341.2748	390.5169	455.8566	350.4702	353.739	354.5907	367.8203	233.5113	244.0437	191.3179	140.2703	90.07232	61.55516	41.35186	26.6235	13.05041	9.459879	4355.670329
ALAGOAS	f	2700706	Batalha - AL	718.519	744.6125	779.7834	912.904	867.2672	803.9546	805.5665	695.7241	647.9836	543.0865	514.6266	404.6014	335.4608	274.1771	208.6634	164.1012	80.87695	57.98141	33.78591	9593.67617
ALAGOAS	f	2700805	Belém - AL	109.641	117.1203	135.0118	147.8735	154.0609	140.3873	148.2733	160.7248	144.3841	138.817	108.8824	114.5626	86.36253	79.3978	75.16765	51.15786	35.46353	16.68665	10.93942	1974.91444
ALAGOAS	f	2700904	Belo Monte - AL	262.0148	268.0588	282.2238	337.8565	343.2873	308.3033	244.5423	235.7259	212.9447	188.3365	215.3474	152.9196	132.8925	96.11393	73.6318	52.78685	36.59826	23.41161	10.35954	3477.35539
ALAGOAS	f	2701001	Boca da Mata - AL	982.4311	1013.892	1079.537	1232.218	1266.74	1140.107	976.8778	1065.398	968.794	830.4868	740.258	585.2581	485.3223	439.948	290.6367	205.2606	139.7786	64.64238	42.04549	13549.63187
ALAGOAS	f	2701100	Branquinha - AL	415.7781	409.6683	440.1473	500.2577	463.7664	406.0445	342.9502	378.7566	324.2162	285.4354	239.2059	204.7041	189.1391	156.0132	86.49303	67.85453	50.28981	15.58396	10.6605	4986.96483
ALAGOAS	f	2701209	Cacimbinhas - AL	391.7994	398.4947	429.3756	408.6307	450.4102	410.8537	409.8864	380.892	366.5324	288.4169	281.8726	256.9234	219.7024	176.7809	142.3356	131.3515	71.71285	43.62143	23.36996	5282.96264
ALAGOAS	f	2701308	Cajueiro - AL	910.0564	914.4069	941.081	1062.868	1089.208	903.469	839.5817	822.7552	684.5145	601.0737	538.419	433.8213	332.9218	300.4265	208.2219	170.432	86.12214	49.05067	24.74266	10913.17237
ALAGOAS	f	2701357	Campestre - AL	288.314	291.3529	309.5795	323.8034	349.4171	279.6054	229.8284	254.1579	247.8228	231.9368	164.9068	137.9429	108.1315	84.55621	66.68581	43.18383	37.75041	18.83413	7.829429	3475.639219
ALAGOAS	f	2701407	Campo Alegre - AL	2690.188	2805.187	2797.283	3019.94	3072.313	2716.637	2663.19	2322.822	1980.282	1572.814	1204.805	979.4123	859.9701	704.673	517.3691	299.1132	191.2755	71.58507	37.24379	30506.103059999994
ALAGOAS	f	2701506	Campo Grande - AL	329.2077	335.4998	350.2271	408.4983	436.1544	384.611	363.783	342.8626	295.7006	261.5611	234.9673	198.4711	166.1525	154.7365	108.4664	76.42036	58.37834	23.41345	17.79806	4546.909610000001
ALAGOAS	f	2701605	Canapi - AL	767.8771	744.0534	772.241	842.7716	764.4924	635.5307	560.012	537.2365	492.4111	420.301	404.0441	377.9204	268.8828	237.3825	190.8297	164.8344	96.14448	39.80183	30.89877	8347.665780000001
ALAGOAS	f	2701704	Capela - AL	614.3944	622.7527	687.0494	802.7468	759.6176	590.9234	544.9444	583.333	535.5938	483.0858	429.6154	356.8874	278.7313	238.6806	178.9165	132.1032	85.01869	37.8579	33.00327	7995.255559999999
ALAGOAS	f	2701803	Carneiros - AL	528.8177	504.3431	503.5781	541.8291	503.7242	441.4013	363.6731	308.3149	255.1632	253.3665	205.0009	165.7787	141.6348	92.93506	108.4606	59.92493	54.05705	26.85603	14.73981	5073.59908
ALAGOAS	f	2701902	Chã Preta - AL	274.4252	280.1692	291.4291	312.2278	264.4111	238.1454	216.4258	239.4484	261.9927	194.6886	170.9201	144.6757	118.0867	105.849	82.4434	68.65667	35.47879	12.43785	11.32114	3323.232649999999
ALAGOAS	f	2702009	Coité do Nóia - AL	348.0518	369.7041	412.0964	468.216	418.8643	400.5707	352.3505	364.9794	334.4245	284.165	323.7843	240.6908	226.1634	198.7522	146.3232	108.8998	73.00064	33.4063	18.04528	5122.48862
ALAGOAS	f	2702108	Colônia Leopoldina - AL	983.4419	976.9988	1016.164	1158.711	1054.079	915.6787	780.3773	824.0877	746.0748	606.8387	521.4213	370.187	355.614	281.427	206.985	150.1835	102.1505	44.03855	29.39819	11123.856939999998
ALAGOAS	f	2702207	Coqueiro Seco - AL	206.771	215.3815	241.5417	241.5188	252.5083	224.0212	244.9408	233.163	199.2505	197.949	173.4058	125.9268	102.9636	103.6638	71.22455	40.10277	37.32535	17.33364	12.69807	2941.6901799999996
ALAGOAS	f	2702306	Coruripe - AL	582.0249	582.9093	590.1587	677.1721	690.5741	630.5532	535.892	520.7748	479.5653	401.487	292.1017	256.1937	214.8116	135.7272	126.7794	74.55457	42.98828	35.28209	17.96575	6887.515690000001
ALAGOAS	f	2702355	Craíbas - AL	972.1547	989.7756	1011.608	1106.674	1210.601	985.2324	957.1472	820.2744	783.6202	640.7097	670.7975	526.7885	462.1235	406.3438	270.3203	202.7962	112.3836	61.93158	36.87609	12228.15827
ALAGOAS	f	2702405	Delmiro Gouveia - AL	1962.007	2081.093	2218.31	2349.66	2335.067	2114.415	2295.253	2070.604	1984.878	1606.093	1481.902	1279.892	1011.612	865.5325	679.2869	444.0116	299.6802	159.9712	99.36006	27338.62846
ALAGOAS	f	2702504	Dois Riachos - AL	395.2937	401.9513	437.2244	430.1102	478.7961	437.5604	387.2509	391.4744	384.1758	302.034	276.1157	245.7374	187.956	163.9208	127.4364	109.1732	61.24541	28.10805	18.86998	5264.43414
ALAGOAS	f	2702553	Estrela de Alagoas - AL	611.9163	659.7098	688.3861	748.4013	734.3125	674.4357	649.8535	639.2091	632.6766	496.2532	479.3558	438.3416	397.0748	351.9989	334.0574	234.0183	124.6089	72.58145	41.61567	9008.806919999999
ALAGOAS	f	2702603	Feira Grande - AL	823.2057	862.8858	946.6642	889.3533	941.5233	879.4635	800.6653	824.9123	738.5043	588.4046	565.7246	464.837	387.7552	329.5747	257.0093	199.0724	125.6738	76.48076	37.15873	10738.868789999997
ALAGOAS	f	2702702	Feliz Deserto - AL	189.8651	189.5226	209.5818	208.8526	231.5751	230.8248	184.7537	192.6636	160.3186	134.5788	123.039	103.5869	85.13314	69.03423	52.57203	29.10785	24.38676	12.64948	5.635312	2437.6814019999997
ALAGOAS	f	2702801	Flexeiras - AL	506.5887	496.2371	531.7735	621.9558	601.384	523.3656	425.9512	414.6595	429.5422	348.6567	340.0005	272.2727	216.2378	180.8311	115.3078	89.98742	51.06699	25.98905	20.41906	6212.22672
ALAGOAS	f	2702900	Girau do Ponciano - AL	1840.317	1889.352	1841.372	2227.929	2141.214	1843.124	1807.562	1561.4	1419.225	1075.92	1031.401	895.1724	702.7805	627.1656	447.9845	286.6622	185.9567	96.42739	54.39594	21975.36123
ALAGOAS	f	2703007	Ibateguara - AL	630.7284	631.7691	655.605	705.016	754.9481	563.2686	513.1063	524.1651	465.4984	398.079	379.4492	331.1855	278.4964	230.6165	158.3511	136.1155	81.90295	46.85699	27.61283	7512.77097
ALAGOAS	f	2703106	Igaci - AL	850.4946	921.2955	1035.292	1046.15	974.2807	935.4419	944.9918	966.9316	864.2734	728.9535	736.1075	597.4653	504.2216	482.1925	361.8213	272.4857	154.6292	98.24495	67.92804	12543.201089999999
ALAGOAS	f	2703205	Igreja Nova - AL	948.1069	999.0339	980.0255	1095.133	1087.002	1061.403	1047.88	934.2195	787.4325	707.8383	626.799	501.4179	463.8168	337.4333	261.3698	199.8384	127.0295	90.35036	63.87328	12320.002940000002
ALAGOAS	f	2703304	Inhapi - AL	794.4599	780.254	792.1965	872.672	837.0782	670.3315	686.3476	586.8783	505.5923	444.6693	424.7806	382.0259	265.7183	257.0982	204.2138	168.8046	114.038	67.735	30.78035	8885.674350000001
ALAGOAS	f	2703403	Jacaré dos Homens - AL	205.9792	207.388	227.1728	252.0291	214.82	205.2373	209.5821	181.3429	178.0659	148.2557	141.9687	141.8592	98.11731	68.64904	65.74829	40.99606	27.49902	15.51285	12.70073	2642.9242
ALAGOAS	f	2703502	Jacuípe - AL	283.643	280.2018	305.2577	314.8307	369.7675	280.2792	246.4165	252.4964	211.769	209.4444	177.0429	136.8573	114.2764	77.44084	63.96159	49.08451	24.37931	12.33684	9.224651	3418.710541
ALAGOAS	f	2703601	Japaratinga - AL	368.3697	367.709	413.8741	459.2007	363.5122	352.3648	300.8384	307.5281	286.335	248.0751	186.7475	158.2587	133.9071	109.0593	73.46196	47.84149	26.94748	14.61489	13.54019	4232.185709999999
ALAGOAS	f	2703700	Jaramataia - AL	198.5745	199.1835	216.7335	238.7992	249.9792	219.1261	231.8127	191.4484	183.0229	168.2814	146.059	148.6249	92.9639	62.99104	62.71428	40.65303	22.99041	15.12819	8.756051	2697.842201
ALAGOAS	f	2703759	Jequiá da Praia - AL	2383.587	2484.871	2626.366	2967.323	2826.629	2720.359	2636.667	2695.601	2292.025	1904.844	1645.768	1435.452	1096.28	842.2045	537.6089	395.6559	264.9874	131.1897	78.21402	31965.632420000005
ALAGOAS	f	2703809	Joaquim Gomes - AL	1059.971	1036.206	1106.235	1185.443	1041.585	859.5267	767.614	792.3762	709.6279	640.4096	545.6292	456.5431	368.7434	288.4822	175.5264	127.3954	89.12499	38.57435	33.80029	11322.81373
ALAGOAS	f	2703908	Jundiá - AL	141.7782	144.6794	163.2734	176.522	202.2603	150.8275	149.0006	135.3384	144.8563	125.2174	126.7481	88.80278	73.76149	56.49737	46.11247	33.97908	18.51223	9.502166	8.850511	1996.5196970000004
ALAGOAS	f	2704005	Junqueiro - AL	814.5218	854.1726	922.2099	1108.256	1058.702	990.5265	933.4757	918.2368	869.6407	697.6891	647.611	524.909	446.4603	360.8713	273.9115	215.9998	140.3623	75.77159	54.93467	11908.262560000003
ALAGOAS	f	2704104	Lagoa da Canoa - AL	536.3786	567.6968	649.8281	750.5593	694.6799	628.014	575.5802	568.1176	605.4854	494.0911	533.7433	426.2438	348.8341	313.4084	265.2835	187.2074	94.88136	52.33043	34.183	8326.546290000002
ALAGOAS	f	2704203	Limoeiro de Anadia - AL	1000.693	1029.323	1060.582	1281.756	1289.123	1246.423	1241.081	1081.174	998.311	827.8685	782.9119	651.3584	505.3841	461.9335	369.3429	258.3304	161.8289	85.83156	44.973	14378.229159999999
ALAGOAS	f	2704302	Maceió - AL	31745.12	34193.96	38869.07	43182.33	48398.72	46368.38	46875.87	46585.46	44009.16	39776.01	35820.18	29604.92	24033.09	18818.97	13484.11	8748.709	5753.824	3055.741	1878.071	561201.6950000002
ALAGOAS	f	2704401	Major Isidoro - AL	737.4238	757.6653	792.0407	900.3037	910.3125	806.2049	817.0115	742.8423	670.9086	556.524	541.6283	443.098	378.5202	319.4643	232.6917	207.3698	113.1618	69.61256	44.97231	10041.756269999998
ALAGOAS	f	2704500	Maragogi - AL	1613.575	1600.618	1566.484	1714.719	1803.349	1672.189	1409.852	1400.301	1202.734	1037.376	851.5608	636.5769	475.4267	370.7459	235.7383	189.115	105.8917	45.68109	30.39954	17962.33293
ALAGOAS	f	2704609	Maravilha - AL	273.3368	276.7313	323.4597	302.0664	305.4299	283.636	299.4491	286.0729	295.0427	234.507	246.8187	228.9011	176.9688	148.5661	119.9952	95.64748	65.04196	30.17144	17.4552	4009.29778
ALAGOAS	f	2704708	Marechal Deodoro - AL	2098.657	2155.783	2211.156	2439.736	2740.636	2420.645	2277.274	2289.322	2251.893	1779.223	1581.253	1292.765	1037.797	773.2648	489.8318	333.3429	214.5275	97.2429	74.19686	28558.546760000005
ALAGOAS	f	2704807	Maribondo - AL	391.0966	416.4605	472.0445	556.6036	536.0112	452.5041	484.3856	491.8223	498.8022	374.1539	394.6629	307.1942	284.8342	233.7765	195.3644	143.5777	101.1012	54.83112	33.09424	6422.320960000001
ALAGOAS	f	2704906	Mar Vermelho - AL	98.44482	107.2113	125.7563	132.9343	114.4959	120.6725	100.6111	143.3993	127.7625	124.0697	117.182	80.04484	79.44186	79.01485	55.10966	33.10197	24.41202	23.15623	8.097236	1694.918386
ALAGOAS	f	2705002	Mata Grande - AL	1077.845	1071.503	1093.042	1153.681	1132.571	913.9611	836.103	766.7461	702.95	594.9894	597.9868	496.8827	405.3649	357.6048	324.5541	216.3066	144.6332	77.44012	59.97123	12024.13605
ALAGOAS	f	2705101	Matriz de Camaragibe - AL	919.319	920.4197	942.7479	1157.526	1183.154	974.7544	886.6278	923.1217	856.9836	713.2818	665.6797	493.4806	488.4296	357.9467	239.0284	168.9913	102.4095	51.16554	34.71255	12079.77979
ALAGOAS	f	2705200	Messias - AL	902.7421	903.005	868.2054	1012.324	1078.002	819.8328	734.1368	773.87	647.6787	539.5537	458.997	377.4038	297.4118	213.5515	153.9103	106.4442	71.80527	25.45308	21.06722	10005.39467
ALAGOAS	f	2705309	Minador do Negrão - AL	159.4836	173.3085	207.8194	203.9882	211.6162	199.929	186.58	183.778	199.2546	174.6013	164.5456	119.2897	110.7907	103.7047	82.84916	49.04755	30.40485	14.31311	12.414	2587.7181699999996
ALAGOAS	f	2705408	Monteirópolis - AL	284.2666	282.9813	296.607	340.8371	341.5898	273.0	243.6575	245.87	227.6093	182.839	183.3984	120.9061	117.1436	105.7946	81.45431	60.96119	46.40279	21.60502	14.56825	3471.49186
ALAGOAS	f	2705507	Murici - AL	1197.09	1207.739	1274.315	1393.295	1344.177	1199.159	1065.893	1076.633	897.6691	825.1322	721.5862	545.506	453.5049	355.5253	264.8736	180.1255	123.6707	68.08226	43.84092	14237.817679999998
ALAGOAS	f	2705606	Novo Lino - AL	607.7695	612.8632	631.7475	634.5957	641.807	556.575	541.6108	463.7856	450.5027	352.1352	320.8391	244.9912	215.7632	169.1471	126.2333	89.64054	56.4374	24.1817	19.2997	6759.925440000001
ALAGOAS	f	2705705	Olho d'Água das Flores - AL	796.4417	816.0113	875.0345	974.8694	1058.876	872.6639	858.5431	730.6711	745.7399	632.0043	611.6858	476.9761	399.8488	306.8716	260.6491	187.8787	124.418	67.00887	63.62179	10859.81396
ALAGOAS	f	2705804	Olho d'Água do Casado - AL	439.1167	436.9412	433.5115	441.8971	458.5511	429.4199	402.0639	331.5658	287.502	243.6209	234.2144	184.7376	131.8394	122.003	81.49532	80.02123	37.61555	22.63848	14.81382	4813.5689
ALAGOAS	f	2705903	Olho d'Água Grande - AL	229.3764	227.4269	252.1518	233.5385	239.8764	188.0771	180.5459	184.7117	168.8604	125.7278	101.377	106.9518	81.63869	79.87194	65.67788	48.12678	28.07454	17.36061	8.458667	2567.830807
ALAGOAS	f	2706000	Olivença - AL	436.3276	435.8087	440.4797	551.6947	564.0174	453.002	448.0146	373.8979	360.4503	316.4941	276.5549	231.4554	202.9282	182.1117	130.636	110.8961	75.9352	38.2257	30.42193	5659.352130000001
ALAGOAS	f	2706109	Ouro Branco - AL	471.9866	474.8168	506.7021	536.7532	531.0411	438.1148	447.5541	369.6254	376.6456	302.2727	300.677	272.6611	198.8901	164.0185	134.4737	105.9247	61.87941	33.36026	31.72123	5759.118399999999
ALAGOAS	f	2706208	Palestina - AL	251.3555	246.6123	246.9098	271.9759	313.6042	224.8138	197.7069	184.4827	172.3639	140.9811	135.9601	91.24564	88.16137	68.24945	77.75938	43.97554	41.41121	15.17783	13.06087	2825.8074899999997
ALAGOAS	f	2706307	Palmeira dos Índios - AL	2287.801	2474.717	2820.073	2947.317	2964.289	2752.691	2859.078	2943.598	2710.517	2372.583	2203.404	1902.873	1535.673	1406.441	1124.127	852.6263	548.9538	301.1995	164.5232	37172.484800000006
ALAGOAS	f	2706406	Pão de Açúcar - AL	921.7778	950.0994	982.9856	871.9763	1132.848	984.5799	881.8112	844.1742	769.4722	681.6969	608.4368	545.6188	433.1452	369.4884	249.2003	225.3625	161.4345	77.12478	59.64109	11750.87387
ALAGOAS	f	2706422	Pariconha - AL	421.2787	425.4592	448.0372	513.7883	453.2096	370.6601	366.7208	324.2606	334.7244	293.8322	251.9939	194.1721	155.8648	162.5467	171.5521	111.1778	77.03724	32.66169	25.64816	5134.62559
ALAGOAS	f	2706448	Paripueira - AL	588.2463	585.41	583.9206	702.0505	759.0185	626.9619	572.4422	574.3829	521.3968	444.7671	316.557	264.1687	237.1564	185.0288	125.8656	81.00743	50.66906	27.39736	18.42668	7264.8738299999995
ALAGOAS	f	2706505	Passo de Camaragibe - AL	691.4499	676.3235	682.7165	775.5092	691.884	597.5011	581.8466	566.4076	541.7419	423.6319	332.7999	271.3947	245.0405	201.1518	140.8601	92.80601	63.74653	33.03015	24.84595	7634.68784
ALAGOAS	f	2706604	Paulo Jacinto - AL	242.9365	257.8694	291.0765	333.888	300.0836	287.9649	272.8561	284.7341	246.3283	235.6848	185.9492	191.4361	146.9507	136.7747	111.5426	83.00324	56.01117	26.2044	19.4556	3710.74991
ALAGOAS	f	2706703	Penedo - AL	2219.486	2333.568	2540.593	2668.605	2957.638	2579.844	2589.996	2568.788	2319.555	1916.756	1865.683	1544.18	1241.164	1018.258	710.3321	512.6093	347.0965	214.7421	120.8807	32269.774700000005
ALAGOAS	f	2706802	Piaçabuçu - AL	676.6534	696.7363	698.1294	750.2049	845.1012	675.2622	671.5125	678.5273	564.3434	500.8241	467.3078	360.8585	334.3624	267.1798	188.1416	145.1332	112.3228	56.78992	30.71253	8720.10325
ALAGOAS	f	2706901	Pilar - AL	1347.509	1399.887	1500.215	1588.767	1678.166	1424.727	1396.839	1481.341	1326.365	1059.24	1006.914	760.7895	665.2472	485.091	387.952	263.1882	155.9709	84.66029	73.15927	18086.028360000004
ALAGOAS	f	2707008	Pindoba - AL	95.9342	96.69179	114.7555	143.8977	117.7909	124.6528	98.88978	101.3802	113.4818	79.15285	76.45937	71.63664	66.53165	57.50899	19.2423	19.64003	26.84473	7.657844	6.786783	1438.935857
ALAGOAS	f	2707107	Piranhas - AL	1183.929	1183.386	1197.976	1270.75	1314.787	1125.549	1013.29	882.3897	824.0578	689.3175	651.0793	487.1357	401.6262	311.8674	244.2864	166.1303	92.46971	49.75688	26.91303	13116.696920000002
ALAGOAS	f	2707206	Poço das Trincheiras - AL	648.7518	631.107	675.9033	700.626	663.3868	587.5773	541.1673	466.7266	410.8214	373.3063	347.521	311.3501	212.5948	189.5861	129.7904	91.28936	64.57447	32.17136	24.18211	7102.433499999998
ALAGOAS	f	2707305	Porto Calvo - AL	1093.327	1101.939	1161.312	1319.8	1344.495	1169.342	958.0787	1064.611	988.9581	810.2774	679.432	534.3564	459.7551	355.1376	254.8745	178.7261	115.3606	60.07391	37.17748	13687.033890000002
ALAGOAS	f	2707404	Porto de Pedras - AL	268.0408	268.059	303.9167	342.9701	315.38	276.7373	276.3177	271.9818	257.392	237.7107	210.9974	190.2641	143.2664	116.9441	76.30388	46.8709	44.36764	18.45247	16.49677	3682.46976
ALAGOAS	f	2707503	Porto Real do Colégio - AL	772.0842	803.6417	865.5172	874.3877	907.7238	858.764	782.3654	732.0417	652.3838	593.9557	523.6117	454.394	368.751	306.7666	243.1574	175.8463	121.3227	55.87384	36.94648	10129.53522
ALAGOAS	f	2707602	Quebrangulo - AL	380.0865	401.2475	448.1036	470.852	471.6221	472.6731	416.1097	406.2529	401.7517	338.7481	339.1338	261.8663	219.1157	218.5043	158.1507	107.4203	68.15458	34.96304	22.64055	5637.396469999999
ALAGOAS	f	2707701	Rio Largo - AL	2540.127	2640.354	2924.944	3155.91	3456.217	3154.256	2917.262	2890.826	2807.949	2569.584	2190.151	1771.887	1410.535	1038.72	777.5272	518.1153	353.8198	162.7363	117.8219	37398.7425
ALAGOAS	f	2707800	Roteiro - AL	322.1316	308.4088	316.2524	328.4876	308.7658	230.8367	243.6979	272.0124	226.2642	156.3772	129.0362	111.458	98.50799	79.55098	54.55993	45.36335	19.22424	9.190058	7.330594	3267.455942
ALAGOAS	f	2707909	Santa Luzia do Norte - AL	253.4126	254.075	272.694	345.8894	342.5415	285.3241	292.8144	268.4434	287.1242	248.354	183.4814	159.6861	135.0015	129.2126	91.78844	49.94602	35.34542	11.9162	13.90306	3660.953339999999
ALAGOAS	f	2708006	Santana do Ipanema - AL	1929.27	1933.615	1967.749	2339.358	2299.494	2010.617	1929.144	1734.922	1582.904	1358.47	1257.009	1060.455	841.1375	669.2328	536.8341	405.2556	258.6618	146.2204	99.19895	24359.54815000001
ALAGOAS	f	2708105	Santana do Mundaú - AL	398.7014	407.4078	421.3098	445.3516	493.2135	431.3514	430.47	401.1301	352.4009	294.3195	273.0205	241.2881	208.6222	182.5548	111.6551	86.09754	54.68306	27.75382	17.00228	5278.333399999999
ALAGOAS	f	2708204	São Brás - AL	246.6744	258.6144	279.5559	314.7414	290.5827	276.8325	239.4024	240.8881	231.4786	187.7933	202.2189	175.2293	137.0287	99.12161	96.53958	68.2573	54.44229	17.96116	16.48478	3433.84732
ALAGOAS	f	2708303	São José da Laje - AL	980.5642	984.0991	1016.204	1154.542	1201.925	1008.767	823.6479	888.0432	769.5766	724.8058	629.4807	451.6062	450.6666	346.3617	255.8228	196.3774	129.3806	64.14734	51.48794	12127.50608
ALAGOAS	f	2708402	São José da Tapera - AL	1565.998	1496.731	1480.669	1600.872	1699.378	1316.987	1206.474	963.1661	948.2083	817.0794	696.4058	621.4137	486.1668	374.7534	327.292	268.3218	156.1336	80.12043	65.8176	16171.987930000001
ALAGOAS	f	2708501	São Luís do Quitunde - AL	1592.009	1540.626	1521.245	1808.692	1817.539	1543.105	1267.054	1247.174	1213.079	939.2284	779.4657	605.7014	498.4693	390.0502	252.6103	183.7499	109.5341	56.4531	33.98671	17399.77211
ALAGOAS	f	2708600	São Miguel dos Campos - AL	2438.154	2513.8	2615.694	2817.079	2808.536	2704.741	2546.217	2465.79	2083.39	1752.93	1502.658	1299.199	915.7271	756.94	522.3633	360.9622	211.7333	124.7296	75.91895	30516.562449999998
ALAGOAS	f	2708709	São Miguel dos Milagres - AL	325.7621	340.3311	369.9896	363.6139	336.6284	340.804	325.0029	336.9433	310.9726	253.9293	205.1861	171.8181	136.1156	127.1757	74.31343	67.39101	37.26593	25.21255	11.95518	4160.410800000001
ALAGOAS	f	2708808	São Sebastião - AL	1418.488	1435.531	1489.86	1602.315	1619.261	1429.538	1394.271	1352.994	1116.965	953.0904	836.201	717.9294	594.6521	516.216	380.0652	244.9564	164.5541	90.1698	48.45279	17405.510190000005
ALAGOAS	f	2708907	Satuba - AL	516.1403	543.9024	600.8026	749.1985	856.2648	764.6264	714.155	687.4289	595.6121	604.5966	547.5317	394.0883	310.4377	212.0658	147.6865	104.5341	59.08557	32.40839	14.46538	8455.031040000002
ALAGOAS	f	2708956	Senador Rui Palmeira - AL	680.1683	652.4094	672.8632	723.0128	716.4997	604.4882	537.499	402.3751	387.6578	339.9681	330.6504	268.6845	209.9979	161.6167	148.4723	104.8713	67.83296	35.06515	21.27991	7065.412720000001
ALAGOAS	f	2709004	Tanque d'Arca - AL	181.7234	193.5153	227.8026	230.8306	229.8823	231.9054	216.5447	221.6824	214.9534	185.5527	157.763	146.028	127.0552	111.3407	91.85578	71.17119	44.90246	29.2257	11.01934	2924.7541699999992
ALAGOAS	f	2709103	Taquarana - AL	741.2637	790.274	881.9052	897.2419	859.0921	781.7797	746.5296	826.1828	665.9509	608.5842	570.221	493.699	427.1307	392.6414	305.3864	226.3978	126.5313	62.04544	49.3673	10452.224440000002
ALAGOAS	f	2709152	Teotônio Vilela - AL	1971.343	1977.592	2051.653	2246.382	2218.257	1895.197	1744.76	1730.533	1544.428	1278.873	1084.9	884.4744	720.6644	603.3063	410.3857	289.0958	161.5239	82.03299	52.23366	22947.635150000002
ALAGOAS	f	2709202	Traipu - AL	1217.745	1226.809	1267.097	1366.064	1322.291	1011.822	887.0699	870.0899	781.8714	667.1745	675.322	528.9813	462.6075	377.2797	301.8186	231.7757	154.745	87.95263	47.40674	13485.922869999999
ALAGOAS	f	2709301	União dos Palmares - AL	2551.598	2616.192	2788.503	3118.463	3170.396	2746.269	2563.778	2529.303	2258.196	2022.883	1715.311	1396.775	1176.123	995.3693	758.1842	537.4011	333.495	172.2022	121.7655	33572.2073
ALAGOAS	f	2709400	Viçosa - AL	881.8879	921.8609	1027.691	1101.001	1129.358	991.9408	915.9927	871.8782	922.7386	767.6544	697.0155	606.9995	496.7775	425.9076	286.9145	210.2792	134.9663	77.47084	50.60691	12518.941350000003
ALAGOAS	m	2700102	Água Branca - AL	866.2645	902.6409	955.7063	1008.468	922.5349	766.8334	663.5935	622.7204	569.5679	493.4827	453.7569	423.321	290.581	270.0547	228.6388	167.0171	95.28819	36.34456	23.8143	9760.62905
ALAGOAS	m	2700201	Anadia - AL	639.481	677.902	750.9322	758.5787	748.6477	658.8266	550.6979	590.1635	509.9528	472.9062	439.7842	388.1033	288.0984	235.366	174.8164	100.6056	84.27647	27.89682	24.47785	8121.513639999999
ALAGOAS	m	2700300	Arapiraca - AL	8512.331	8941.819	9573.908	10198.38	10930.48	9766.585	9048.639	8476.875	7727.68	6303.695	5950.521	4789.503	3594.399	2896.961	2200.622	1491.597	795.3436	374.4918	179.0479	111752.87830000001
ALAGOAS	m	2700409	Atalaia - AL	2172.319	2207.345	2255.977	2465.952	2328.772	1903.972	1608.79	1661.987	1502.339	1191.491	999.4259	846.7306	689.758	554.96	440.1478	248.0539	138.7136	69.16932	38.48459	23324.38771
ALAGOAS	m	2700508	Barra de Santo Antônio - AL	771.4738	766.2627	765.6303	847.3571	905.87	751.2561	577.5441	607.6597	491.7406	467.041	360.203	295.8045	243.2942	176.8175	119.3315	82.10048	37.45731	20.05059	12.39223	8299.28671
ALAGOAS	m	2700607	Barra de São Miguel - AL	362.0417	376.7418	421.7529	381.7126	451.3842	405.1723	324.9968	311.3843	286.2923	271.6787	203.6825	181.295	109.7243	93.47068	54.52328	34.50811	18.41492	8.018628	3.095862	4299.89088
ALAGOAS	m	2700706	Batalha - AL	736.2648	744.7936	778.0322	914.8995	882.2359	803.921	798.5869	673.4144	572.1824	442.7522	449.3339	408.6745	270.2292	239.5407	179.142	128.1111	66.43711	26.83052	16.75934	9132.141269999998
ALAGOAS	m	2700805	Belém - AL	120.1955	134.0841	153.429	159.5229	168.528	148.9568	124.6027	134.7161	131.8163	126.4833	119.3092	79.82777	74.74104	50.78456	60.28756	41.49465	24.11511	9.084591	7.57381	1869.5529910000005
ALAGOAS	m	2700904	Belo Monte - AL	282.3268	296.4808	311.296	354.4492	352.8386	308.4463	252.9799	244.7515	198.2395	200.6046	187.1623	180.3845	121.2197	91.10516	82.16164	38.83168	40.99326	15.7729	8.421457	3568.465797
ALAGOAS	m	2701001	Boca da Mata - AL	1035.691	1073.402	1164.032	1330.022	1211.305	1025.511	883.04	939.5574	832.3933	708.8435	610.5829	566.9676	446.6461	377.2681	274.8101	176.3701	99.89499	40.28458	25.55889	12822.18056
ALAGOAS	m	2701100	Branquinha - AL	457.7226	472.9637	487.2804	530.2124	486.1918	413.3301	330.6042	326.9947	300.4473	257.2066	230.2908	177.8914	191.5741	130.5501	123.7696	71.08355	29.9909	13.33957	8.823169	5040.266989000001
ALAGOAS	m	2701209	Cacimbinhas - AL	422.79	442.0367	474.0566	504.5441	497.2243	411.331	370.2124	361.1914	323.8148	269.2869	263.8924	234.571	168.6567	148.6732	121.7062	81.2288	52.39494	22.3935	18.31198	5188.31692
ALAGOAS	m	2701308	Cajueiro - AL	969.0185	987.6	1023.47	1186.354	1059.206	825.7917	743.2203	797.8553	640.8333	540.0248	470.6272	373.4896	300.9463	228.5373	172.0925	107.6476	65.92331	33.30446	22.55821	10548.50038
ALAGOAS	m	2701357	Campestre - AL	308.1094	316.9653	333.0163	385.4571	336.7847	249.4381	206.9001	240.8549	228.0786	186.5255	164.555	129.7163	94.75687	76.40338	53.24874	49.02291	25.28951	16.82755	7.208781	3409.159041
ALAGOAS	m	2701407	Campo Alegre - AL	2882.635	3068.245	2951.109	3153.862	3362.342	2564.922	2573.235	2236.874	1828.864	1417.147	1173.575	898.7963	735.03	589.6562	476.1007	276.8972	132.4003	54.0932	25.83107	30401.61497
ALAGOAS	m	2701506	Campo Grande - AL	347.976	357.0795	372.1297	412.0141	428.2465	345.09	308.1894	281.6023	279.8084	235.853	225.4796	183.967	139.7301	141.1069	88.71275	66.60912	40.71682	22.25203	8.597722	4285.1609419999995
ALAGOAS	m	2701605	Canapi - AL	823.7602	815.711	870.1829	860.284	796.4324	653.8914	537.2724	493.8963	527.8182	404.0572	426.9444	345.0902	255.7763	205.5102	208.7827	134.1415	74.02133	31.58304	20.46871	8485.624379999997
ALAGOAS	m	2701704	Capela - AL	645.3434	654.5111	713.602	800.1649	755.1459	571.9206	472.3226	529.6933	463.403	410.121	366.9262	302.033	254.8524	230.1608	156.2571	126.4266	59.26075	32.33671	26.43389	7570.91525
ALAGOAS	m	2701803	Carneiros - AL	554.5096	528.2583	499.6833	503.7452	475.3429	384.9128	331.8763	315.4686	253.5917	216.4567	213.3526	149.1223	111.6187	80.73427	74.39941	49.45924	36.7113	13.81643	12.27106	4805.33071
ALAGOAS	m	2701902	Chã Preta - AL	292.7327	303.689	356.4073	349.6539	308.9349	249.891	205.4347	246.3999	228.2052	194.2974	175.2653	130.7739	103.2997	86.72433	72.40395	43.63415	28.68621	13.43892	7.370166	3397.2426259999997
ALAGOAS	m	2702009	Coité do Nóia - AL	364.2209	385.6649	425.0916	449.892	464.0717	348.4811	318.1008	308.4109	292.339	261.1849	286.3302	251.2598	180.4818	160.9053	134.9743	89.54032	52.52776	28.00622	15.54401	4817.02751
ALAGOAS	m	2702108	Colônia Leopoldina - AL	1041.49	1043.808	1049.816	1152.926	1125.952	891.3077	697.3035	816.5972	694.8864	587.641	495.4081	392.8378	346.9469	258.731	189.3155	129.4382	80.94391	39.10905	24.02193	11058.48019
ALAGOAS	m	2702207	Coqueiro Seco - AL	217.749	227.5388	243.4498	277.6356	252.2522	241.541	207.7955	220.086	195.7798	181.0106	133.4176	132.551	106.7664	81.98012	59.91647	29.62665	22.61646	9.781133	5.382482	2846.8766150000006
ALAGOAS	m	2702306	Coruripe - AL	608.6746	607.2985	603.9233	726.0458	744.8678	584.6373	507.0309	534.882	450.1506	373.2775	339.2783	252.0218	206.7722	146.3667	96.05928	64.28465	38.64009	17.8795	10.7458	6912.836619999999
ALAGOAS	m	2702355	Craíbas - AL	1011.832	1021.403	1071.711	1097.495	1160.222	962.1823	881.0198	765.352	716.7102	570.701	615.6649	494.1021	412.4369	314.8841	265.5863	162.9838	82.39063	43.80058	23.29385	11673.77146
ALAGOAS	m	2702405	Delmiro Gouveia - AL	2055.44	2175.776	2371.253	2357.347	2279.932	1960.233	1849.164	1783.599	1579.224	1374.688	1221.169	1105.48	787.0408	641.1332	544.9869	351.1682	179.9477	87.14766	53.6341	24758.363559999994
ALAGOAS	m	2702504	Dois Riachos - AL	425.2093	443.0506	470.2694	557.5752	520.071	444.8668	369.1666	337.7619	340.1238	286.0778	279.88	232.3821	182.8799	135.3661	116.7418	95.62195	47.05446	22.9005	15.92712	5322.926329999999
ALAGOAS	m	2702553	Estrela de Alagoas - AL	651.1031	711.5123	791.0673	767.9537	686.1402	627.4793	563.2695	606.0254	580.9295	455.5949	466.7382	405.5129	316.1384	304.8297	247.786	184.951	112.246	47.74202	26.0527	8553.072119999999
ALAGOAS	m	2702603	Feira Grande - AL	855.8667	888.5111	922.1275	983.2103	972.0285	863.1741	728.4053	727.4601	699.2338	509.1442	531.5573	446.7709	350.1573	273.2888	226.812	165.7321	84.17334	41.7203	27.36948	10296.743120000001
ALAGOAS	m	2702702	Feliz Deserto - AL	201.1067	202.5525	194.4991	209.4889	219.9065	224.0558	176.8758	170.1738	147.8979	115.69	90.64964	121.7379	67.87631	60.00001	40.19427	27.20148	16.18123	8.064669	5.455085	2299.607594000001
ALAGOAS	m	2702801	Flexeiras - AL	545.921	548.9741	578.4924	641.6557	629.1657	488.8805	363.4254	379.9512	373.6404	329.8019	303.7417	256.9121	210.98	176.7566	136.4258	94.98462	44.30964	24.64295	14.59691	6143.258620000001
ALAGOAS	m	2702900	Girau do Ponciano - AL	1903.929	1926.385	1940.177	2123.577	2125.218	1840.577	1601.994	1465.056	1384.04	1012.44	1013.58	793.1208	650.6898	519.5959	400.3545	276.6618	133.4787	68.70904	40.61639	21220.199930000006
ALAGOAS	m	2703007	Ibateguara - AL	679.6652	698.84	735.7075	774.1497	765.6601	577.0263	472.4207	463.732	442.5693	357.6239	334.5816	306.857	229.9111	224.5807	140.8018	109.236	59.98061	31.00225	25.00015	7429.34591
ALAGOAS	m	2703106	Igaci - AL	906.7368	997.5447	1075.363	1098.286	988.4121	825.8314	770.8381	818.2483	815.4162	626.8488	639.3436	534.5425	483.8708	401.9404	333.8126	233.6381	120.7412	54.15641	33.55317	11759.124179999999
ALAGOAS	m	2703205	Igreja Nova - AL	990.7534	1039.228	1121.213	1096.151	1093.607	1069.264	1042.508	934.0826	805.9938	696.952	572.4871	515.8621	449.3291	326.2448	230.133	150.0473	99.95559	53.8292	37.19197	12324.832960000002
ALAGOAS	m	2703304	Inhapi - AL	844.1822	839.225	886.2865	884.7097	861.1609	606.7193	587.9682	525.1113	513.2889	414.8145	430.4285	316.9186	254.8988	230.4197	177.6906	122.4202	76.8694	40.25313	20.38621	8633.75164
ALAGOAS	m	2703403	Jacaré dos Homens - AL	220.0802	225.5344	249.6485	238.6072	229.0616	199.9513	169.9855	174.1203	165.7178	145.4032	124.1719	115.2227	100.3399	64.45067	50.24427	39.96404	17.21386	10.26141	6.206986	2546.185736
ALAGOAS	m	2703502	Jacuípe - AL	302.512	303.6168	298.7339	371.7496	360.3558	291.3342	238.6636	241.8922	230.0702	188.9735	140.0814	150.2702	102.905	74.88994	70.02177	40.29664	27.46535	8.710475	10.24732	3452.7898949999994
ALAGOAS	m	2703601	Japaratinga - AL	393.9533	400.6268	387.6251	453.6796	402.8594	330.6986	303.7675	290.8232	296.4407	200.5653	185.8352	144.0985	123.3414	106.5194	74.74358	50.04675	24.8746	10.98163	6.821233	4188.301793
ALAGOAS	m	2703700	Jaramataia - AL	215.2702	222.9916	241.7829	253.9449	252.0619	237.447	217.1909	206.7401	176.4766	136.3895	166.5804	118.7343	90.51133	68.6509	57.6501	35.32075	21.04476	9.821547	6.05168	2734.661367
ALAGOAS	m	2703759	Jequiá da Praia - AL	2492.727	2588.84	2735.988	2950.956	2791.78	2432.346	2386.186	2413.538	2076.011	1653.892	1446.348	1173.363	891.3792	702.2403	458.9499	289.8874	161.9912	66.04469	40.91799	29753.385680000003
ALAGOAS	m	2703809	Joaquim Gomes - AL	1135.37	1132.523	1182.262	1259.795	1195.184	858.3458	762.601	748.9888	708.3271	589.3048	518.324	473.9105	384.4818	320.3434	203.837	153.8689	67.85277	30.64741	25.95271	11751.919989999997
ALAGOAS	m	2703908	Jundiá - AL	150.9325	156.195	161.4734	180.0949	167.6739	147.3846	115.941	123.6357	129.8151	119.3714	113.6747	102.2106	86.66046	61.66156	40.31418	33.26238	18.47084	6.968925	5.963371	1921.7045159999998
ALAGOAS	m	2704005	Junqueiro - AL	857.0974	900.9788	965.8611	1108.674	1047.077	955.956	817.2296	864.0897	728.527	598.7467	598.2697	500.1521	383.735	341.0986	250.9235	163.4514	107.719	42.39699	26.63574	11258.619329999998
ALAGOAS	m	2704104	Lagoa da Canoa - AL	571.1145	613.1036	694.2203	793.1868	793.4177	655.2926	577.5018	547.7202	517.9723	404.8451	439.3963	338.798	270.3198	259.4698	218.4661	142.9134	73.9907	42.11138	22.38963	7976.230010000001
ALAGOAS	m	2704203	Limoeiro de Anadia - AL	1067.509	1115.852	1179.03	1352.026	1283.658	1192.412	1121.995	1072.204	1007.957	794.6604	778.4669	619.5098	489.2743	401.4127	320.399	221.6374	130.0293	56.35459	26.11475	14230.50214
ALAGOAS	m	2704302	Maceió - AL	32722.92	34610.97	39182.55	42745.22	46526.62	41708.05	39459.69	38305.82	35408.53	31233.02	27632.56	22621.97	17587.18	12770.66	8661.731	5042.057	2801.167	1195.138	610.7634	480826.6164
ALAGOAS	m	2704401	Major Isidoro - AL	779.0291	805.4981	864.1164	900.16	872.1573	755.6774	659.6962	596.3234	630.6175	543.3079	537.1236	400.1504	320.0218	257.2875	219.3002	167.4785	90.94871	49.14372	23.9431	9471.980830000002
ALAGOAS	m	2704500	Maragogi - AL	1712.66	1717.772	1707.327	1857.705	1866.857	1571.359	1249.649	1265.561	1205.547	937.6713	764.518	660.6639	459.8088	411.1123	284.2736	172.2156	92.27183	36.14208	22.14255	17995.256960000002
ALAGOAS	m	2704609	Maravilha - AL	303.4448	324.8894	381.1429	350.2816	387.3714	303.7009	292.9823	298.5282	240.2726	207.3657	229.2417	208.1946	158.8141	125.683	97.53097	86.04933	45.38521	18.53448	17.37115	4076.7843399999997
ALAGOAS	m	2704708	Marechal Deodoro - AL	2173.64	2202.983	2355.507	2692.11	2658.644	2280.089	1949.63	2057.692	1872.859	1693.908	1421.587	1153.413	971.8528	716.6001	459.0146	285.1659	137.2096	64.71169	32.81363	27179.430319999996
ALAGOAS	m	2704807	Maribondo - AL	415.575	447.9387	504.4777	550.6391	515.8539	481.9583	427.5383	440.8445	406.7465	341.6746	276.5519	259.3719	225.3841	186.5743	152.5903	103.8817	62.1116	33.16133	17.70231	5850.576040000001
ALAGOAS	m	2704906	Mar Vermelho - AL	106.0348	118.4856	144.4331	156.5281	148.38	101.4388	94.11239	115.6894	126.2356	107.8758	96.41975	82.48418	65.21558	57.44012	45.81324	29.3776	18.50232	11.83549	6.303041	1632.604911
ALAGOAS	m	2705002	Mata Grande - AL	1153.943	1169.938	1232.759	1223.463	1107.133	922.3464	737.1226	750.9585	680.9829	559.2498	556.7903	491.0722	368.157	305.0136	276.9818	173.0914	121.8894	45.13317	33.49197	11909.517039999999
ALAGOAS	m	2705101	Matriz de Camaragibe - AL	978.0708	992.4487	1086.644	1156.817	1128.574	863.0801	701.7923	774.5447	719.5872	632.158	522.9113	410.844	354.3197	286.1593	202.3072	135.1504	70.40432	43.99059	26.0266	11085.830209999996
ALAGOAS	m	2705200	Messias - AL	946.0905	944.8049	970.8817	1002.656	1029.421	744.7798	658.254	656.0333	571.5787	472.0655	376.85	308.3856	236.0408	190.2449	128.7956	97.44398	56.84541	27.34151	13.98032	9432.49352
ALAGOAS	m	2705309	Minador do Negrão - AL	172.8544	193.9379	204.8738	216.8621	242.1972	206.9739	176.9188	179.0358	187.0868	145.611	135.0818	105.6795	89.70217	84.131	86.02381	48.60348	27.15695	9.178413	5.174846	2517.083669
ALAGOAS	m	2705408	Monteirópolis - AL	300.7695	301.7779	305.8651	328.3153	315.6682	265.0536	206.3701	210.9136	201.3616	172.0266	142.3006	131.0814	105.3667	73.18356	62.81731	50.97373	23.80779	16.28311	9.905614	3223.841314
ALAGOAS	m	2705507	Murici - AL	1273.794	1302.662	1343.366	1513.813	1400.832	1192.393	1013.729	998.8468	827.8841	743.8719	591.526	486.4752	419.5208	305.457	252.2313	137.9698	84.73192	44.20668	25.70107	13959.011569999999
ALAGOAS	m	2705606	Novo Lino - AL	654.632	677.3204	668.3279	689.9133	687.7687	603.1464	511.0469	505.0806	423.7776	354.5134	295.138	248.8486	190.9419	132.8875	111.1951	64.69472	42.7164	23.53722	13.88886	6899.375500000001
ALAGOAS	m	2705705	Olho d'Água das Flores - AL	839.9121	864.5098	906.1527	980.8608	996.8799	788.7832	674.2094	677.0487	598.1232	569.3517	517.2699	414.1391	342.7417	222.1538	181.0822	143.835	80.59825	38.91887	25.35093	9861.92125
ALAGOAS	m	2705804	Olho d'Água do Casado - AL	470.0572	476.9563	482.8638	526.6141	490.0243	444.1212	387.1331	285.8735	268.0866	209.7088	197.2127	167.2943	118.7886	85.23208	87.78225	64.8666	34.94242	15.15515	8.141064	4820.854064
ALAGOAS	m	2705903	Olho d'Água Grande - AL	248.8981	255.0947	239.9107	260.5305	213.8865	180.7307	152.0185	158.8002	162.691	133.3116	131.0168	89.21535	72.30573	59.42255	58.48478	38.48498	34.08632	11.334	4.622488	2504.845497999999
ALAGOAS	m	2706000	Olivença - AL	460.995	463.4222	477.7423	511.1339	583.7458	499.0965	395.3483	384.908	364.0075	300.6864	285.9024	222.1159	175.5724	149.6281	119.9546	98.37845	57.47737	27.4351	18.69902	5596.249239999999
ALAGOAS	m	2706109	Ouro Branco - AL	502.5421	512.7735	535.867	541.5806	562.4715	467.5592	396.7094	353.4177	352.2581	310.1498	276.1685	217.6336	175.5264	129.2441	115.5097	87.67942	49.52112	25.47443	16.55764	5628.643810000001
ALAGOAS	m	2706208	Palestina - AL	268.0117	267.0911	257.2247	289.4797	289.7524	205.3	146.8358	156.0855	165.9168	136.2147	127.8902	89.80137	65.31861	57.99276	58.02512	36.36811	22.99526	10.58249	5.088465	2655.9747849999994
ALAGOAS	m	2706307	Palmeira dos Índios - AL	2380.733	2552.844	2885.381	3041.77	2886.758	2532.978	2380.119	2434.252	2295.342	1964.304	1855.107	1591.035	1176.754	1036.438	841.8413	612.9266	334.6804	176.6263	105.4796	33085.3692
ALAGOAS	m	2706406	Pão de Açúcar - AL	978.4241	1019.729	1099.366	972.9247	1128.383	955.9456	757.4591	753.5796	714.0257	580.7674	598.3516	504.9704	396.3168	324.9645	241.2076	183.1938	93.78266	50.35919	30.08314	11383.83389
ALAGOAS	m	2706422	Pariconha - AL	446.551	455.381	482.5424	507.1853	468.8892	397.1282	357.0428	317.2034	328.8168	274.7784	268.8591	186.2588	137.0768	141.8662	130.7568	102.6684	48.86804	16.80739	17.1367	5085.8167300000005
ALAGOAS	m	2706448	Paripueira - AL	633.1847	646.125	643.7925	717.243	741.6156	647.7106	509.1182	522.3914	522.1449	398.7854	339.5841	247.8407	204.8348	164.7838	109.2548	64.16651	28.05653	18.78807	8.396728	7167.817337999999
ALAGOAS	m	2706505	Passo de Camaragibe - AL	742.4467	742.8099	781.603	843.9099	729.2675	627.5559	555.1161	571.0563	527.9268	419.6983	347.4545	249.0009	231.1416	172.8063	110.7451	67.83421	42.01261	24.66255	18.64201	7805.69018
ALAGOAS	m	2706604	Paulo Jacinto - AL	253.6801	267.8559	285.5456	362.9634	323.3966	273.6201	275.4819	275.2119	244.3666	200.5855	157.5966	154.807	131.3685	117.6842	81.62019	62.72555	32.60663	14.70183	12.61542	3528.4335200000005
ALAGOAS	m	2706703	Penedo - AL	2325.511	2440.431	2645.017	2716.333	2911.702	2424.101	2240.109	2364.211	2040.322	1728.833	1532.033	1323.171	1069.295	797.6203	548.4827	352.7564	230.4073	111.7445	69.52661	29871.606809999994
ALAGOAS	m	2706802	Piaçabuçu - AL	714.2544	739.53	814.0431	853.0045	885.3849	653.2591	635.3238	641.8502	566.9156	505.9597	398.2835	377.5808	286.1353	218.5833	180.971	99.44644	69.25855	37.97781	16.38766	8694.149660000001
ALAGOAS	m	2706901	Pilar - AL	1395.758	1430.752	1538.936	1659.902	1516.795	1192.022	1161.12	1148.585	1121.919	1005.495	784.242	687.2213	594.061	489.9521	312.5446	205.2379	113.048	44.1895	31.85753	16433.63793
ALAGOAS	m	2707008	Pindoba - AL	102.679	105.5164	105.9178	129.7104	126.1761	109.0174	93.14844	108.3359	95.85307	85.92791	79.06058	74.45382	57.76218	42.38881	21.995	15.44568	15.73172	5.445765	3.787381	1378.3533559999998
ALAGOAS	m	2707107	Piranhas - AL	1227.928	1212.649	1237.644	1295.538	1281.809	994.089	927.6902	774.5933	758.5273	594.4452	545.7617	452.4953	302.6483	271.6801	221.3251	129.1306	72.83779	26.72766	19.53707	12347.056620000001
ALAGOAS	m	2707206	Poço das Trincheiras - AL	696.8447	693.6363	694.1497	716.3739	734.008	575.595	503.9961	445.7437	436.2815	351.2473	357.2344	303.8361	224.1734	162.7134	129.9097	84.33196	42.61242	23.85198	13.59879	7190.138350000001
ALAGOAS	m	2707305	Porto Calvo - AL	1140.142	1141.536	1187.621	1420.082	1282.318	1073.584	819.9879	917.4736	898.4222	727.3705	643.5994	484.9875	383.8648	271.5624	215.1826	138.0079	109.8029	46.90559	26.50315	12928.953440000003
ALAGOAS	m	2707404	Porto de Pedras - AL	277.7332	274.1564	303.7672	338.7617	305.0371	266.8126	248.9718	282.8898	263.6337	205.9768	214.8984	167.6487	162.8899	111.4962	83.31054	45.4782	32.30444	15.00554	8.056514	3608.828734
ALAGOAS	m	2707503	Porto Real do Colégio - AL	804.983	832.1862	860.374	904.8317	924.4902	837.9047	725.7972	709.1882	638.6485	528.4432	491.992	418.6383	343.791	284.5383	206.4979	136.459	98.07061	38.87625	26.06272	9811.77298
ALAGOAS	m	2707602	Quebrangulo - AL	401.0703	425.6008	461.0174	486.2504	514.6906	467.3587	415.8452	386.1849	392.9878	330.1147	253.0787	207.6441	194.14	161.8854	125.2539	88.04959	47.9724	21.00927	17.68754	5397.841699999999
ALAGOAS	m	2707701	Rio Largo - AL	2653.374	2744.494	3100.593	3383.239	3535.997	3066.817	2509.018	2492.637	2345.143	2168.435	1885.913	1523.888	1190.686	840.3977	558.6558	348.3708	200.473	89.84896	44.45444	34682.4347
ALAGOAS	m	2707800	Roteiro - AL	355.4178	357.6452	363.0168	388.1623	317.0243	236.7846	214.9295	228.98	223.5014	160.4594	121.3385	91.19799	96.40572	75.8334	65.44895	40.94688	15.56859	11.24999	3.908885	3367.820205
ALAGOAS	m	2707909	Santa Luzia do Norte - AL	268.3633	271.4351	292.3831	357.4292	330.3592	279.2829	242.5224	270.5283	250.3264	214.6965	156.6917	125.0512	112.0232	86.5236	73.13148	47.31399	29.8874	14.99321	6.59595	3429.53813
ALAGOAS	m	2708006	Santana do Ipanema - AL	2024.916	2029.14	2195.074	2213.767	2334.623	1882.559	1709.808	1560.989	1451.414	1212.12	1108.389	902.7436	654.4178	494.2735	416.055	282.3545	156.3009	90.35459	53.35574	22772.654629999994
ALAGOAS	m	2708105	Santana do Mundaú - AL	428.8242	448.9588	475.9241	500.6261	513.3872	407.6445	372.3367	372.7483	341.5082	304.6583	249.2495	218.9423	186.8194	138.7695	100.5117	71.03702	37.0926	18.46646	16.8209	5204.325779999999
ALAGOAS	m	2708204	São Brás - AL	260.0446	273.7877	303.6453	319.5453	271.1321	248.9834	192.863	202.1272	232.5923	209.8881	171.7707	144.5342	127.6992	97.43829	77.28869	51.12195	32.29752	13.60303	12.56469	3242.9272700000006
ALAGOAS	m	2708303	São José da Laje - AL	1033.105	1040.614	1110.178	1205.025	1280.213	984.1408	777.5368	730.7523	703.792	585.2689	555.1109	419.7266	380.3785	292.894	203.0143	133.7261	87.31923	38.42072	30.78916	11592.005310000002
ALAGOAS	m	2708402	São José da Tapera - AL	1665.112	1611.991	1599.22	1631.518	1763.565	1243.655	1098.884	895.97	810.5333	672.0274	675.7583	537.928	416.3398	323.4584	288.2977	193.9887	133.7173	53.59246	40.22348	15655.779839999997
ALAGOAS	m	2708501	São Luís do Quitunde - AL	1681.512	1637.269	1687.732	1945.222	1840.705	1469.823	1190.756	1143.256	1045.573	883.5419	719.2988	566.2141	457.7719	391.6411	252.442	152.8887	91.64905	43.49355	28.15857	17228.947669999994
ALAGOAS	m	2708600	São Miguel dos Campos - AL	2549.792	2618.978	2687.459	2972.217	2788.832	2541.624	2272.217	2162.049	1959.2	1556.106	1372.915	1143.23	887.0353	613.4605	441.1611	268.6613	145.6434	67.50424	47.36037	29095.445209999998
ALAGOAS	m	2708709	São Miguel dos Milagres - AL	345.1684	363.9792	380.4892	402.8037	376.5151	332.4741	282.7013	272.9968	315.0219	224.3365	179.5798	146.3846	114.5136	108.7001	68.71815	55.27998	34.30238	13.51386	6.574242	4024.0529120000006
ALAGOAS	m	2708808	São Sebastião - AL	1486.956	1502.696	1539.694	1682.647	1607.979	1357.723	1168.1	1169.593	1069.696	853.671	767.0779	671.171	531.8517	469.1253	319.3278	221.9504	107.6386	65.70451	34.64539	16627.247600000002
ALAGOAS	m	2708907	Satuba - AL	525.3894	536.8611	580.5693	695.5621	812.247	724.9975	605.032	595.999	561.9226	490.9657	491.6525	381.3288	264.4601	173.962	126.9271	73.12346	51.81036	22.29048	10.42874	7725.52924
ALAGOAS	m	2708956	Senador Rui Palmeira - AL	725.2459	706.5973	674.2263	703.3802	714.075	539.8366	454.4261	362.9294	370.1341	315.8302	313.9309	223.6508	163.1375	129.1175	149.1809	96.94954	56.03246	22.03127	15.33247	6736.044440000002
ALAGOAS	m	2709004	Tanque d'Arca - AL	194.8837	212.011	220.9418	260.3803	253.6253	221.9303	202.2376	218.9141	197.7621	167.9089	157.8894	122.8533	101.9784	71.79125	87.86916	48.65471	30.82016	17.33659	7.478455	2797.266525
ALAGOAS	m	2709103	Taquarana - AL	785.9954	846.4207	872.7561	882.865	874.3826	725.1997	642.3566	642.018	624.7879	548.1959	507.0349	436.7545	358.6458	312.0136	281.0856	189.2037	98.12663	45.13742	22.51443	9695.49448
ALAGOAS	m	2709152	Teotônio Vilela - AL	2080.917	2099.113	2143.854	2263.014	2156.706	1690.67	1437.163	1476.08	1308.035	1054.294	978.4285	692.5204	608.2655	544.3225	364.4353	237.5478	119.8532	49.30207	33.28667	21337.807940000013
ALAGOAS	m	2709202	Traipu - AL	1304.773	1341.679	1381.189	1424.739	1291.665	1048.52	884.0591	868.3892	800.0192	676.6939	652.8305	536.9616	437.8433	338.4106	306.784	208.0602	117.6153	56.49968	36.60119	13713.33277
ALAGOAS	m	2709301	União dos Palmares - AL	2652.805	2693.829	2835.461	3032.479	3093.649	2470.18	2163.841	2180.08	2002.27	1617.379	1513.533	1234.587	1015.303	852.7113	605.2027	408.4939	254.3601	109.2074	71.71346	30807.084860000003
ALAGOAS	m	2709400	Viçosa - AL	934.1727	985.3875	1074.138	1132.46	1113.114	948.4135	788.0148	845.8681	800.8788	648.4563	602.3284	497.7042	420.5351	377.942	243.0235	148.6762	92.63072	49.15934	34.59239	11737.495549999996
AMAPÁ	f	1600055	Serra do Navio - AP	237.406	230.1505	250.7999	249.4453	231.031	198.7934	198.9563	202.6885	162.1799	143.3072	95.68267	92.62555	73.87261	44.36187	25.69682	19.59134	12.54311	3.903113	4.734911	2477.7699940000007
AMAPÁ	f	1600105	Amapá - AP	374.4643	355.735	362.6292	441.0388	387.3601	342.042	328.8914	305.7338	277.2701	203.3504	187.482	138.502	107.8122	85.57668	68.63864	47.30035	33.17003	14.80929	12.57265	4074.3789400000005
AMAPÁ	f	1600154	Pedra Branca do Amapari - AP	1489.566	1349.367	1131.043	1136.335	1131.099	993.7577	952.2701	756.5323	601.328	411.736	339.0155	212.2934	132.6521	102.0147	63.85316	39.53295	24.44252	9.159418	6.36835	10882.366198000002
AMAPÁ	f	1600204	Calçoene - AP	561.1318	523.0027	510.7737	527.7734	472.5146	389.726	422.348	373.875	323.878	256.9424	224.6665	164.4358	146.3414	89.66409	35.36998	42.6565	22.89033	10.50174	7.652036	5106.143976000001
AMAPÁ	f	1600212	Cutias - AP	346.2597	326.7264	328.7383	326.1582	281.199	273.0042	214.3389	207.7055	149.2822	134.7083	101.3809	79.36349	62.14538	46.61057	19.57953	18.77	14.74888	7.442866	4.762903	2942.925219
AMAPÁ	f	1600238	Ferreira Gomes - AP	459.9495	440.517	407.3938	407.0365	387.9118	338.6104	293.1056	248.3324	273.9524	176.7497	133.1769	105.0906	89.07726	76.04861	40.82276	24.24726	15.32305	13.7783	7.32667	3938.4505099999997
AMAPÁ	f	1600253	Itaubal - AP	298.6532	272.9186	249.983	303.7607	247.7002	225.951	181.7275	157.751	150.5809	108.1154	93.31514	69.72579	60.95588	37.85236	30.23452	14.21105	19.58443	9.007158	2.802122	2534.82995
AMAPÁ	f	1600279	Laranjal do Jari - AP	2501.542	2453.045	2461.826	2614.96	2574.068	2372.391	2031.737	1880.381	1566.057	1231.415	1033.214	747.1208	544.3955	371.3754	231.8381	180.8679	82.05495	47.78842	26.94513	24953.022200000007
AMAPÁ	f	1600303	Macapá - AP	21429.31	22264.1	23017.14	24020.06	25653.41	24529.57	23373.1	21824.27	18601.74	15237.11	11593.74	8876.129	6834.715	4782.459	3000.231	2152.851	1396.375	777.5811	589.1626	259953.05370000002
AMAPÁ	f	1600402	Mazagão - AP	1270.297	1187.024	1143.586	1187.971	1019.093	824.1645	660.1249	614.2836	521.3169	487.8454	361.8039	310.9905	209.997	151.8043	100.6501	109.2093	51.18633	32.44108	23.01576	10266.804570000002
AMAPÁ	f	1600501	Oiapoque - AP	1554.913	1451.8	1387.148	1451.29	1301.645	1363.957	1196.255	1142.813	972.4576	758.1774	575.3603	433.6909	262.4449	173.2855	82.4744	65.20354	27.31351	13.78596	14.02921	14228.044220000002
AMAPÁ	f	1600535	Porto Grande - AP	1173.437	1123.565	1121.361	1196.332	1052.072	969.9108	844.3941	802.5421	666.0309	611.312	461.6628	351.0583	239.9235	161.2816	103.4037	66.9968	42.17863	21.76373	14.19339	11023.419350000006
AMAPÁ	f	1600550	Pracuúba - AP	362.0945	321.2828	282.8063	325.4573	230.7206	187.8003	189.6944	192.0218	161.7126	96.48828	71.38331	57.88445	37.98567	37.6666	23.97313	13.32044	9.127103	3.980173	5.619764	2611.01952
AMAPÁ	f	1600600	Santana - AP	5048.856	5182.888	5364.864	5736.874	5673.178	5530.674	5224.438	4720.306	3912.207	3276.352	2482.619	1803.146	1526.608	1106.092	722.5663	591.9779	330.292	174.95	137.8246	58546.71279999999
AMAPÁ	f	1600709	Tartarugalzinho - AP	1164.853	1043.896	958.8689	1013.539	841.6379	769.1479	627.9815	529.3284	418.9593	398.8186	318.7756	249.7509	220.8885	151.1307	83.72242	54.45607	29.99648	12.61332	14.55125	8902.91574
AMAPÁ	f	1600808	Vitória do Jari - AP	867.2719	838.9803	791.0382	826.9655	813.3594	732.5012	610.6409	569.4319	471.0464	359.5763	289.7209	224.1925	151.1853	97.77627	71.94583	53.80732	31.77408	21.49434	14.43867	7837.14721
AMAPÁ	m	1600055	Serra do Navio - AP	253.9321	250.9268	244.3097	331.2629	270.3095	233.5355	204.8329	203.2979	188.4427	149.5205	131.7457	106.0409	87.45361	61.12662	37.59754	29.34867	7.503268	3.112018	2.337997	2796.636823
AMAPÁ	m	1600105	Amapá - AP	411.1441	408.6741	437.8174	478.3893	415.776	392.011	373.1926	346.6378	282.7753	248.5318	183.9462	147.5664	139.3788	90.19165	54.20501	43.98093	25.83753	8.872235	7.471572	4496.399726999999
AMAPÁ	m	1600154	Pedra Branca do Amapari - AP	1524.383	1346.734	1096.584	1231.366	1218.988	995.1171	1030.871	949.9247	772.185	663.8135	581.4768	423.7608	338.2475	200.3391	124.8428	72.37319	39.1321	14.20782	9.849583	12634.195993
AMAPÁ	m	1600204	Calçoene - AP	595.098	560.5757	602.9607	555.2324	498.7764	402.1168	360.5601	404.4933	368.4494	340.9681	340.9572	305.2559	209.4536	137.1509	102.5751	40.29334	30.50256	9.963565	8.993876	5874.376941
AMAPÁ	m	1600212	Cutias - AP	372.4386	360.2242	325.9167	362.1963	302.6587	267.6181	222.003	179.7311	171.1943	137.516	124.0674	112.0771	82.49795	60.41419	35.49746	17.65123	9.630315	5.648676	5.470593	3154.4519139999998
AMAPÁ	m	1600238	Ferreira Gomes - AP	486.1169	468.9287	458.6454	458.8301	358.6042	350.5702	296.4072	275.5331	275.4645	246.0417	176.9525	141.4662	121.1374	79.20545	66.52151	38.5279	22.41871	8.015639	4.966117	4334.353426
AMAPÁ	m	1600253	Itaubal - AP	332.8942	323.1426	323.7737	348.3066	282.6551	250.9469	219.5731	204.986	186.4537	126.3247	141.4338	83.8907	88.73795	46.80476	35.64775	26.64424	15.35382	6.526389	3.357121	3047.45313
AMAPÁ	m	1600279	Laranjal do Jari - AP	2632.138	2588.155	2547.291	2773.27	2602.39	2342.104	2085.642	1781.444	1554.154	1304.775	1072.387	942.3737	671.5471	429.0226	244.2151	180.1305	103.8826	55.95183	28.41794	25939.29137
AMAPÁ	m	1600303	Macapá - AP	22289.0	22953.73	23373.26	24077.44	24559.52	23476.15	22354.11	20224.88	17097.3	14382.74	11236.09	8327.079	6307.874	4222.389	2516.53	1704.308	960.1854	501.1622	323.6693	250887.41689999998
AMAPÁ	m	1600402	Mazagão - AP	1372.663	1320.868	1298.365	1349.666	1103.184	983.7473	778.1809	694.6759	589.636	499.2704	439.4907	372.335	284.1301	209.6545	135.2748	110.4213	55.94931	19.49968	17.23849	11634.25038
AMAPÁ	m	1600501	Oiapoque - AP	1647.061	1552.378	1594.166	1455.019	1457.665	1377.084	1305.316	1112.264	923.7283	830.1477	639.1126	475.0632	384.3698	207.3335	125.6674	71.76661	40.163	7.782969	8.888563	15214.976642000003
AMAPÁ	m	1600535	Porto Grande - AP	1261.941	1238.341	1217.002	1245.724	1155.894	1036.107	830.5172	754.3064	688.0326	599.4136	564.2659	492.0579	368.6188	250.5797	140.4716	106.5988	50.60396	25.35588	11.39347	12037.224810000002
AMAPÁ	m	1600550	Pracuúba - AP	389.7373	354.7077	354.3166	301.5194	269.1341	189.9755	195.2134	172.9623	147.8076	136.5898	109.7256	84.09984	57.48886	47.13229	26.85996	19.03138	12.20947	5.334704	2.70344	2876.549244
AMAPÁ	m	1600600	Santana - AP	5262.558	5366.15	5450.615	5700.851	5637.364	5581.946	5091.471	4513.261	3718.108	3034.311	2368.399	1766.421	1355.927	1020.225	709.1887	500.2614	285.0324	141.3294	83.42496	57586.84385999999
AMAPÁ	m	1600709	Tartarugalzinho - AP	1270.74	1183.89	1079.07	1080.678	976.8094	829.1159	728.2425	586.7577	491.265	445.5691	404.0667	425.2417	305.1052	245.8374	149.8715	84.84139	47.80438	26.67891	14.31884	10375.90362
AMAPÁ	m	1600808	Vitória do Jari - AP	937.157	933.5747	900.9051	864.2495	848.2696	805.8495	669.866	551.8447	507.9987	379.467	353.8799	267.271	218.033	162.5932	84.03378	56.82094	27.7911	22.55809	11.49812	8603.660929999998
AMAZONAS	f	1300029	Alvarães - AM	1074.075	961.0949	876.4501	813.276	689.4168	590.8308	495.5295	429.8648	372.5989	271.4375	216.2668	177.6671	141.8846	95.78229	78.57707	55.09498	27.80882	16.9155	10.82863	7395.40009
AMAZONAS	f	1300060	Amaturá - AM	766.2827	735.9709	650.3604	537.5322	618.73	548.954	489.6106	359.4509	330.1593	235.492	167.7099	141.378	115.1826	62.48592	47.7796	45.42749	21.46883	12.00442	8.586035	5894.565795
AMAZONAS	f	1300086	Anamã - AM	832.2686	793.7228	690.853	753.1025	664.2014	603.4534	561.5683	520.5598	407.6258	328.8913	214.7266	169.3886	137.8746	89.0276	57.30775	48.73174	37.16179	16.47232	8.492166	6935.430066000001
AMAZONAS	f	1300102	Anori - AM	1348.142	1330.52	1147.872	1104.589	1117.821	1002.008	835.5022	814.9748	680.5915	536.9878	330.2432	277.6797	176.605	141.2184	103.939	94.15201	52.06992	28.75806	16.20033	11139.873920000002
AMAZONAS	f	1300144	Apuí - AM	892.3838	860.6441	844.3469	897.259	1095.828	1027.344	1140.329	926.426	709.9904	519.709	434.604	409.4688	264.2291	221.5612	96.69124	77.59397	33.9078	15.13364	6.00233	10473.452280000001
AMAZONAS	f	1300201	Atalaia do Norte - AM	1448.205	1367.218	1216.125	1083.852	1036.743	1117.772	901.5879	698.9967	530.3548	435.8122	298.9596	209.3216	128.8513	97.18562	58.38499	54.70216	36.44191	9.994666	10.25507	10740.763515999999
AMAZONAS	f	1300300	Autazes - AM	2334.534	2231.864	2084.819	1945.563	1748.923	1449.877	1288.917	1182.444	1034.858	933.1837	729.8952	650.1086	452.4743	379.8243	259.2165	200.3523	102.9085	62.54635	50.95071	19123.25946
AMAZONAS	f	1300409	Barcelos - AM	1229.375	1235.829	1149.997	1168.615	1363.422	1272.103	1060.763	768.567	506.3508	452.321	431.1772	385.1507	354.7869	266.614	180.7659	116.4708	55.31895	30.43051	14.45555	12042.513309999998
AMAZONAS	f	1300508	Barreirinha - AM	2077.134	1910.37	1864.218	1614.718	1340.921	1110.716	891.0988	861.8078	746.3187	572.7775	508.5178	412.7664	302.2258	243.4207	179.3476	152.0179	100.0701	54.4899	58.09167	15001.027670000001
AMAZONAS	f	1300607	Benjamin Constant - AM	3258.359	3233.266	2925.175	2333.964	2070.942	1890.071	1612.717	1326.666	979.7018	855.4469	705.8539	562.9544	403.7414	299.503	210.5011	155.2718	130.1243	57.25374	35.52728	23047.039619999992
AMAZONAS	f	1300631	Beruri - AM	1442.81	1307.242	1176.017	1102.188	947.3562	707.1609	595.911	586.8347	467.2974	346.9485	305.479	267.5884	168.5942	145.5582	85.00282	70.53278	32.64776	20.78565	20.96697	9796.921479999997
AMAZONAS	f	1300680	Boa Vista do Ramos - AM	1245.868	1174.09	1028.85	1044.66	952.6736	756.6456	633.3393	552.6033	472.6032	386.8956	281.3041	261.9414	182.6855	141.8163	70.90501	77.29431	38.72481	24.09408	21.09694	9348.091049999997
AMAZONAS	f	1300706	Boca do Acre - AM	1628.491	1619.647	1645.917	1546.659	1512.117	1307.987	1114.254	1155.012	1036.911	879.3637	664.0582	537.3214	440.8473	338.0944	257.8699	175.6683	110.8288	57.41441	38.51276	16066.974169999998
AMAZONAS	f	1300805	Borba - AM	2429.75	2295.608	2143.277	1934.333	1860.919	1703.828	1443.618	1302.239	1079.752	816.6189	652.4811	545.894	393.2172	320.0632	207.2602	164.1016	126.2546	57.86109	74.619	19551.694890000002
AMAZONAS	f	1300839	Caapiranga - AM	764.2464	735.2972	674.3793	672.551	632.8833	529.8191	475.2966	427.3692	355.5205	294.2022	215.5473	156.9761	141.1046	92.81684	67.24104	40.34027	28.47193	15.06614	9.25499	6328.384009999999
AMAZONAS	f	1300904	Canutama - AM	582.7767	571.4488	546.0539	559.1583	588.1461	580.0542	538.9081	503.7817	449.2033	335.4051	299.4519	277.2191	183.948	172.3154	91.45363	82.62984	34.08871	18.74496	7.836477	6422.6242170000005
AMAZONAS	f	1301001	Carauari - AM	1578.163	1506.854	1447.242	1404.227	1360.156	1092.842	925.3236	844.2639	749.513	569.8591	499.9989	381.3461	255.7532	222.289	157.7932	123.489	80.12116	36.49839	26.11817	13261.850720000002
AMAZONAS	f	1301100	Careiro - AM	1804.279	1835.132	1797.585	1768.289	1718.682	1470.312	1334.452	1326.487	1211.282	897.2815	759.7436	517.7372	444.4845	345.8643	233.7876	166.1303	102.6578	55.68436	23.1285	17812.99966
AMAZONAS	f	1301159	Careiro da Várzea - AM	1414.296	1456.152	1437.363	1317.012	1340.693	1263.269	1106.164	1072.573	1018.998	980.8256	707.8202	581.1802	418.0198	317.3202	222.5791	179.0449	92.53747	48.09299	27.33042	15001.270880000002
AMAZONAS	f	1301209	Coari - AM	4379.219	4277.155	3943.331	3883.75	4183.793	3866.505	3331.272	2614.152	2263.401	1603.546	1262.879	960.8156	759.1533	661.4274	418.5171	338.7132	202.5421	107.3272	70.46954	39127.96844
AMAZONAS	f	1301308	Codajás - AM	1583.078	1529.611	1351.119	1529.553	1444.95	1347.978	1231.048	1081.442	860.0017	662.299	458.4598	376.521	247.6656	249.5371	116.811	112.0751	67.31803	30.14181	26.99634	14306.605480000002
AMAZONAS	f	1301407	Eirunepé - AM	2136.05	2068.398	1944.506	1766.587	1551.688	1405.55	1226.602	1028.197	930.9822	680.5506	527.5042	504.0007	371.2666	284.0462	220.4753	166.3498	93.65437	45.9463	24.18736	16976.54163
AMAZONAS	f	1301506	Envira - AM	777.884	742.0238	774.5559	663.3533	687.7917	557.2888	456.8866	422.6961	411.205	280.8482	238.1823	182.7765	127.7777	115.3948	81.07407	69.6668	49.81392	20.58707	13.00138	6672.807939999999
AMAZONAS	f	1301605	Fonte Boa - AM	899.2629	843.5339	869.8154	764.536	739.9022	666.4749	565.9571	443.8728	393.5484	303.8401	236.3577	226.3309	190.5531	152.5424	115.1396	96.39905	61.8185	30.97589	22.92366	7623.784500000001
AMAZONAS	f	1301654	Guajará - AM	830.9114	767.3903	753.3869	737.0868	725.4347	585.0398	497.6199	452.7574	337.2029	373.9227	257.6816	220.7416	129.3481	111.3024	67.23335	57.3557	34.39199	16.20784	10.74728	6965.762660000001
AMAZONAS	f	1301704	Humaitá - AM	2765.061	2722.216	2506.021	2689.8	2831.743	2477.155	2239.372	2010.969	1661.574	1329.47	1074.096	903.7373	644.0183	505.621	306.5044	255.2416	127.5401	73.06955	44.81177	27168.021020000007
AMAZONAS	f	1301803	Ipixuna - AM	2352.043	2010.428	1732.331	1703.524	1478.017	1207.156	1223.921	1099.12	865.0378	632.874	416.0633	315.0516	266.5631	175.2114	121.3689	90.94202	53.75478	22.05388	10.85878	15776.31956
AMAZONAS	f	1301852	Iranduba - AM	2559.715	2562.983	2513.21	2508.181	2238.741	1874.738	1608.037	1582.185	1549.349	1183.07	1045.702	810.5476	668.154	482.2784	344.7804	215.619	154.8192	81.95215	49.2803	24033.34205
AMAZONAS	f	1301902	Itacoatiara - AM	5018.769	5044.62	4963.818	4680.071	4545.432	3985.385	3603.08	3620.055	3234.314	2583.1	2109.49	1684.382	1390.754	1061.164	764.3522	516.274	339.2226	175.5299	123.3982	49443.2109
AMAZONAS	f	1301951	Itamarati - AM	420.3726	369.7448	342.211	328.1016	353.2867	287.2368	287.7504	291.2927	219.4343	158.1705	139.6082	88.50033	74.20837	56.62953	49.79515	31.82231	6.689661	7.736016	3.937918	3516.5288849999997
AMAZONAS	f	1302009	Itapiranga - AM	445.893	445.5439	436.3391	419.7386	390.5844	387.2083	299.7588	288.7189	261.5767	193.1616	177.0498	147.3877	119.5214	95.82324	63.8097	47.14976	31.13271	15.97994	10.56797	4276.945520000001
AMAZONAS	f	1302108	Japurá - AM	304.1733	309.4289	327.7636	266.274	255.893	212.3368	175.7532	146.4671	150.6277	113.1243	101.4989	64.537	46.91904	26.01312	23.36878	16.67429	15.564	9.009348	5.341488	2570.7678659999997
AMAZONAS	f	1302207	Juruá - AM	1189.347	1120.424	966.1341	956.4294	872.195	712.1611	566.2556	484.2809	438.0871	289.2261	210.8856	159.4192	107.9612	85.7946	56.33203	56.29746	22.26192	16.01194	8.390932	8317.895182
AMAZONAS	f	1302306	Jutaí - AM	883.1706	762.7127	752.2486	637.6994	575.4431	534.5714	460.1517	402.509	326.1516	254.065	208.1683	175.8711	128.341	126.8398	84.51009	70.15219	45.64317	24.09056	11.75724	6464.09655
AMAZONAS	f	1302405	Lábrea - AM	2678.26	2587.139	2409.66	2335.927	2183.481	1923.327	1690.315	1560.681	1287.707	941.3736	787.1103	673.3224	532.677	372.4716	279.128	202.1217	130.4477	75.76215	38.77744	22689.68889
AMAZONAS	f	1302504	Manacapuru - AM	4838.662	4872.468	4737.589	4679.289	4501.53	3907.724	3564.644	3305.49	2837.985	2311.752	1839.074	1514.813	1164.575	889.7069	620.3311	459.0141	301.3211	147.2506	100.2475	46593.4663
AMAZONAS	f	1302553	Manaquiri - AM	2427.322	2365.849	2106.977	2075.964	1891.247	1608.192	1454.927	1297.866	1064.446	860.9112	665.8548	573.9408	354.4793	266.7275	186.585	111.5143	69.71961	32.29448	21.26367	19436.08066
AMAZONAS	f	1302603	Manaus - AM	85174.37	90518.18	93032.58	93518.02	108425.9	104939.4	100369.4	98083.72	87720.68	71833.81	57489.99	45655.35	36227.73	25827.8	17529.35	10961.72	6842.613	3598.77	2267.547	1140016.9300000002
AMAZONAS	f	1302702	Manicoré - AM	3014.718	2975.567	2757.893	2655.819	2626.255	2387.78	2082.98	1902.162	1532.721	1248.694	918.9845	794.4551	614.2691	401.2041	296.9604	233.0663	142.7157	75.82848	60.80459	26722.877269999997
AMAZONAS	f	1302801	Maraã - AM	1059.966	1015.282	953.4955	863.6623	794.9044	661.2513	595.847	494.8023	384.8954	256.8756	210.1816	181.2063	115.5099	88.48729	64.93234	54.76961	30.59965	14.72881	9.923421	7851.320721000001
AMAZONAS	f	1302900	Maués - AM	4136.583	3892.529	3631.294	3108.782	2904.803	2434.528	2193.156	1912.716	1627.103	1216.468	1045.254	901.885	732.6752	548.4248	321.2116	264.0448	182.6611	122.2069	86.26811	31262.59351
AMAZONAS	f	1303007	Nhamundá - AM	1041.801	1012.238	1008.714	1004.693	883.0292	838.6874	663.2015	710.2032	629.3696	499.8395	403.0547	361.6096	275.554	200.5316	143.4824	126.662	68.6917	42.85377	26.54978	9940.765949999999
AMAZONAS	f	1303106	Nova Olinda do Norte - AM	2102.442	2033.165	1907.936	1885.942	1905.613	1716.008	1480.325	1244.799	1031.924	859.3707	642.5579	555.253	406.1541	297.2896	168.9585	118.247	77.98395	61.38505	86.16247	18581.51627
AMAZONAS	f	1303205	Novo Airão - AM	1215.909	1212.09	1091.856	992.9302	949.5509	880.0688	781.9847	688.4061	544.5855	443.6588	415.1558	318.5482	267.6655	191.6893	109.2415	85.12884	54.03772	25.54318	17.68942	10285.739459999999
AMAZONAS	f	1303304	Novo Aripuanã - AM	1234.77	1170.246	1102.243	1168.67	1144.074	1109.672	969.7233	900.2148	742.8743	547.9507	469.2745	318.5728	260.8213	205.4936	112.7426	122.3479	61.16266	46.99693	30.78617	11718.636559999997
AMAZONAS	f	1303403	Parintins - AM	5808.945	5846.701	5752.367	5531.975	5210.742	4386.667	3849.525	3645.15	3091.761	2524.171	2032.98	1782.356	1446.342	1087.159	808.9598	531.3775	368.119	234.9874	137.6175	54077.9022
AMAZONAS	f	1303502	Pauini - AM	1132.387	1083.598	1058.522	960.4366	879.3602	656.4199	657.9959	581.8329	457.595	307.8528	243.0771	231.9514	175.3025	117.9335	102.9401	68.22986	40.94907	21.3629	8.220513	8785.967243
AMAZONAS	f	1303536	Presidente Figueiredo - AM	2116.718	2088.402	1946.511	1870.369	2006.943	1736.682	1464.136	1412.847	1207.904	977.187	816.2098	643.8611	539.1831	385.4597	206.7705	107.6887	70.02897	22.60769	15.97815	19635.486709999994
AMAZONAS	f	1303569	Rio Preto da Eva - AM	1555.142	1512.99	1466.594	1528.918	1664.083	1525.191	1451.187	1266.571	1041.3	963.1445	711.2051	544.8653	425.6598	317.8499	204.3421	133.7123	69.63497	35.0192	15.95503	16433.364199999996
AMAZONAS	f	1303601	Santa Isabel do Rio Negro - AM	2580.646	2412.119	2140.026	1644.641	1411.734	1087.947	943.2756	673.3372	613.4467	548.0606	346.2967	255.4158	180.3933	156.1579	147.3122	94.5335	65.8169	23.98958	14.76759	15339.916570000003
AMAZONAS	f	1303700	Santo Antônio do Içá - AM	1264.726	1189.773	1224.813	1032.597	912.1216	901.2335	806.7208	656.4212	584.0231	359.4297	270.2513	230.1242	167.7425	180.1827	103.1855	77.51905	45.63488	25.68852	25.69593	10057.88348
AMAZONAS	f	1303809	São Gabriel da Cachoeira - AM	2723.379	2605.801	2529.546	2323.774	2223.627	1848.497	1506.335	1294.635	1197.831	915.1625	794.3024	715.1447	491.2016	441.3434	377.1716	237.9897	127.9597	78.74799	55.12831	22487.576899999996
AMAZONAS	f	1303908	São Paulo de Olivença - AM	2567.421	2367.92	2206.965	1983.985	1917.838	1737.419	1461.23	1203.481	994.7496	758.0731	643.1488	514.2933	334.5885	280.1614	235.0346	178.5864	96.75773	46.21338	24.40719	19552.27300000001
AMAZONAS	f	1303957	São Sebastião do Uatumã - AM	891.159	841.9418	730.421	765.6527	713.8493	632.5545	508.6066	490.1886	409.7542	326.9672	247.4545	178.9636	154.426	102.8921	75.95671	36.52752	22.53424	11.39169	7.533045	7148.774305000002
AMAZONAS	f	1304005	Silves - AM	482.3052	452.7065	467.3923	398.106	347.3152	327.8066	251.0916	241.6604	243.6483	210.9693	167.9326	156.6943	132.8555	96.31287	60.12667	40.72126	25.05584	21.09475	7.922217	4131.717407000002
AMAZONAS	f	1304062	Tabatinga - AM	4275.835	4164.335	3910.091	3663.53	3247.317	3048.869	2705.317	2236.445	1872.945	1460.098	1156.122	956.6208	745.4956	508.2493	350.0785	260.1561	138.2951	73.49681	51.51067	34824.80688000001
AMAZONAS	f	1304104	Tapauá - AM	842.1046	791.381	759.5028	781.9465	709.0887	714.3957	593.1197	581.7981	452.013	338.8736	296.8962	268.9594	206.9137	166.6725	119.194	78.27075	42.0308	28.81022	12.97415	7784.945420000001
AMAZONAS	f	1304203	Tefé - AM	3087.665	3047.776	2981.06	2956.538	2638.458	2232.042	2034.824	1849.227	1583.155	1227.93	922.2735	778.08	603.8209	487.8832	370.9463	241.0589	161.0805	90.33745	62.83131	27356.98706
AMAZONAS	f	1304237	Tonantins - AM	1214.399	1110.206	1077.267	886.9266	926.8242	796.4961	702.7646	521.3902	446.5364	319.6634	254.2278	172.9652	133.9214	116.6874	83.66195	58.70749	43.65083	20.04236	10.38437	8896.722300000001
AMAZONAS	f	1304260	Uarini - AM	831.5018	741.6084	654.7671	624.8024	547.6391	566.7521	487.6664	398.146	324.3342	226.9569	167.8495	128.0257	114.5863	87.2251	69.29319	42.85009	20.49206	10.70654	9.485327	6054.688207
AMAZONAS	f	1304302	Urucará - AM	791.7092	770.1525	833.7292	762.4287	628.5643	592.0987	449.0308	440.1611	386.5584	366.1742	304.275	269.2851	201.5034	185.3439	134.9491	90.50241	61.12845	27.78346	25.75722	7321.13514
AMAZONAS	f	1304401	Urucurituba - AM	1548.76	1476.648	1240.493	1186.437	1172.593	1077.454	967.2992	749.0123	561.0321	497.8581	364.5396	345.7306	258.2364	187.2775	110.6828	92.15326	64.09592	37.23953	33.88786	11971.430170000001
AMAZONAS	m	1300029	Alvarães - AM	1160.394	1073.133	1017.7	929.1761	753.7859	670.5499	551.2057	462.2495	424.7219	332.8966	278.6233	222.6092	152.262	126.3177	77.80978	56.45416	38.80167	17.79891	7.561322	8354.050641999998
AMAZONAS	m	1300060	Amaturá - AM	807.0924	781.0423	699.5519	561.0276	647.3031	509.7864	503.0217	383.8151	366.7605	309.9579	216.1785	174.9407	115.384	92.64479	64.32991	45.94317	24.31971	8.354232	6.267674	6317.721586
AMAZONAS	m	1300086	Anamã - AM	894.8342	877.7532	797.569	808.1578	842.5027	686.3929	641.7212	539.7976	490.0097	404.9133	303.5923	246.0839	144.3397	91.76979	77.09709	64.0355	35.94919	15.1911	7.508078	7969.218248
AMAZONAS	m	1300102	Anori - AM	1420.769	1413.651	1332.653	1206.75	1149.546	942.4378	886.8423	789.4226	743.3715	579.6773	435.8325	302.8518	205.8981	153.2362	97.97669	88.48696	52.27791	23.57424	14.97189	11840.22679
AMAZONAS	m	1300144	Apuí - AM	938.0449	909.7308	853.2067	900.7915	1060.891	1050.268	1210.667	1053.611	968.2027	716.681	586.6356	486.189	396.0037	291.8436	195.271	106.0096	49.03284	19.54568	9.05487	11801.680489999999
AMAZONAS	m	1300201	Atalaia do Norte - AM	1526.719	1453.587	1243.857	1080.212	1164.924	1152.676	1032.49	762.5254	572.8164	457.3641	338.4034	278.4189	180.8836	142.9611	96.67235	66.11562	33.11968	22.65584	7.68871	11614.090100000001
AMAZONAS	m	1300300	Autazes - AM	2506.082	2460.386	2400.025	2135.139	1905.714	1613.305	1361.085	1258.965	1212.663	981.5587	912.9227	815.6478	579.8247	467.0355	305.0511	211.2149	110.4285	69.65576	36.33462	21343.038280000008
AMAZONAS	m	1300409	Barcelos - AM	1313.741	1350.064	1260.606	1280.154	1605.604	1542.762	1505.168	1124.581	722.6902	582.6664	619.6901	484.7073	430.3826	325.1388	177.2352	176.3001	71.98965	29.80853	9.689892	14612.978772000002
AMAZONAS	m	1300508	Barreirinha - AM	2231.542	2109.328	1960.723	1835.026	1534.257	1274.893	998.4438	944.1931	804.5691	695.952	533.7928	497.1377	382.1975	298.0378	191.7626	142.4862	90.22459	42.65368	28.04177	16595.26164
AMAZONAS	m	1300607	Benjamin Constant - AM	3428.248	3423.997	3050.815	2624.502	2311.817	1965.44	1620.251	1397.295	1134.346	913.5926	788.3737	626.0836	495.0116	343.0227	215.5576	172.6282	82.91391	54.37374	33.07103	24681.33968
AMAZONAS	m	1300631	Beruri - AM	1547.998	1439.541	1287.821	1238.475	971.5123	776.8506	640.4421	579.1941	465.3193	467.3567	365.4953	328.4294	252.6649	199.32	126.9433	87.22785	58.30794	29.61371	12.29293	10874.805429999999
AMAZONAS	m	1300680	Boa Vista do Ramos - AM	1364.834	1347.914	1240.782	1205.772	1110.128	963.3479	744.7609	653.0988	545.6838	455.7616	360.5213	326.5208	240.8446	198.487	113.489	71.7877	40.37599	25.4893	15.40554	11025.00423
AMAZONAS	m	1300706	Boca do Acre - AM	1764.192	1818.388	1787.645	1777.508	1638.138	1403.677	1239.207	1174.333	1104.195	945.7829	779.5673	592.2932	475.0369	359.2061	232.4791	197.8005	104.4369	59.10939	30.93441	17483.929700000004
AMAZONAS	m	1300805	Borba - AM	2581.194	2478.341	2292.302	2088.711	1971.697	1930.8	1529.706	1519.992	1223.906	979.5101	801.0034	649.8882	488.248	387.7057	253.3313	182.4794	110.8482	70.95226	50.02801	21590.64357
AMAZONAS	m	1300839	Caapiranga - AM	806.5471	783.4315	735.5156	652.0251	701.1077	581.3371	484.5809	472.8628	433.1469	331.719	278.2644	180.5404	169.9612	138.3236	102.545	67.156	31.96231	15.62773	6.297936	6972.952275999999
AMAZONAS	m	1300904	Canutama - AM	624.6065	627.9592	661.8936	625.1717	630.3731	612.9511	667.0642	672.1327	667.8394	477.2097	426.7142	398.73	252.1784	193.4	121.3307	92.86892	42.61747	23.82363	9.086052	7827.950572000001
AMAZONAS	m	1301001	Carauari - AM	1663.302	1601.236	1554.407	1480.992	1420.002	1139.58	977.1962	828.3925	749.6496	608.3457	490.8137	439.5784	317.4592	274.0318	163.0419	138.4934	58.80878	39.30442	16.67929	13961.313890000001
AMAZONAS	m	1301100	Careiro - AM	1943.759	2037.465	2025.682	1910.353	1702.615	1404.801	1342.164	1295.33	1331.84	1085.676	932.0083	718.9523	565.0233	413.2264	257.4856	202.8112	96.62289	55.00189	27.86388	19348.68076
AMAZONAS	m	1301159	Careiro da Várzea - AM	1531.646	1633.76	1614.037	1600.724	1512.29	1217.362	1085.419	1041.647	1106.48	1141.376	986.4937	744.9487	537.6682	388.3496	275.2938	195.3207	105.5853	46.50115	21.12285	16786.024999999998
AMAZONAS	m	1301209	Coari - AM	4810.071	4936.397	4640.365	4493.458	4805.302	4241.25	3704.291	3015.535	2473.715	1959.258	1483.905	1223.737	914.6847	676.8093	479.3413	325.6668	199.1259	95.0984	53.38171	44531.39211000001
AMAZONAS	m	1301308	Codajás - AM	1663.0	1614.753	1494.948	1639.429	1445.24	1312.023	1248.605	1108.88	1021.839	740.0671	574.4453	473.1596	327.3884	246.6344	177.8037	125.8282	60.43105	31.61853	18.92872	15325.022
AMAZONAS	m	1301407	Eirunepé - AM	2253.086	2201.467	2113.848	1852.328	1597.539	1483.945	1258.015	1200.025	934.2045	730.2139	651.7866	479.5475	411.8857	286.3663	187.4674	153.0797	73.75276	35.1478	25.89258	17929.597739999997
AMAZONAS	m	1301506	Envira - AM	820.1696	789.1162	760.7676	743.6064	723.8608	616.6373	527.8929	450.56	414.0654	293.2051	249.02	191.7032	121.4076	97.83452	61.25319	57.44933	36.07077	34.19358	13.08007	7001.893560000003
AMAZONAS	m	1301605	Fonte Boa - AM	971.921	942.6198	985.0514	812.4429	800.3643	690.6229	638.7249	544.6459	425.6499	389.358	313.0611	223.8677	192.5644	172.1812	127.0975	93.52242	68.96236	29.57528	18.19887	8440.43183
AMAZONAS	m	1301654	Guajará - AM	865.3516	796.2283	755.0739	812.6046	776.273	631.8843	500.6954	465.5042	381.5268	312.2763	294.8172	217.5896	152.3535	109.583	82.7009	55.98069	27.35896	15.34539	9.733697	7262.881337000001
AMAZONAS	m	1301704	Humaitá - AM	2966.361	2997.137	2769.925	2964.449	3197.632	2662.183	2290.137	2157.842	1832.415	1645.16	1325.527	1125.185	804.4077	624.2032	428.9614	268.1321	137.0743	71.48834	29.58402	30297.804059999995
AMAZONAS	m	1301803	Ipixuna - AM	2377.374	1964.89	1747.775	1505.43	1328.52	1051.012	1233.297	1170.428	1054.373	689.0004	548.3621	414.7452	258.1078	193.4712	166.0121	102.1358	47.32879	20.27411	12.42782	15884.964320000003
AMAZONAS	m	1301852	Iranduba - AM	2712.815	2753.902	2702.706	2567.977	2349.452	1892.799	1617.155	1556.238	1518.813	1349.023	1185.81	928.9313	807.0368	564.9571	401.2943	276.7626	162.3883	67.88098	33.04957	25448.99095000001
AMAZONAS	m	1301902	Itacoatiara - AM	5265.555	5312.117	5287.405	5028.485	4614.101	3988.226	3491.696	3438.17	3205.977	2724.843	2240.305	1855.178	1541.478	1164.97	778.0815	543.177	324.3997	172.209	88.96589	51065.33909000001
AMAZONAS	m	1301951	Itamarati - AM	463.9082	430.7674	440.5081	414.8044	388.2447	348.7394	347.0709	265.1199	257.2542	163.4808	137.6214	94.67084	93.3101	52.27104	53.75993	34.77206	12.33478	8.995041	4.078668	4011.7118590000005
AMAZONAS	m	1302009	Itapiranga - AM	475.4114	484.5223	468.5382	478.4289	422.7532	364.8323	327.5141	283.7933	285.5667	258.6432	190.6757	177.9317	154.8887	91.98143	89.83452	62.64643	32.87308	13.1558	7.941685	4671.932645000001
AMAZONAS	m	1302108	Japurá - AM	328.5757	345.4102	357.7394	290.2117	304.1961	228.2456	200.9197	168.3994	168.2643	125.7666	140.1686	98.92915	62.40928	38.48918	18.60824	21.47821	12.13372	6.294033	6.115981	2922.3550939999996
AMAZONAS	m	1302207	Juruá - AM	1225.769	1138.485	935.8025	945.4492	900.5458	737.7458	655.3038	519.8332	419.6148	352.1292	245.3935	220.0204	132.8933	101.3792	56.32069	53.60506	23.28532	14.59335	7.067116	8685.236235999999
AMAZONAS	m	1302306	Jutaí - AM	973.4423	886.4161	931.1582	720.3213	619.551	566.7055	486.8226	442.7775	371.8194	309.7253	249.0018	220.0546	154.8162	136.0111	114.3168	78.79646	44.54883	22.8894	10.7627	7339.93709
AMAZONAS	m	1302405	Lábrea - AM	2815.414	2734.917	2536.727	2476.895	2271.775	1978.137	1928.818	1771.09	1433.454	1156.677	984.2889	843.455	632.3933	499.5271	283.3968	220.9212	99.28992	50.168	25.20176	24742.545980000003
AMAZONAS	m	1302504	Manacapuru - AM	5124.71	5228.564	5117.9	5028.93	4797.204	3860.843	3353.358	3088.816	2879.367	2295.095	1937.394	1498.496	1227.029	914.3601	649.3372	527.7309	302.2029	156.1662	76.49398	48063.997279999996
AMAZONAS	m	1302553	Manaquiri - AM	2560.582	2518.576	2131.953	1989.711	1870.098	1456.28	1365.913	1333.677	1068.604	870.5143	815.1432	644.2869	507.2234	354.0891	238.2122	183.4362	80.92286	39.26364	17.75454	20046.24034
AMAZONAS	m	1302603	Manaus - AM	87315.19	91000.33	93667.52	93677.21	105896.7	98727.27	95095.91	92032.08	80006.21	64734.57	53723.29	41239.32	30616.77	20716.81	13149.08	7554.676	4226.604	1847.328	953.2065	1076180.0745
AMAZONAS	m	1302702	Manicoré - AM	3215.609	3238.532	3079.084	2909.307	2763.269	2526.002	2156.773	2036.068	1783.738	1435.266	1183.657	977.7419	739.7743	580.8495	403.5431	277.0149	144.6434	80.37336	38.68368	29569.92914
AMAZONAS	m	1302801	Maraã - AM	1175.239	1193.99	1159.146	1102.351	951.9799	886.5636	732.36	659.3559	476.8279	327.2983	284.438	194.8936	164.4701	114.6573	86.31715	62.20565	30.49618	14.56079	8.429847	9625.580217
AMAZONAS	m	1302900	Maués - AM	4500.338	4407.417	4067.608	3602.982	3086.596	2698.303	2336.754	2141.593	1797.041	1464.146	1194.29	1146.003	926.4388	729.2828	379.4441	234.4738	157.4165	115.2683	57.31799	35042.713290000014
AMAZONAS	m	1303007	Nhamundá - AM	1119.546	1118.258	1065.423	1053.592	918.6396	877.1967	771.022	745.0198	683.5979	565.1927	495.7995	428.5408	323.8679	218.8377	151.8713	129.2807	76.08795	41.92122	21.5811	10805.275869999998
AMAZONAS	m	1303106	Nova Olinda do Norte - AM	2200.151	2129.977	1907.983	1957.064	1945.041	1718.165	1516.127	1326.54	1115.484	1004.977	751.2989	713.8424	532.4415	351.7612	195.3568	138.3802	88.52978	52.62016	41.69035	19687.430290000004
AMAZONAS	m	1303205	Novo Airão - AM	1291.169	1307.51	1201.326	1013.006	929.1668	920.4014	869.0835	762.1718	669.8712	530.5177	451.8419	416.3737	309.4298	225.4624	123.0032	88.04864	47.74272	28.83715	15.58497	11200.547879999998
AMAZONAS	m	1303304	Novo Aripuanã - AM	1313.717	1267.225	1173.195	1298.089	1290.646	1159.291	1148.48	1062.751	963.2871	797.5782	604.1465	534.3364	397.5641	303.0177	204.6898	147.3592	75.41457	42.01643	15.0062	13797.810200000002
AMAZONAS	m	1303403	Parintins - AM	6101.598	6170.906	6027.423	5929.934	5386.547	4567.04	3863.337	3615.886	3247.314	2761.029	2293.545	1950.649	1608.202	1153.431	834.8382	567.5938	366.1281	192.0872	105.2511	56742.73939999999
AMAZONAS	m	1303502	Pauini - AM	1209.832	1183.243	1109.944	1096.471	1009.622	823.778	816.9887	670.9107	526.0011	366.378	317.6499	227.4096	211.2534	131.4929	104.4621	65.78742	34.3379	21.89605	10.60607	9938.063840000003
AMAZONAS	m	1303536	Presidente Figueiredo - AM	2206.692	2171.285	2008.373	1959.937	2182.423	1831.611	1446.385	1393.78	1203.516	1016.349	937.3801	861.9504	656.9319	519.018	300.7989	166.1439	69.06135	25.42793	9.783829	20966.847309
AMAZONAS	m	1303569	Rio Preto da Eva - AM	1758.115	1849.847	1680.209	1767.586	2017.886	1722.105	1567.901	1322.666	1189.006	1015.215	904.5877	682.9646	592.3163	383.4689	229.8984	154.8248	69.69982	36.14308	13.18276	18957.622359999994
AMAZONAS	m	1303601	Santa Isabel do Rio Negro - AM	2674.812	2478.984	2008.928	1594.57	1423.664	1080.804	1019.555	744.5204	661.3294	563.1007	500.6295	332.3618	248.3687	189.0386	130.3293	92.14019	60.42869	35.55252	11.94915	15851.065950000002
AMAZONAS	m	1303700	Santo Antônio do Içá - AM	1318.767	1237.521	1207.306	1010.884	956.3156	852.791	831.9894	734.0292	619.3382	451.024	323.5948	288.8638	185.511	167.5914	108.9138	77.07302	50.60669	28.03354	23.66678	10473.82023
AMAZONAS	m	1303809	São Gabriel da Cachoeira - AM	2876.652	2781.284	2630.314	2433.319	2343.424	1993.161	1719.656	1407.08	1244.462	1099.115	903.9746	746.4673	548.4435	452.9162	301.3367	203.4917	130.4993	59.18621	34.00914	23908.79165
AMAZONAS	m	1303908	São Paulo de Olivença - AM	2727.438	2556.395	2274.906	2095.426	1957.895	1757.317	1548.09	1355.58	1206.109	949.1006	818.4928	610.9265	425.6873	325.4377	241.6165	175.1339	94.43172	45.77542	27.43711	21193.195550000004
AMAZONAS	m	1303957	São Sebastião do Uatumã - AM	966.3025	946.9856	859.1951	891.5259	839.8638	664.4276	540.1435	470.8689	448.5084	353.8525	300.1415	226.0515	169.418	153.519	92.84127	59.76827	28.87233	9.732681	8.054487	8030.072838
AMAZONAS	m	1304005	Silves - AM	526.5368	516.1497	521.6914	462.8146	407.8227	371.2704	276.1633	284.1254	274.2116	236.8891	203.7614	180.5991	159.7927	113.914	70.37842	50.99472	20.34097	16.1632	7.830704	4701.4502139999995
AMAZONAS	m	1304062	Tabatinga - AM	4381.138	4182.375	3801.472	3583.507	3225.373	2874.549	2622.153	2220.196	1893.318	1625.901	1271.133	1014.664	791.1669	524.2033	379.8047	211.1925	135.2374	69.93416	40.86734	34848.18529999999
AMAZONAS	m	1304104	Tapauá - AM	933.6986	930.7057	977.9904	907.1716	858.7624	812.7902	723.8991	627.0129	556.1144	413.9764	345.4488	306.0301	237.5176	211.682	118.0359	91.55117	58.53528	23.32716	9.025929	9143.275639000001
AMAZONAS	m	1304203	Tefé - AM	3230.955	3192.492	3315.719	3061.308	2667.636	2343.65	2117.922	1887.39	1694.471	1274.612	1033.334	822.5017	622.7345	506.6526	367.118	274.8912	166.9553	76.14048	46.19072	28702.6735
AMAZONAS	m	1304237	Tonantins - AM	1306.804	1229.836	1083.531	934.1919	935.8647	870.2324	785.967	619.6006	516.3018	397.5675	325.7775	189.4505	161.1276	127.8236	98.20994	73.19801	42.45286	21.46519	11.35555	9730.75765
AMAZONAS	m	1304260	Uarini - AM	934.1124	895.3482	869.7866	743.6426	619.9694	535.3791	494.0862	503.3899	409.4268	313.3449	236.379	181.3726	146.1269	95.4558	81.61233	48.16361	24.81828	12.72203	9.140722	7154.277372
AMAZONAS	m	1304302	Urucará - AM	840.029	829.4292	839.7748	811.6947	660.0937	555.4763	461.1002	470.3437	463.0308	398.7757	398.7422	348.8311	229.726	188.9846	135.2059	118.223	57.4716	32.95177	13.17085	7853.05512
AMAZONAS	m	1304401	Urucurituba - AM	1626.5	1557.982	1400.172	1264.783	1200.94	1088.096	1005.493	897.2669	776.7498	588.7891	502.0139	455.8203	334.3656	261.5118	165.7887	108.6485	59.08004	34.14354	21.41694	13349.561119999997
BAHIA	f	2900108	Abaíra - BA	164.4346	184.3396	213.597	242.4062	223.1533	236.1507	267.9792	270.2931	286.0348	257.4452	266.2711	262.9876	221.5542	241.8919	170.1537	138.737	113.4846	75.4353	52.7401	3889.0891999999994
BAHIA	f	2900207	Abaré - BA	922.8073	875.449	899.1115	957.5214	910.4707	802.458	762.5358	827.0389	671.407	540.6071	476.9856	406.7454	333.2705	259.512	222.8405	156.5545	101.8493	49.29194	57.62672	10234.08316
BAHIA	f	2900306	Acajutiba - BA	576.5354	565.9665	594.4421	648.0458	639.808	540.5593	492.8758	566.6299	513.3347	440.8481	411.1485	354.6708	312.559	271.285	200.1649	162.9474	115.8384	74.46126	55.89516	7538.01602
BAHIA	f	2900355	Adustina - BA	564.4935	548.1264	595.5347	690.0102	760.1098	697.2698	739.2905	583.8887	551.6681	499.0644	512.1312	403.4246	316.0116	256.4275	232.7731	165.247	126.1793	50.55096	39.73667	8331.938030000003
BAHIA	f	2900405	Água Fria - BA	554.0547	542.3154	544.3471	637.99	718.8476	685.6988	668.454	640.9644	578.1812	471.4922	417.0944	353.3691	353.2267	281.0133	300.8964	184.9045	139.8336	74.56824	67.19177	8214.443409999998
BAHIA	f	2900504	Érico Cardoso - BA	260.021	257.1262	278.3806	373.3384	379.5714	415.0708	398.3064	397.3979	331.9055	283.5038	299.7505	235.3821	232.4003	188.3366	186.8648	134.5168	99.57195	64.37595	41.49795	4857.318949999999
BAHIA	f	2900603	Aiquara - BA	128.7792	130.255	153.865	162.5047	130.1137	149.1845	145.7221	165.6935	121.2971	132.9844	105.4592	120.8369	119.8199	86.85252	56.84044	52.50729	43.44079	24.37511	16.09445	2046.6258
BAHIA	f	2900702	Alagoinhas - BA	4512.755	4733.163	5309.895	5698.887	6432.792	6361.525	6519.063	7248.308	6797.428	5656.957	5138.707	4332.889	3428.283	2615.63	2110.727	1573.012	1019.394	597.1716	511.9478	80598.5344
BAHIA	f	2900801	Alcobaça - BA	867.3404	832.7378	879.5714	891.3601	945.9736	871.5798	802.9857	757.9952	656.901	621.542	565.0637	461.0264	434.9323	356.7005	256.667	169.5705	96.59438	50.17005	47.965	10566.676830000002
BAHIA	f	2900900	Almadina - BA	148.5254	153.043	185.2308	182.8275	193.1321	174.2636	175.4489	192.565	190.4836	182.602	167.7951	174.169	149.6605	120.4905	102.1854	81.91744	58.43683	26.65283	22.39017	2681.8196700000003
BAHIA	f	2901007	Amargosa - BA	1145.877	1167.036	1252.526	1600.706	1488.311	1533.826	1415.674	1536.865	1507.416	1256.729	1087.982	941.5959	806.1085	653.9405	517.5187	424.8549	339.1597	215.3995	176.8635	19068.389199999998
BAHIA	f	2901106	Amélia Rodrigues - BA	825.3131	846.5475	961.14	1005.939	1043.55	984.1695	976.0955	1140.091	1123.718	955.6502	831.8852	696.0924	587.3781	446.9063	351.3283	249.0316	163.6649	95.40619	67.664	13351.570790000002
BAHIA	f	2901155	América Dourada - BA	650.2458	625.3263	687.7059	678.7793	681.4841	627.8296	495.1259	543.2849	524.0067	476.8225	425.9596	363.4303	318.5802	233.339	168.5145	144.5022	113.3717	50.02333	37.07736	7845.40919
BAHIA	f	2901205	Anagé - BA	573.7995	616.0981	741.9186	795.9693	695.2494	683.6512	609.7557	729.5164	720.2557	693.3883	693.5608	576.6587	604.0487	507.4649	419.4256	355.7547	247.1117	133.209	98.02231	10494.85861
BAHIA	f	2901304	Andaraí - BA	523.8142	495.3242	513.9842	607.2457	578.3741	531.6674	490.372	522.6449	432.7324	373.3406	357.3451	322.7939	252.6888	209.2031	167.6827	148.2029	73.71553	45.2651	37.91563	6684.312460000001
BAHIA	f	2901353	Andorinha - BA	402.0883	392.0352	443.2656	529.4369	553.26	542.8289	535.5107	566.0863	483.4545	434.612	435.2061	307.5376	262.6015	199.5447	182.1615	147.1185	101.4543	44.30116	48.50504	6611.0088000000005
BAHIA	f	2901403	Angical - BA	429.1496	427.6679	463.8233	500.7704	499.8814	474.1186	452.6306	516.3657	438.6465	358.5945	384.8991	337.9072	282.6055	242.121	200.0505	151.0957	102.8526	63.16796	30.77046	6357.118519999998
BAHIA	f	2901502	Anguera - BA	340.4748	359.2841	337.8314	392.1417	425.3086	439.884	446.0947	509.2078	455.4751	373.2918	341.5712	295.807	226.5347	209.2993	186.3646	161.1048	111.7421	64.35641	46.76972	5722.543830000001
BAHIA	f	2901601	Antas - BA	570.9727	587.5297	659.2843	718.5052	798.0728	803.7497	892.5223	814.028	702.0868	652.9797	581.0146	517.6902	366.9232	367.1963	289.8992	229.7507	143.7877	92.79826	53.60897	9842.40033
BAHIA	f	2901700	Antônio Cardoso - BA	416.7422	415.4817	440.422	433.4084	453.3974	500.8671	473.8322	438.169	387.8689	363.2766	312.9664	256.035	227.4646	177.3718	170.4328	154.2756	106.8922	61.34768	41.96172	5832.213299999999
BAHIA	f	2901809	Antônio Gonçalves - BA	425.8778	411.6421	402.7221	518.7517	459.9383	460.9308	466.0567	451.4922	461.225	359.6567	350.3654	248.7724	263.7289	206.0119	165.6231	118.1274	77.68833	47.6131	36.54071	5932.76464
BAHIA	f	2901908	Aporá - BA	669.1089	639.4763	691.9925	787.4848	787.3336	705.3444	609.1575	680.5584	609.7981	563.264	532.233	423.546	346.9839	331.9189	247.6985	223.5202	148.7258	75.61423	55.01985	9128.778880000002
BAHIA	f	2901957	Apuarema - BA	268.1576	265.6884	261.2408	317.467	270.3198	312.3586	321.1418	296.4762	262.3306	221.1695	171.9579	204.5004	171.5848	151.326	111.2846	79.38631	41.78619	39.25511	19.74568	3787.1772899999996
BAHIA	f	2902005	Aracatu - BA	343.0278	363.5402	420.596	435.9112	381.12	431.2936	421.3427	431.9504	378.8115	355.9686	387.939	328.3278	331.0355	247.1164	233.6817	177.6081	134.2705	72.0038	54.31983	5929.864630000002
BAHIA	f	2902054	Araças - BA	488.0669	474.9788	472.0874	512.0318	532.4413	547.556	539.6194	497.2184	443.6019	333.6873	301.3765	237.2988	205.2624	178.8276	118.4452	77.68193	44.93758	26.04316	24.7885	6055.950869999998
BAHIA	f	2902104	Araci - BA	2206.293	2063.944	2128.096	2530.842	2525.027	2151.822	1944.27	1896.855	1765.557	1558.525	1450.559	1171.698	1001.78	785.5508	746.4936	570.2605	331.9746	174.2595	136.6396	27140.446600000007
BAHIA	f	2902203	Aramari - BA	317.1283	313.9639	323.0876	429.5227	436.7987	457.4558	460.0926	482.7004	471.8175	343.8303	313.4918	246.415	188.0888	183.8971	122.8159	113.38	65.00907	38.90087	36.443	5344.839340000001
BAHIA	f	2902252	Arataca - BA	432.2206	402.3915	404.9238	422.81	411.2155	324.6502	340.2614	360.1245	330.7876	257.6532	208.6828	209.2114	186.6059	152.1908	101.4584	70.67538	54.62047	28.02629	16.95892	4715.4686599999995
BAHIA	f	2902302	Aratuípe - BA	298.345	295.4602	333.7629	356.5579	383.351	373.9892	339.0416	350.7625	318.9385	279.9484	227.1177	184.8746	168.6097	130.0047	100.8276	82.08886	54.91401	29.44158	19.43483	4327.47078
BAHIA	f	2902401	Aurelino Leal - BA	399.2463	406.3562	455.0373	465.7476	438.6962	407.0399	403.3947	440.2205	390.3813	324.4737	315.6687	282.9976	224.9862	195.8566	148.5137	116.4854	80.95162	50.75523	31.49805	5578.306799999999
BAHIA	f	2902500	Baianópolis - BA	604.0919	608.7807	642.9039	603.7964	565.1059	550.7254	524.8733	593.5208	503.2071	410.7685	375.6097	348.4734	298.5266	229.706	196.9687	169.4672	113.5157	54.23138	35.60567	7429.878250000001
BAHIA	f	2902609	Baixa Grande - BA	726.0922	728.5698	769.373	837.4902	700.2389	716.6495	673.0032	655.2079	665.7382	606.0443	578.0752	517.199	428.5798	389.0507	330.2355	227.3245	150.7215	109.7325	73.57208	9882.89798
BAHIA	f	2902658	Banzaê - BA	473.8111	462.2618	519.8211	483.0385	509.4781	466.7277	433.4589	464.8182	445.1045	343.7062	312.504	307.0052	201.2817	183.4146	162.3644	159.818	94.41195	53.13004	30.87315	6107.029140000001
BAHIA	f	2902708	Barra - BA	2570.503	2419.843	2437.054	2652.659	2467.075	2209.98	1909.142	1851.087	1551.803	1219.094	1139.636	1027.449	846.5412	638.5419	503.0432	421.268	287.7818	157.3847	109.36	26419.245799999997
BAHIA	f	2902807	Barra da Estiva - BA	678.2709	686.6488	700.2049	781.7178	838.2272	762.1709	825.0048	792.8287	637.991	444.8304	457.6232	387.099	359.8376	247.9173	225.1085	173.2362	125.4405	71.05036	54.02193	9249.22999
BAHIA	f	2902906	Barra do Choça - BA	1117.287	1183.265	1342.42	1269.0	1242.661	1097.786	1064.026	1057.339	1008.456	800.8485	715.7493	640.7797	578.749	472.8796	416.6605	337.6428	245.4444	113.3993	69.08849	14773.48159
BAHIA	f	2903003	Barra do Mendes - BA	451.1968	457.635	510.8784	558.1004	492.454	438.8703	402.9743	503.5969	453.9832	404.9187	421.1681	386.3246	376.292	289.3238	262.7729	223.766	144.9901	78.13296	59.70234	6917.0808
BAHIA	f	2903102	Barra do Rocha - BA	172.6287	174.625	192.9394	173.3933	168.8498	186.394	194.6392	218.9349	181.0059	178.4603	143.9549	134.8488	113.9923	92.76656	75.32018	63.28222	45.31243	16.10066	14.92177	2542.37032
BAHIA	f	2903201	Barreiras - BA	8308.107	8101.999	7780.687	8373.486	9691.888	9887.148	10044.17	9160.631	7174.132	5617.829	4793.031	3911.979	2655.33	1971.279	1372.747	908.0492	605.6108	330.2426	194.0465	100882.39209999998
BAHIA	f	2903235	Barro Alto - BA	525.608	502.3041	549.1973	627.8508	590.2982	575.8103	513.2481	564.0716	477.6598	478.9179	419.7634	331.8438	305.2765	214.8115	197.2437	186.2307	109.3345	63.75558	33.17661	7266.40239
BAHIA	f	2903276	Barrocas - BA	2802.361	2851.669	2993.088	3368.161	3516.142	3318.872	3613.257	3589.462	3357.372	2796.179	2387.974	1854.322	1587.475	1231.053	1019.67	779.3272	487.4192	278.6066	187.4285	42019.8385
BAHIA	f	2903300	Barro Preto - BA	145.3663	152.6513	176.3557	154.1793	210.7811	190.3144	165.3343	193.0621	182.5662	180.325	173.24	145.731	132.653	118.4063	92.73411	58.93918	46.46082	30.12201	18.48156	2567.7036799999996
BAHIA	f	2903409	Belmonte - BA	909.6434	870.7262	904.2272	989.4827	924.5636	889.7007	852.9046	897.8354	803.0782	612.5681	582.4445	484.576	433.5479	368.0469	246.7687	218.7115	129.7453	75.70506	52.05424	11246.330199999999
BAHIA	f	2903508	Belo Campo - BA	449.7581	461.4682	515.9719	563.1406	555.1862	538.7099	471.2959	500.0507	496.1096	425.3112	418.5491	393.9682	335.4675	283.8037	260.4503	188.5119	146.2977	80.85709	58.69727	7143.605060000002
BAHIA	f	2903607	Biritinga - BA	517.725	510.3672	503.762	602.8636	615.5686	609.7281	604.5997	610.8078	515.1646	409.6578	398.1168	370.3999	282.0066	235.1576	208.3201	166.3312	115.7839	76.30373	54.36828	7407.03251
BAHIA	f	2903706	Boa Nova - BA	327.4209	326.5867	386.3464	476.8755	451.3612	432.2034	377.8632	377.4416	343.747	319.7958	346.0376	308.5471	286.2617	253.739	236.7453	205.5642	139.6354	76.30146	58.91958	5731.393039999998
BAHIA	f	2903805	Boa Vista do Tupim - BA	644.4481	637.194	678.4979	712.8982	633.4441	702.4776	610.0679	572.5639	564.7768	507.972	520.5939	441.1275	356.8652	291.8614	239.6252	209.7099	126.2685	75.51831	61.53479	8587.445199999998
BAHIA	f	2903904	Bom Jesus da Lapa - BA	3001.067	2980.322	3072.667	3250.34	3000.328	3026.027	2946.732	2937.943	2480.761	2028.61	1925.689	1671.701	1349.885	944.0043	722.3482	554.4125	370.1659	209.9604	124.2912	36597.2545
BAHIA	f	2903953	Bom Jesus da Serra - BA	322.6401	329.3591	347.8544	401.505	361.0962	373.7631	323.2201	365.6879	301.324	253.7777	239.2416	216.2014	218.2414	161.3474	145.654	127.9188	85.98057	49.22261	36.5207	4660.556079999999
BAHIA	f	2904001	Boninal - BA	519.9819	534.2437	567.7884	618.4522	612.9541	608.6059	538.6589	517.6295	493.7817	417.9796	394.1551	360.8388	342.3095	252.8735	233.0332	205.9717	146.5407	83.54738	60.74117	7510.086949999999
BAHIA	f	2904050	Bonito - BA	726.4374	672.9976	639.1445	785.3601	854.0334	752.2707	632.6326	606.4815	545.9488	416.4926	402.977	293.4526	258.274	193.1209	141.7153	125.4474	60.7733	34.17104	20.46196	8162.192699999999
BAHIA	f	2904100	Boquira - BA	698.2042	701.7039	759.9719	881.6682	946.5928	873.2253	746.1419	747.9842	732.5957	617.4652	613.3384	553.0181	500.0864	385.2215	386.5935	309.6486	238.5034	121.9731	86.10322	10900.039519999998
BAHIA	f	2904209	Botuporã - BA	308.1006	319.6612	361.8403	413.9195	442.5597	402.1403	366.0475	372.3448	326.2741	345.4737	343.2886	288.9239	260.8293	206.789	176.067	149.4879	81.81246	56.41212	34.37182	5256.343800000001
BAHIA	f	2904308	Brejões - BA	434.997	444.0019	483.3577	521.09	543.2531	538.9333	535.2133	499.0546	452.7716	347.3761	375.3854	311.6403	314.1555	236.5663	193.2481	147.4492	126.9739	70.88533	58.39214	6634.74477
BAHIA	f	2904407	Brejolândia - BA	464.0732	481.5765	508.8669	494.2276	453.4567	468.0574	505.3413	473.4176	444.4179	381.9407	340.6496	324.4118	266.7039	215.9401	193.6933	132.0093	79.70918	52.78459	37.22651	6318.504080000001
BAHIA	f	2904506	Brotas de Macaúbas - BA	273.0196	272.7494	297.9323	329.0385	296.9942	275.7639	254.4434	296.4959	291.8766	234.3095	253.1566	263.0786	242.4236	192.5358	187.0328	155.3955	126.3225	73.84162	49.10099	4365.51131
BAHIA	f	2904605	Brumado - BA	1870.734	1943.821	2149.544	2468.438	2588.265	2594.432	2697.743	2911.449	2609.779	2348.16	2238.971	1824.721	1520.158	1209.653	1057.495	768.3354	525.6006	291.5284	216.8412	33835.668600000005
BAHIA	f	2904704	Buerarema - BA	554.3044	572.9712	612.8887	700.4705	694.3549	655.5217	653.2408	640.5666	625.7426	525.5513	558.7115	494.7993	502.6546	341.331	304.5517	210.7631	158.2796	88.32214	56.45065	8951.476290000002
BAHIA	f	2904753	Buritirama - BA	895.4007	851.4075	835.6168	952.6879	998.5328	916.8536	768.4054	784.8049	625.6971	529.6436	483.7864	342.6754	338.5098	266.1758	213.5084	156.7934	101.4812	65.85326	38.81866	10166.652620000003
BAHIA	f	2904803	Caatiba - BA	264.4392	291.2339	332.3408	344.4405	312.3488	284.1083	291.7428	283.1951	280.9638	244.0456	220.5974	187.3185	162.9663	169.022	123.8903	121.7939	73.64965	41.44483	31.57299	4061.1146699999995
BAHIA	f	2904852	Cabaceiras do Paraguaçu - BA	780.7249	758.4269	750.7526	961.5455	803.0042	816.8821	733.3949	787.2821	588.4859	556.3371	459.0641	355.7035	320.3125	251.9548	227.6508	153.3233	121.8435	76.25037	54.78018	9557.71925
BAHIA	f	2904902	Cachoeira - BA	1095.479	1138.054	1208.302	1422.956	1587.231	1527.656	1452.212	1482.251	1315.237	1066.408	971.8896	837.9894	700.818	525.6617	453.2933	308.604	231.2687	139.2211	115.2117	17579.7435
BAHIA	f	2905008	Caculé - BA	662.8121	674.6977	708.9382	915.4352	911.7705	913.6348	913.345	991.1068	861.7088	751.0921	766.3484	577.9711	529.8172	465.4108	405.6636	299.7973	214.1877	117.2815	91.46801	11772.486810000002
BAHIA	f	2905107	Caém - BA	345.1196	359.5386	409.1303	384.7569	372.9707	321.0633	276.3569	261.2036	263.9944	245.2357	268.2597	216.4202	169.3742	154.2145	149.3451	126.7281	77.55661	58.11922	38.07421	4497.46184
BAHIA	f	2905156	Caetanos - BA	444.541	466.8075	492.3946	574.9232	489.9795	571.743	546.977	561.5043	461.8997	419.2626	370.1109	295.1319	309.0894	223.5063	193.4368	164.9062	96.94151	50.53741	39.24764	6772.94046
BAHIA	f	2905206	Caetité - BA	1575.336	1605.877	1728.847	1865.295	2043.205	2146.881	2179.428	1963.565	1707.932	1534.229	1456.597	1227.236	1068.86	892.375	660.7649	545.9669	419.2681	256.3054	179.1816	25057.1499
BAHIA	f	2905305	Cafarnaum - BA	742.6209	717.7582	763.3741	735.7318	784.3808	687.9358	676.3036	636.4686	613.9274	503.2092	493.3584	379.6909	340.846	281.5189	220.3646	175.591	113.1817	61.39122	35.59508	8963.248199999998
BAHIA	f	2905404	Cairu - BA	866.8736	801.3263	770.4933	824.0626	985.2903	974.1724	934.9007	948.076	725.5984	609.2335	497.9066	358.4462	260.2431	176.759	102.1412	97.29045	59.32822	30.69101	22.32804	10045.16092
BAHIA	f	2905503	Caldeirão Grande - BA	563.3173	556.2908	601.5947	626.3479	488.9541	555.1967	502.5316	476.0831	401.6622	351.6911	351.1685	281.7303	287.1428	233.9453	181.6433	156.6909	109.8127	50.44307	45.42757	6821.673939999999
BAHIA	f	2905602	Camacan - BA	1281.668	1258.499	1384.032	1345.4	1272.06	1136.337	1138.547	1215.528	1026.215	848.3055	835.3922	743.0894	724.381	529.299	396.8111	291.1217	182.5137	118.1399	75.84514	15803.184640000001
BAHIA	f	2905701	Camaçari - BA	13527.29	13470.62	12912.8	13506.71	15805.72	15899.65	16881.48	18024.37	15072.09	11681.47	9788.501	8003.998	6597.076	4391.722	2738.179	1658.517	1028.002	516.9049	359.5778	181864.67769999997
BAHIA	f	2905800	Camamu - BA	1756.273	1632.619	1652.737	1661.051	1701.554	1527.712	1403.737	1264.181	1045.293	927.1371	841.6587	756.8771	662.2134	471.4885	352.251	242.3123	167.6027	80.98878	61.57842	18209.265000000003
BAHIA	f	2905909	Campo Alegre de Lourdes - BA	1084.567	1082.808	1165.363	1164.794	1140.125	1096.62	956.6277	993.8196	887.2546	771.8938	733.956	738.535	563.6259	467.3205	397.6494	284.2624	215.053	109.7993	71.79837	13925.872570000001
BAHIA	f	2906006	Campo Formoso - BA	2638.003	2610.97	2830.878	3137.51	3019.154	2713.472	2634.4	2650.354	2472.453	2118.85	1881.137	1521.162	1378.22	1052.401	889.2094	612.2834	466.4046	207.8773	158.8555	34993.59420000001
BAHIA	f	2906105	Canápolis - BA	346.5684	338.6386	355.1726	317.3643	367.9383	350.8203	293.3184	335.1175	287.288	256.5433	231.7128	227.3015	206.9548	155.092	131.7174	109.9367	89.4614	36.80075	21.28643	4459.03348
BAHIA	f	2906204	Canarana - BA	1006.905	985.4806	1046.3	1170.052	1084.687	997.2767	894.2731	1009.736	872.4526	787.3541	707.2068	600.9708	539.4711	425.7039	326.1638	253.5091	163.7383	79.39474	51.73691	13002.412550000001
BAHIA	f	2906303	Canavieiras - BA	995.7445	1011.632	1128.2	1279.142	1199.901	1113.414	1061.873	1118.802	1060.236	908.8285	873.6584	711.0378	682.0474	571.0534	412.6886	321.845	250.4552	139.5873	95.6047	14935.750799999998
BAHIA	f	2906402	Candeal - BA	221.6934	232.3992	261.8704	319.9149	322.9266	255.4894	251.5824	249.1638	289.259	263.1831	227.6427	190.4255	185.7716	169.3495	155.048	117.9177	67.60395	46.96771	43.51439	3871.723249999999
BAHIA	f	2906501	Candeias - BA	2875.699	2974.044	3250.978	3366.986	3928.548	3614.081	4041.875	4419.995	4027.635	3245.785	2654.07	2319.998	1912.981	1363.468	997.8356	660.202	389.1097	209.1931	136.2257	46388.7091
BAHIA	f	2906600	Candiba - BA	401.1396	422.2514	428.9211	508.2559	463.4261	504.8926	577.2135	508.0882	453.2772	414.7014	417.0064	398.6134	339.5219	278.043	203.6646	159.1534	126.3241	75.97309	45.59417	6726.061060000001
BAHIA	f	2906709	Cândido Sales - BA	922.1223	961.6728	1102.787	1122.357	1065.842	990.7739	893.7249	937.9166	870.4916	830.6471	779.9819	769.3858	583.4306	488.0909	363.6411	323.6206	213.9359	126.7545	86.10304	13433.27954
BAHIA	f	2906808	Cansanção - BA	1249.525	1191.524	1233.024	1463.382	1392.817	1305.402	1145.323	1171.56	1141.256	930.7483	939.2167	770.0822	606.8736	506.9354	490.411	363.0459	235.8628	123.2848	124.1125	16384.3862
BAHIA	f	2906824	Canudos - BA	719.7625	703.5002	744.7116	756.8169	722.3792	659.204	602.5497	635.8146	544.4385	504.7548	472.5989	369.1379	306.0778	239.1756	223.745	172.2836	118.7375	66.06778	49.97233	8611.72841
BAHIA	f	2906857	Capela do Alto Alegre - BA	282.493	292.8325	330.5489	399.3515	342.1466	378.0135	374.7439	378.1406	370.9165	338.8261	409.2124	353.8145	266.1525	257.7769	226.1313	180.7749	124.0353	67.47783	52.74875	5426.13748
BAHIA	f	2906873	Capim Grosso - BA	1080.788	1088.123	1139.275	1156.822	1143.738	1202.105	1231.275	1214.042	1138.606	991.7871	791.7351	654.3104	557.581	437.1953	413.321	325.2452	208.6551	110.2078	78.73872	14963.550719999997
BAHIA	f	2906899	Caraíbas - BA	158.5076	174.0865	218.4014	246.5547	202.9773	210.843	196.5435	202.8553	204.3097	195.0956	199.8229	187.6598	173.3779	157.5833	160.003	115.6619	95.91749	51.78617	45.9877	3197.9747599999996
BAHIA	f	2906907	Caravelas - BA	831.3574	790.4287	841.4677	988.3221	884.7432	863.0584	838.4031	869.8509	726.4719	629.1456	606.4047	511.6653	447.8026	370.9646	277.237	179.0901	128.7802	76.62953	53.75589	10915.578919999996
BAHIA	f	2907004	Cardeal da Silva - BA	424.0795	399.4224	393.062	441.6913	492.2555	441.774	361.3981	368.512	323.346	235.2227	245.3832	181.1787	151.32	109.3663	83.3051	64.41499	37.58252	25.46491	23.55731	4802.336529999999
BAHIA	f	2907103	Carinhanha - BA	1205.774	1172.253	1202.883	1311.96	1227.329	1112.331	1067.47	1023.344	916.0528	799.5555	702.0332	635.8558	523.1575	403.2863	334.9029	234.6735	165.8556	102.9837	61.07629	14202.777090000001
BAHIA	f	2907202	Casa Nova - BA	3071.466	2963.089	3069.036	3189.113	3064.374	2895.953	2876.145	2754.434	2512.965	2158.524	1805.563	1556.757	1209.354	977.3341	897.315	666.6977	444.243	218.6735	155.8021	36486.83840000001
BAHIA	f	2907301	Castro Alves - BA	773.0042	799.8487	921.2551	984.5544	969.2095	1028.525	1026.093	1063.761	1054.893	881.2966	788.0956	641.8618	510.783	433.7047	418.6031	301.7019	202.4631	129.0311	89.22733	13017.91213
BAHIA	f	2907400	Catolândia - BA	72.76963	75.66842	82.86559	94.53245	68.66722	71.7294	67.84428	107.9848	80.72718	70.39253	67.9006	54.35717	62.44976	43.46516	36.68014	30.86585	29.0487	11.16387	8.172915	1137.2856649999999
BAHIA	f	2907509	Catu - BA	1602.447	1693.245	1926.172	1956.497	2144.911	2174.201	2338.813	2692.288	2478.86	2003.498	1753.341	1534.804	1170.146	963.2673	681.3933	441.4708	312.8931	168.0189	148.2297	28184.4961
BAHIA	f	2907558	Caturama - BA	248.8863	258.8876	279.6298	297.8415	287.8985	310.429	345.3075	346.1193	317.3854	250.5151	245.7181	217.0662	249.9777	194.6609	157.5252	107.04	78.61429	39.28491	40.62406	4273.411360000001
BAHIA	f	2907608	Central - BA	564.0443	562.5117	642.728	636.9675	602.1775	542.0605	539.7525	584.2047	593.7755	507.0743	544.557	414.1503	397.4053	324.9945	257.0328	188.5724	129.6701	68.15993	55.49861	8155.33744
BAHIA	f	2907707	Chorrochó - BA	415.8501	395.1357	433.611	483.6267	479.6241	415.8386	397.8245	379.9168	348.7204	268.8149	294.2949	250.6805	185.2184	165.8168	156.8288	128.6288	90.60257	48.57345	43.3282	5382.93522
BAHIA	f	2907806	Cícero Dantas - BA	944.8252	964.0038	1133.112	1218.477	1237.927	1242.313	1251.265	1252.885	1084.983	1081.676	1111.86	997.3125	826.3322	678.0509	618.4347	488.2563	311.0801	180.9697	97.38854	16721.15194
BAHIA	f	2907905	Cipó - BA	660.6836	653.6641	671.5011	724.017	760.5109	695.1073	710.7052	687.6913	633.4579	487.1332	492.0009	382.6345	346.2176	256.8758	242.7562	162.6829	110.0406	67.9247	43.16317	8788.767969999999
BAHIA	f	2908002	Coaraci - BA	436.8394	459.3893	565.8447	613.3087	521.9852	537.6749	497.7583	552.0875	559.572	503.0958	519.4803	509.9918	519.2847	392.732	330.6674	287.7008	219.0451	119.3195	70.35755	8216.13495
BAHIA	f	2908101	Cocos - BA	644.1165	640.9617	685.2177	754.8836	700.5183	722.1716	628.891	661.6961	637.1211	520.9878	518.5918	431.1646	373.2384	348.5302	270.7292	198.6409	145.3419	71.09437	54.7875	9008.68427
BAHIA	f	2908200	Conceição da Feira - BA	800.6789	809.5892	862.9743	930.0238	995.9733	929.2757	902.8509	1072.031	1008.398	844.5384	650.9961	523.9235	415.0066	389.7098	284.9279	235.1525	148.5418	104.2046	61.86584	11970.662140000002
BAHIA	f	2908309	Conceição do Almeida - BA	413.8112	432.4333	506.1286	599.6176	609.0617	669.4944	690.5808	703.7057	733.0007	627.5886	634.2625	577.4881	410.022	317.9101	247.0766	201.6196	150.0147	108.6126	80.07423	8712.503030000002
BAHIA	f	2908408	Conceição do Coité - BA	2342.907	2344.061	2530.796	2755.862	2790.963	2661.174	2804.271	2901.943	2618.913	2191.235	2005.507	1497.526	1311.51	1013.335	974.8328	701.8581	439.553	220.9738	153.873	34261.0937
BAHIA	f	2908507	Conceição do Jacuípe - BA	1094.614	1132.747	1229.42	1350.935	1304.674	1327.929	1406.856	1661.652	1516.855	1238.109	1107.199	889.0357	728.889	586.5098	441.4049	328.0376	199.9692	127.1711	78.72613	17750.73343
BAHIA	f	2908606	Conde - BA	1180.715	1092.729	1083.865	1299.764	1323.678	1127.527	917.7387	922.8816	854.5045	714.2915	635.3712	528.3722	447.8047	328.5509	265.7652	182.8417	148.8944	82.2022	70.9509	13208.447699999999
BAHIA	f	2908705	Condeúba - BA	463.0011	466.7332	550.4818	611.4766	596.1079	518.7393	537.6813	621.6301	595.6749	499.9494	475.7373	436.264	421.5246	338.6882	299.1319	262.8419	164.9815	96.5034	89.81951	8046.96791
BAHIA	f	2908804	Contendas do Sincorá - BA	161.375	162.8184	165.8026	189.3406	181.8865	184.7907	175.2007	188.2057	169.8654	123.8406	139.9427	124.0134	124.2783	101.3664	66.74977	62.04326	49.13642	25.58697	20.58125	2416.8246699999995
BAHIA	f	2908903	Coração de Maria - BA	678.9781	698.297	808.3226	821.6687	886.9463	855.03	753.9991	895.197	873.8344	742.4653	684.6692	526.8275	493.0331	410.4453	327.5015	238.0047	179.7922	106.987	78.52025	11060.519249999998
BAHIA	f	2909000	Cordeiros - BA	197.9791	206.6284	231.6545	301.0646	310.9692	318.7731	300.261	295.4706	306.6946	245.1612	246.3091	213.287	195.5596	170.12	149.9169	112.4618	82.68044	49.31074	36.50224	3970.8041199999993
BAHIA	f	2909109	Coribe - BA	403.2365	410.2599	504.2737	526.6063	482.442	478.8951	419.5121	532.3756	454.8028	426.2204	414.9295	393.3682	324.5185	297.2695	231.7761	181.8096	109.8942	65.23212	41.18299	6698.60511
BAHIA	f	2909208	Coronel João Sá - BA	507.799	487.7676	530.0923	589.9715	614.6841	554.6484	557.364	446.897	450.9871	425.0093	437.6226	342.3612	253.7149	245.9175	212.5364	167.7737	102.9966	64.89662	37.34565	7030.38547
BAHIA	f	2909307	Correntina - BA	1082.37	1094.698	1144.894	1254.202	1371.097	1215.026	1207.614	1159.794	1104.955	941.8492	907.5695	791.4217	660.2127	481.7479	436.6152	295.9733	234.3384	124.1599	79.38004	15587.917840000002
BAHIA	f	2909406	Cotegipe - BA	476.3302	465.4695	515.2922	560.1512	501.0622	536.9975	511.8191	440.3073	436.1976	325.3219	353.0452	365.6623	298.3565	238.3983	178.0357	110.7843	88.02156	46.04362	31.16037	6478.45655
BAHIA	f	2909505	Cravolândia - BA	169.4385	172.558	183.04	194.7597	194.4303	189.8569	186.8831	203.9768	190.5206	125.9888	130.7461	142.9518	107.2394	81.02695	72.12454	51.47045	44.38858	25.16906	15.26068	2481.8302599999993
BAHIA	f	2909604	Crisópolis - BA	720.4004	705.9358	749.7645	859.0264	839.6549	755.9866	703.5943	782.6462	753.0581	624.4975	578.6647	441.4604	393.0928	395.5936	318.4945	233.1429	152.3214	78.79089	56.00609	10142.131980000004
BAHIA	f	2909703	Cristópolis - BA	451.3392	471.2492	486.3673	533.5471	519.0393	478.1152	489.919	531.4606	466.5169	430.6318	383.0755	336.2156	261.625	186.7204	198.7149	146.4499	111.4415	58.14422	38.08132	6578.653939999999
BAHIA	f	2909802	Cruz das Almas - BA	1798.141	1894.688	2127.652	2319.877	2485.899	2642.977	2899.006	3056.029	2790.387	2494.446	2217.446	1905.64	1504.521	1123.908	854.2229	598.8602	445.2143	285.1705	210.6915	33654.7764
BAHIA	f	2909901	Curaçá - BA	1488.741	1451.851	1548.484	1532.106	1459.321	1418.059	1292.331	1272.252	1159.978	972.9984	824.0723	688.4549	515.3339	461.5925	391.2417	321.7885	248.557	120.4605	93.96377	17261.58647
BAHIA	f	2910008	Dário Meira - BA	411.8976	403.2892	414.6914	396.9528	429.4091	409.4266	386.9433	363.7797	342.8922	255.4248	252.0615	256.0525	255.9275	221.8592	164.6428	118.6946	82.01259	48.16259	32.00095	5246.120929999998
BAHIA	f	2910057	Dias d'Ávila - BA	3823.213	3739.804	3705.966	3902.1	4068.372	4133.347	4295.791	4510.67	3882.737	2890.559	2473.678	1982.147	1663.428	1140.526	787.5057	420.9692	255.6193	137.6455	88.44899	47902.52669
BAHIA	f	2910107	Dom Basílio - BA	367.9101	376.3091	403.5836	453.7713	416.1446	442.6067	508.9782	474.158	403.7704	363.1228	337.3307	303.2404	259.0734	198.4039	174.8635	157.5587	100.2857	46.66661	41.37252	5829.15023
BAHIA	f	2910206	Dom Macedo Costa - BA	109.608	120.2428	142.0752	119.732	151.2426	140.7058	173.5534	155.7429	163.3302	157.6848	108.2339	114.8603	89.89419	80.78134	56.1991	56.5144	41.7729	23.69397	16.08615	2021.95395
BAHIA	f	2910305	Elísio Medrado - BA	222.3524	241.5728	278.3026	272.6429	245.2247	290.0988	265.9845	310.3787	300.8473	254.6479	243.9642	242.4683	210.8422	177.8267	132.0868	99.42014	92.56851	57.4568	44.88615	3983.5723999999996
BAHIA	f	2910404	Encruzilhada - BA	646.2044	643.6563	748.5346	764.3535	756.3997	624.0252	555.3675	587.3327	475.4401	438.8796	436.2536	379.4791	321.125	305.1413	216.4788	172.0576	124.9709	63.36006	44.35061	8303.41057
BAHIA	f	2910503	Entre Rios - BA	1610.213	1548.97	1618.491	1790.84	1971.162	1907.573	1739.93	1745.348	1659.013	1303.747	1130.507	861.5502	725.8868	595.5011	443.3054	315.2462	194.6604	114.703	99.88794	21376.53504000001
BAHIA	f	2910602	Esplanada - BA	1712.861	1609.977	1563.069	1723.841	1897.134	1674.987	1480.657	1540.732	1311.209	1044.303	931.8669	768.9561	669.6623	501.5194	415.0924	278.6901	193.8116	109.6948	98.78547	19526.84907
BAHIA	f	2910701	Euclides da Cunha - BA	2057.677	2072.1	2142.21	2249.314	2326.503	2110.08	2245.915	2182.913	2046.224	1784.891	1651.502	1380.169	1132.405	1063.102	919.0768	732.8642	485.4006	268.0607	198.8166	29049.223899999997
BAHIA	f	2910727	Eunápolis - BA	4439.22	4464.358	4563.499	4889.718	5256.073	4651.91	5052.192	5286.007	4592.559	3544.2	3061.339	2629.159	2210.244	1702.823	1234.391	856.2486	526.5664	290.1294	181.5414	59432.1778
BAHIA	f	2910750	Fátima - BA	490.6191	489.6057	552.4063	598.9795	706.2169	681.5946	664.2494	555.3885	568.8324	529.1921	533.3943	433.89	355.3272	300.703	279.4748	224.6342	126.5643	76.54439	52.11496	8219.73165
BAHIA	f	2910776	Feira da Mata - BA	183.6756	189.8473	212.6632	222.8467	222.5379	223.194	199.0856	226.9604	208.5132	189.1197	174.6578	156.3244	144.2626	117.5434	87.89093	63.92958	50.54054	25.50025	14.43364	2913.5267400000002
BAHIA	f	2910800	Feira de Santana - BA	19965.47	20399.68	22307.59	24565.52	27356.75	27559.07	29188.7	30113.86	27031.56	22922.66	20360.62	16623.0	13368.04	10183.1	7784.061	5537.759	3548.308	2022.061	1339.096	332176.905
BAHIA	f	2910859	Filadélfia - BA	549.2524	545.5922	629.6997	651.2317	614.8669	569.4611	600.8259	593.013	591.6573	548.8364	437.253	361.9968	312.7716	283.6597	263.9273	183.537	131.0629	60.89425	59.01802	7988.557170000001
BAHIA	f	2910909	Firmino Alves - BA	200.1563	205.2707	211.121	235.99	215.8827	221.521	220.6257	216.3588	173.643	136.5501	151.8998	144.347	112.5933	92.95489	82.4886	58.24658	46.25333	28.93736	16.75425	2771.59441
BAHIA	f	2911006	Floresta Azul - BA	310.2032	313.6311	359.7442	370.7223	355.6313	323.1517	332.8001	388.7135	315.2197	302.4371	259.0609	285.0805	251.0826	190.995	167.3041	138.9663	85.7428	54.66349	38.27211	4843.422
BAHIA	f	2911105	Formosa do Rio Preto - BA	1259.167	1210.903	1142.87	1221.91	1243.568	1109.168	1148.589	1124.666	846.9124	680.8162	534.2481	424.9848	399.8292	287.836	233.6214	160.7628	99.62075	63.70502	39.34003	13232.517699999997
BAHIA	f	2911204	Gandu - BA	1259.185	1277.041	1337.266	1391.52	1379.857	1307.737	1360.316	1464.431	1224.423	905.319	872.2307	839.4565	716.6062	465.1591	371.7054	241.8646	182.5135	96.66635	65.85527	16759.152620000004
BAHIA	f	2911253	Gavião - BA	104.1401	107.2338	118.7679	149.9354	138.4249	154.2718	155.6767	137.1951	158.6008	130.6469	152.9435	133.6164	105.3205	97.36909	74.91321	58.7678	37.66251	26.59017	19.23977	2061.3163499999996
BAHIA	f	2911303	Gentio do Ouro - BA	367.9281	354.2899	378.7909	455.6187	441.5104	374.5103	399.0307	410.2419	340.5687	269.5836	292.5661	267.639	245.0006	169.1737	171.6272	132.4417	97.73845	60.86654	36.64367	5265.770160000001
BAHIA	f	2911402	Glória - BA	525.1032	540.5333	581.4506	539.6407	659.2422	583.2575	647.373	610.8196	572.521	490.3354	470.3788	369.6446	269.4307	281.9996	201.4725	150.9746	124.8228	60.67799	46.70336	7726.38145
BAHIA	f	2911501	Gongogi - BA	229.7794	228.4097	233.6251	278.3455	277.1616	275.3717	298.0064	285.0118	241.0128	201.3602	183.1433	184.0592	145.0332	148.0868	105.8215	75.45849	52.78443	32.70672	21.96383	3497.1416700000004
BAHIA	f	2911600	Governador Mangabeira - BA	794.0359	827.3526	914.1244	946.7237	900.5771	890.7763	975.042	1006.779	894.3813	736.9375	709.9784	552.8127	508.2713	384.0358	291.275	203.8647	164.4219	83.8071	74.13374	11859.33044
BAHIA	f	2911659	Guajeru - BA	224.0765	242.2156	278.9474	301.6575	335.8457	328.1182	262.8479	267.7471	242.2833	245.0256	279.8773	254.909	221.3539	170.7147	171.2877	153.0496	115.983	59.03797	53.80155	4208.77952
BAHIA	f	2911709	Guanambi - BA	2514.802	2649.232	2969.79	3070.063	3298.35	3464.821	3749.162	3616.104	3356.371	2953.205	2877.765	2300.886	1863.705	1575.513	1202.791	869.59	619.1486	329.3631	263.2488	43543.91049999999
BAHIA	f	2911808	Guaratinga - BA	680.3993	682.4798	786.745	743.3157	686.7724	650.3867	650.6333	702.7063	666.9297	510.9033	586.8815	504.7001	462.5122	449.64	327.4018	232.7606	144.5881	86.1451	55.74667	9611.64757
BAHIA	f	2911857	Heliópolis - BA	391.8731	381.1299	408.9775	545.2692	573.7697	539.0688	472.8663	500.6757	431.335	446.462	418.235	331.2995	263.8276	241.9009	180.3792	141.7598	101.7794	56.25311	32.19824	6459.059949999999
BAHIA	f	2911907	Iaçu - BA	829.7464	816.4569	922.1917	936.5417	992.5937	894.642	813.7431	841.6851	767.5579	727.3522	683.863	654.9942	525.5889	412.6066	383.6963	299.0087	202.321	126.2412	109.818	11940.648599999997
BAHIA	f	2912004	Ibiassucê - BA	191.7287	198.4094	241.346	283.9012	268.1594	275.6022	319.5818	329.2303	312.8843	263.9844	281.1929	236.9534	204.4171	180.6205	156.839	115.8776	98.1068	52.24587	40.01238	4051.09325
BAHIA	f	2912103	Ibicaraí - BA	578.2457	584.8435	698.5983	825.7452	748.7132	718.4133	687.3494	771.1767	751.2506	607.3282	636.1588	580.2235	570.4595	477.5778	391.1369	300.0415	240.2622	126.4961	100.3424	10394.362799999997
BAHIA	f	2912202	Ibicoara - BA	1074.019	1025.593	972.0974	991.004	1078.948	1030.948	1053.306	839.3414	595.2258	428.7713	389.8167	287.6132	230.0233	177.0022	116.17	83.3372	76.86419	36.40334	28.29485	10514.778880000002
BAHIA	f	2912301	Ibicuí - BA	520.2815	520.0452	562.616	643.4005	547.6822	638.3931	596.5564	632.2727	581.1703	487.1778	460.1732	386.5666	350.1623	288.6087	232.9005	196.6331	162.1847	80.09372	54.78676	7941.70528
BAHIA	f	2912400	Ibipeba - BA	608.7936	604.6154	673.7816	744.1595	656.1194	657.608	653.6731	684.2716	590.8958	575.0284	530.3572	436.3476	409.0198	317.7777	267.3396	182.6114	122.6652	59.33444	52.46671	8826.86605
BAHIA	f	2912509	Ibipitanga - BA	446.5126	456.0359	483.224	618.6697	598.2189	621.4512	553.888	573.9527	478.5252	428.5462	454.6661	372.9952	324.0672	237.6767	254.3192	184.3252	137.9998	81.02561	50.27687	7356.3762799999995
BAHIA	f	2912608	Ibiquera - BA	188.2975	190.1562	194.5137	211.6034	192.9419	169.3787	154.5505	162.3179	151.8593	138.8962	144.9669	124.185	111.9879	87.59356	84.63975	48.97597	29.83602	19.91349	17.84803	2424.4619199999997
BAHIA	f	2912707	Ibirapitanga - BA	1045.557	1011.347	1023.586	1047.285	965.1613	852.4397	845.9309	799.4267	736.6264	499.9744	531.6047	466.3024	433.5276	331.4906	257.1883	179.4582	133.7061	70.01426	44.41259	11275.039149999995
BAHIA	f	2912806	Ibirapuã - BA	312.3786	311.3379	328.0717	356.1325	319.5213	342.2818	324.1618	345.8299	278.9997	234.8529	225.8073	217.1148	156.1704	144.0995	112.41	95.6196	61.44215	36.95027	23.83181	4227.013929999999
BAHIA	f	2912905	Ibirataia - BA	444.7725	470.392	547.4569	537.3066	487.3433	470.5911	538.1877	580.5306	536.2179	427.1258	440.147	427.4758	431.5301	337.0332	267.6191	236.0499	159.5002	82.58753	53.84751	7475.714739999999
BAHIA	f	2913002	Ibitiara - BA	482.4373	497.1943	544.3069	593.0639	637.2128	674.2888	556.8032	620.2338	580.7104	451.2932	496.0906	431.4935	363.3178	332.002	300.8966	249.3914	149.201	102.8138	65.80738	8128.558679999999
BAHIA	f	2913101	Ibititá - BA	565.0882	553.9347	622.4323	686.241	621.7663	651.3227	609.0636	626.4232	592.5535	555.329	565.7298	464.2471	380.7067	330.3382	265.9766	213.1578	151.3899	73.43715	53.68584	8582.82359
BAHIA	f	2913200	Ibotirama - BA	998.8408	995.5994	992.9616	1108.99	1106.372	1118.125	1101.67	1113.677	936.5159	780.1271	704.7901	584.2966	529.3246	411.9172	342.329	247.6153	173.1321	104.7505	60.98536	13412.01956
BAHIA	f	2913309	Ichu - BA	135.429	142.5219	188.5381	171.9608	157.9487	180.5801	170.6764	207.2523	188.9846	163.5866	192.4551	162.5314	126.4514	99.12737	68.2528	64.18267	56.18217	25.38091	21.04133	2523.08365
BAHIA	f	2913408	Igaporã - BA	483.6017	501.7592	528.2953	592.5545	576.3473	677.0879	654.538	647.4061	548.2624	451.8519	435.536	390.1126	350.6735	287.9895	226.3639	147.036	146.8905	66.93896	60.4556	7773.70086
BAHIA	f	2913457	Igrapiúna - BA	501.0203	467.3265	486.0184	506.0092	558.569	463.2915	453.8929	399.1403	361.4782	315.6174	253.4624	250.1938	208.7918	160.5277	106.5209	79.29674	46.93689	28.51374	19.86114	5666.46881
BAHIA	f	2913507	Iguaí - BA	907.4216	915.3594	1021.248	1085.517	979.4321	915.6707	931.8132	907.5343	843.8067	739.4831	699.4574	601.8917	555.8009	452.2896	389.6758	307.0811	214.1241	122.8927	86.10159	12676.60099
BAHIA	f	2913606	Ilhéus - BA	4412.561	4512.986	5421.114	5737.004	6027.956	5609.729	5997.187	6457.606	6067.38	5235.433	5070.847	4662.497	3996.989	3106.378	2235.899	1616.488	1230.28	699.7352	498.1596	78596.22879999998
BAHIA	f	2913705	Inhambupe - BA	1827.725	1718.386	1695.468	1953.762	2132.746	1929.168	1677.332	1665.953	1469.979	1265.279	1128.192	890.0681	736.2245	635.0926	526.2199	388.2211	245.1997	161.1756	113.3873	22159.578799999996
BAHIA	f	2913804	Ipecaetá - BA	362.0678	365.0137	416.0726	485.3643	512.517	503.0001	520.7035	490.2889	453.7687	361.7539	377.8748	321.1593	330.0436	255.0032	220.7859	186.8758	135.5613	81.22367	56.17856	6435.25663
BAHIA	f	2913903	Ipiaú - BA	1454.579	1490.602	1612.846	1682.788	1778.989	1718.532	1729.667	2033.68	1700.736	1306.378	1308.465	1198.723	1117.258	849.0257	611.987	449.4525	346.3773	205.5061	157.7531	22753.3447
BAHIA	f	2914000	Ipirá - BA	1853.549	1861.354	2043.805	2314.991	2177.473	2219.838	2153.424	2193.55	1918.985	1735.613	1639.199	1398.456	1299.798	1123.959	1001.908	802.7952	491.817	309.5572	228.0687	28768.140099999997
BAHIA	f	2914109	Ipupiara - BA	302.4975	307.6801	327.2019	370.3769	352.5663	345.0718	334.4941	377.8182	309.0421	287.9277	288.063	264.1945	260.7882	181.4298	166.9758	135.422	103.1592	56.5307	38.65065	4809.89045
BAHIA	f	2914208	Irajuba - BA	293.8489	280.5925	302.7968	357.4703	317.8878	282.7503	281.742	274.1445	244.57	210.0634	178.4281	183.5387	157.3754	148.6793	105.747	79.76297	53.51848	35.15925	29.45591	3817.5316100000005
BAHIA	f	2914307	Iramaia - BA	276.0439	284.5499	321.7502	334.1848	360.0163	301.3905	272.425	260.9595	250.7422	233.49	230.3275	236.4769	204.669	172.9466	138.462	110.5439	79.35546	48.41185	37.85506	4154.6005700000005
BAHIA	f	2914406	Iraquara - BA	1138.263	1085.625	1078.231	1212.441	1229.9	1144.251	1066.101	1005.975	856.5428	687.9741	670.6133	573.9481	511.7917	409.4394	279.7874	239.3095	179.5749	93.42609	78.69985	13541.894139999999
BAHIA	f	2914505	Irará - BA	1034.624	1036.978	1080.965	1163.977	1198.093	1343.251	1276.771	1193.772	1027.444	981.1274	882.0207	700.6181	635.1287	508.3517	509.8267	360.9064	237.1603	148.5287	106.0408	15425.584499999997
BAHIA	f	2914604	Irecê - BA	2719.316	2797.57	3068.645	3248.102	3361.647	3155.617	3190.635	3266.052	3031.25	2550.217	2211.727	1813.797	1405.545	1100.255	812.2718	614.1548	395.1028	189.8671	124.115	39055.8865
BAHIA	f	2914653	Itabela - BA	1342.946	1303.962	1334.11	1372.462	1347.606	1218.373	1181.913	1206.819	1035.707	824.3213	693.9131	623.9719	537.3247	401.0043	310.8548	222.4695	138.7574	85.44021	41.3786	15223.333809999998
BAHIA	f	2914703	Itaberaba - BA	2205.884	2237.015	2416.84	2701.594	2591.381	2462.309	2631.083	2793.764	2368.517	1980.578	1806.145	1606.551	1260.579	1055.49	867.1954	706.7539	470.9596	292.4719	214.2915	32669.402299999998
BAHIA	f	2914802	Itabuna - BA	5984.783	6282.064	7176.259	7925.658	8423.193	8364.2	9302.154	9680.817	8704.084	7179.339	6911.695	6378.373	5677.028	4291.374	3127.126	2246.123	1592.785	911.1677	601.9122	110760.13490000003
BAHIA	f	2914901	Itacaré - BA	1500.116	1344.162	1273.958	1339.634	1388.143	1425.389	1413.469	1355.496	1142.924	776.7966	683.2342	586.9354	419.967	319.6922	221.4909	145.7633	91.17764	49.2803	26.1996	15503.82814
BAHIA	f	2915007	Itaeté - BA	642.1123	627.1755	659.1168	695.3842	648.0965	625.9481	564.4568	541.7629	484.8435	428.1911	368.2092	333.8104	303.0823	249.2739	203.137	178.777	117.3402	76.09772	57.1068	7803.9222199999995
BAHIA	f	2915106	Itagi - BA	394.5744	408.2399	448.4823	468.9293	445.5364	406.8003	378.868	411.2498	375.2284	330.1288	326.4307	312.212	297.3159	278.8965	193.3441	150.954	113.608	71.70057	57.87766	5870.37703
BAHIA	f	2915205	Itagibá - BA	420.675	425.031	465.6514	489.368	470.7899	512.9713	492.8818	565.2015	453.101	388.5813	387.6131	356.0779	307.3803	266.9861	200.0127	165.8754	118.3896	68.25187	54.10899	6608.94816
BAHIA	f	2915304	Itagimirim - BA	215.2716	212.1332	213.1945	287.3372	267.7679	234.8907	223.3556	281.7252	244.5542	194.8769	172.9654	190.798	175.9139	145.3232	104.0741	80.36805	58.67573	32.05657	18.18104	3353.4629900000004
BAHIA	f	2915353	Itaguaçu da Bahia - BA	623.0197	579.8949	608.7412	604.6566	618.6134	574.5544	527.3407	526.2241	449.3325	420.331	405.0905	287.2052	227.1733	195.9118	137.959	115.0088	78.54228	35.90461	24.48037	7039.98436
BAHIA	f	2915403	Itaju do Colônia - BA	225.2256	214.6442	243.1593	267.839	216.4301	219.1087	208.8967	242.9215	249.7428	203.7347	166.7352	168.7382	140.4721	121.8285	91.39766	69.37986	46.90797	24.38422	18.98921	3140.53552
BAHIA	f	2915502	Itajuípe - BA	602.9531	618.1016	693.9483	762.7652	739.7084	757.5101	787.2298	772.8326	743.7668	641.8867	633.5487	562.4091	461.1955	397.5011	285.4967	248.9604	165.2423	110.2423	57.86549	10043.16419
BAHIA	f	2915601	Itamaraju - BA	2067.949	2058.269	2295.645	2517.031	2383.776	2338.613	2344.16	2427.766	2222.639	1916.101	1712.605	1599.025	1432.818	1119.13	830.6546	599.9723	410.0753	210.9444	145.0867	30632.2603
BAHIA	f	2915700	Itamari - BA	273.1183	267.9455	302.2096	319.056	289.2062	250.6713	261.4394	299.6257	264.0447	215.4177	191.8303	183.9397	179.1325	133.6671	96.72997	75.9191	57.11737	33.0748	21.14454	3715.2897799999996
BAHIA	f	2915809	Itambé - BA	519.3864	515.3833	597.9877	710.8823	686.5225	643.5265	645.6752	614.4427	585.9814	484.4859	480.214	401.9008	359.4243	370.3178	254.6168	253.1372	149.5088	98.05189	62.46146	8433.906949999999
BAHIA	f	2915908	Itanagra - BA	381.7996	361.5134	352.9624	422.1159	378.7508	422.6204	359.6197	335.2021	297.711	241.1214	201.739	159.787	135.0031	92.29477	65.81138	60.07838	39.28227	18.77958	13.32972	4339.5219
BAHIA	f	2916005	Itanhém - BA	539.2944	564.3357	671.1944	696.0258	662.1574	627.4015	651.4916	607.2796	611.7931	562.426	604.4953	560.6051	501.6254	430.2012	325.9606	284.5416	196.266	109.3324	73.18781	9279.614909999998
BAHIA	f	2916104	Itaparica - BA	694.315	693.0591	762.8488	860.1312	952.6597	861.0451	775.2789	946.7557	902.0554	732.3813	708.4356	638.2176	507.0017	438.7897	286.1084	209.2092	143.4777	75.49533	51.68812	11238.953549999998
BAHIA	f	2916203	Itapé - BA	257.2745	274.2543	316.8335	329.179	303.7524	295.752	283.06	286.0301	269.6324	259.0615	236.2414	220.8559	195.6364	170.0137	145.791	110.8392	86.03486	41.7104	32.4661	4114.41866
BAHIA	f	2916302	Itapebi - BA	397.981	385.457	398.0144	450.6426	453.7407	388.3636	339.601	356.9041	372.3746	284.1054	307.7002	254.1684	201.8242	191.7618	110.9305	110.6531	60.07733	24.90951	23.58503	5112.794470000002
BAHIA	f	2916401	Itapetinga - BA	2849.106	2888.351	2960.055	3388.798	3438.671	3307.796	3547.965	3623.929	3043.017	2537.641	2106.505	1752.026	1460.396	1205.405	985.3048	694.9174	475.5841	252.0505	177.234	40694.75179999999
BAHIA	f	2916500	Itapicuru - BA	1658.715	1565.32	1597.592	1615.496	1751.25	1512.684	1249.937	1298.816	1240.385	1050.504	933.225	679.9441	592.8814	482.1098	418.7808	322.2532	210.1775	107.5349	72.07824	18359.68394
BAHIA	f	2916609	Itapitanga - BA	337.032	340.882	378.5031	404.7751	379.049	389.6176	390.8293	383.6134	345.9342	308.5738	294.4661	235.6311	209.3992	175.9829	118.87	110.4297	79.49715	42.39119	22.64163	4948.11847
BAHIA	f	2916708	Itaquara - BA	232.6073	236.0071	263.6891	252.6521	296.5073	319.7259	320.8077	279.5143	291.8091	227.3767	224.7996	206.6959	173.4829	159.139	108.5941	79.65517	62.46443	43.05309	27.08042	3805.6612099999993
BAHIA	f	2916807	Itarantim - BA	656.2401	664.6265	736.1997	780.5368	786.1148	757.3678	747.4198	755.4647	684.7328	587.563	510.2731	486.4723	391.9695	349.2562	285.2997	219.6011	148.1643	73.59476	48.41563	9669.31259
BAHIA	f	2916856	Itatim - BA	617.8984	609.8183	601.3985	703.2331	699.4869	696.4676	697.6493	689.0231	619.3507	465.415	437.776	375.1461	267.3749	208.9225	198.8914	139.012	96.31154	53.74475	39.38684	8216.306929999999
BAHIA	f	2916906	Itiruçu - BA	346.4252	352.4423	401.5322	458.099	438.1466	431.1112	419.3391	458.8498	418.7081	362.6999	377.5113	340.8361	292.8206	229.6717	182.5833	175.7711	128.3591	74.94477	57.11503	5946.9664
BAHIA	f	2917003	Itiúba - BA	1365.866	1313.983	1399.435	1513.845	1524.287	1325.407	1293.801	1312.265	1198.048	1013.866	975.0083	788.4826	666.3782	566.2777	526.4962	410.8674	280.7627	142.4259	126.7716	17744.273599999997
BAHIA	f	2917102	Itororó - BA	687.2433	702.0227	729.3463	782.7397	778.5036	762.4757	750.686	811.2246	738.3661	515.168	528.2487	528.6598	506.3096	373.4743	319.949	244.6731	179.928	85.62331	53.83373	10078.475540000001
BAHIA	f	2917201	Ituaçu - BA	589.3169	590.7848	628.5396	709.3042	743.9361	717.9696	730.2555	768.0683	652.6375	571.4925	549.248	510.9194	420.4221	348.4245	269.3142	226.4254	160.7676	90.18102	67.5972	9345.60442
BAHIA	f	2917300	Ituberá - BA	1136.597	1105.966	1157.694	1189.1	1173.342	1214.14	1183.758	1161.391	998.2213	807.3057	755.5936	649.4882	559.2858	453.6714	327.7739	227.5298	161.4951	71.3217	57.59586	14391.27036
BAHIA	f	2917334	Iuiú - BA	400.7147	397.2528	424.9507	462.4611	457.6085	469.8289	456.9486	410.5735	326.9793	317.6581	317.7814	254.2531	218.3493	155.6792	130.9428	96.39882	63.54181	29.3857	17.05836	5408.366689999999
BAHIA	f	2917359	Jaborandi - BA	219.9306	231.6649	262.7772	247.1721	309.9037	305.3631	291.2858	278.0365	284.2867	257.2502	246.7827	224.5815	164.2337	160.6668	122.6031	107.1471	74.87913	34.16956	20.64004	3843.37443
BAHIA	f	2917409	Jacaraci - BA	333.2908	353.2767	393.6159	427.8705	479.307	491.7601	481.917	506.9296	449.034	390.9893	411.9995	435.3831	373.2837	288.7631	249.7546	202.3645	155.2352	84.91874	65.70691	6575.40025
BAHIA	f	2917508	Jacobina - BA	2717.059	2785.529	3027.484	3203.294	3300.318	3287.536	3393.544	3483.958	3137.275	2757.795	2498.352	2063.576	1749.554	1410.812	1222.22	963.2685	571.612	319.3803	231.8734	42124.4402
BAHIA	f	2917607	Jaguaquara - BA	2065.053	2031.054	2183.683	2339.925	2303.605	2173.889	2062.2	2231.901	2028.897	1601.93	1471.536	1397.5	1237.161	910.6181	717.9693	541.8025	364.5071	213.1646	163.2668	28039.6624
BAHIA	f	2917706	Jaguarari - BA	1056.744	1071.899	1159.869	1300.518	1282.59	1259.232	1283.094	1253.193	1203.309	1100.761	994.6985	797.1387	607.1533	516.19	450.5937	340.4427	259.2178	122.8131	106.215	16165.671799999998
BAHIA	f	2917805	Jaguaripe - BA	744.92	713.3357	709.6183	792.1049	858.2559	763.8875	736.1005	790.7607	688.0753	568.057	506.8158	430.2001	335.8749	299.4819	205.2114	142.2034	100.2317	45.59144	37.83507	9468.56151
BAHIA	f	2917904	Jandaíra - BA	459.1996	420.778	465.7532	426.8934	476.5996	419.4391	372.3192	395.0271	343.6927	296.1895	228.7071	234.92	175.3269	149.0285	116.0473	85.38062	59.78648	28.01754	21.15764	5174.26348
BAHIA	f	2918001	Jequié - BA	4843.059	4989.243	5475.634	5801.907	5938.383	6237.32	6425.494	6874.69	6257.27	5203.626	4717.019	4100.005	3771.911	2976.834	2262.216	1664.639	1160.09	743.6717	606.3408	80049.35250000002
BAHIA	f	2918100	Jeremoabo - BA	1455.562	1416.156	1553.376	1716.349	1568.748	1546.797	1417.368	1375.769	1337.087	1171.495	1161.33	979.6539	789.675	661.5936	560.2873	456.3074	284.3821	152.9036	103.6181	19708.458000000002
BAHIA	f	2918209	Jiquiriçá - BA	515.2416	528.4323	579.7191	578.2562	565.8927	553.0822	568.7685	586.1327	524.5324	452.296	385.5423	360.0182	309.8776	238.821	167.6276	120.3935	101.4272	62.47337	39.67507	7238.209539999999
BAHIA	f	2918308	Jitaúna - BA	287.6969	302.5159	349.0976	424.6966	363.9444	363.6985	332.9886	283.3642	281.9551	259.3646	278.9139	287.3069	259.1247	222.4682	166.1612	166.265	115.7652	73.3053	56.89831	4875.53111
BAHIA	f	2918357	João Dourado - BA	1123.491	1131.486	1152.956	1183.418	1080.571	969.6086	967.0502	1025.885	961.2292	756.3277	639.1425	540.0878	464.1555	358.212	301.4804	198.0154	132.0133	73.34208	42.09569	13100.56737
BAHIA	f	2918407	Juazeiro - BA	8487.397	8340.843	8852.882	9709.251	10109.24	9600.453	9176.701	8907.195	8329.42	7220.334	6350.678	5022.62	3795.202	2882.329	2296.884	1643.78	1072.735	573.1736	387.9515	112759.0691
BAHIA	f	2918456	Jucuruçu - BA	283.3502	276.8501	316.0569	342.0331	301.613	315.3688	296.6734	311.7899	282.0799	226.1975	262.3229	229.3229	212.7551	175.5304	139.0344	98.70886	56.91165	28.23535	23.03278	4177.86714
BAHIA	f	2918506	Jussara - BA	545.4653	539.3408	595.4252	580.3853	508.184	487.8158	494.3762	507.4347	441.3447	415.1477	407.657	343.9236	292.7968	253.8919	245.295	154.1973	101.6387	60.30558	38.48839	7013.113970000001
BAHIA	f	2918555	Jussari - BA	176.8963	180.7458	223.9775	217.0115	212.8063	191.5087	180.5282	208.2805	224.2252	180.0573	135.1946	164.4596	158.0355	105.0672	102.5366	57.19619	55.77084	39.48563	18.21106	2831.9945200000006
BAHIA	f	2918605	Jussiape - BA	143.1678	167.9898	214.8613	205.3456	207.144	208.6057	194.6503	195.0239	236.6336	191.8495	236.8603	216.7983	219.8103	177.4921	181.7181	137.7769	103.77	65.82324	60.34372	3365.66446
BAHIA	f	2918704	Lafaiete Coutinho - BA	101.0403	108.0614	112.2706	115.7217	112.0908	124.0742	162.3708	160.7142	112.8671	111.201	91.80427	112.3559	114.3543	80.0401	55.51219	46.20808	36.58656	22.10819	24.73452	1804.11621
BAHIA	f	2918753	Lagoa Real - BA	485.4757	481.9819	473.9839	603.8628	675.324	657.4024	631.1026	519.4061	448.9003	370.7438	371.903	337.4827	283.1929	233.245	212.5036	126.2986	102.9763	58.56574	56.41088	7130.7622200000005
BAHIA	f	2918803	Laje - BA	878.2375	885.5891	924.0036	999.2494	996.5415	971.4375	1020.293	1001.166	918.9143	767.2194	707.5837	587.3949	429.9907	376.7654	270.5259	206.1787	131.8025	86.53958	65.45115	12224.88383
BAHIA	f	2918902	Lajedão - BA	139.7754	138.0371	171.4849	142.4159	166.6975	148.7547	136.84	174.2165	121.9372	143.3517	122.6226	99.44534	91.92229	87.53509	61.86749	47.04155	35.23714	18.45987	12.51241	2060.1546799999996
BAHIA	f	2919009	Lajedinho - BA	118.2445	115.0507	142.6271	127.1935	126.762	141.0099	118.035	137.0716	108.3361	111.3574	116.9732	92.60166	75.68489	66.23734	59.75063	36.83034	26.945	14.63485	11.0338	1746.3795099999995
BAHIA	f	2919058	Lajedo do Tabocal - BA	279.1757	285.6126	290.3115	354.949	325.6219	336.8168	290.1543	298.9961	298.5777	274.2813	225.0861	191.9512	174.3914	146.9711	122.5648	95.45248	79.75897	37.13547	27.20942	4135.01784
BAHIA	f	2919108	Lamarão - BA	355.3631	370.7809	380.3705	429.753	421.3572	361.6223	325.9672	339.6666	331.7789	303.7035	267.3374	230.0566	186.4472	170.2972	141.857	106.1812	74.47838	40.86995	45.81655	4883.704679999999
BAHIA	f	2919157	Lapão - BA	948.9676	924.7174	1001.529	1064.87	997.4617	987.7309	943.5731	1033.69	919.0316	769.8918	748.6213	636.7453	503.3175	429.6417	345.2224	240.8346	159.2484	77.03868	58.22072	12790.3537
BAHIA	f	2919207	Lauro de Freitas - BA	7212.302	7139.333	7339.452	8239.679	9682.072	9439.092	10705.71	11641.26	10837.01	8661.022	6974.605	5851.792	4871.194	3732.717	2417.729	1438.423	862.4369	463.4667	311.5114	117820.80700000002
BAHIA	f	2919306	Lençóis - BA	508.7777	477.7341	462.0344	486.9376	549.437	496.7155	501.2923	514.8771	408.68	311.3006	265.1844	258.156	215.7943	138.4498	102.4728	86.64221	48.59989	29.40932	24.93014	5887.425160000001
BAHIA	f	2919405	Licínio de Almeida - BA	361.1474	380.4395	452.1733	447.1144	383.5872	439.7641	435.1215	466.5242	387.8755	340.3107	376.7969	332.1283	321.7427	239.6656	203.1677	142.3285	140.1289	64.41003	46.0179	5960.444329999999
BAHIA	f	2919504	Livramento de Nossa Senhora - BA	1462.466	1506.872	1563.259	1778.758	1826.799	1883.457	1968.102	2003.501	1741.115	1476.134	1400.173	1155.349	989.8536	796.4414	684.7588	543.3555	343.8987	195.2572	146.989	23466.5392
BAHIA	f	2919553	Luís Eduardo Magalhães - BA	4459.218	4364.808	4081.54	3980.631	4300.345	4207.69	4661.283	4427.921	3308.476	2472.375	1808.13	1295.405	787.9678	446.7573	266.871	151.4818	87.85318	32.63045	21.48413	45162.86765999999
BAHIA	f	2919603	Macajuba - BA	394.6448	380.1704	434.2993	487.115	397.0044	355.9719	348.7435	375.3691	377.9559	341.597	317.0041	277.3825	252.3347	230.5233	192.0514	123.0273	96.85598	53.19255	50.65681	5485.89994
BAHIA	f	2919702	Macarani - BA	728.5777	713.9323	744.5846	799.6816	867.5587	818.1224	875.7559	761.3586	672.5054	542.3111	527.3064	435.86	368.5072	308.8433	254.4044	185.7101	138.9563	60.38052	46.31674	9850.673260000001
BAHIA	f	2919801	Macaúbas - BA	1686.103	1708.078	1802.084	2158.634	2110.799	2239.403	2052.909	2045.849	1704.534	1460.945	1501.748	1283.808	1090.247	813.4465	729.8313	590.5676	396.1549	224.2668	162.0357	25761.443800000005
BAHIA	f	2919900	Macururé - BA	279.6996	269.6301	302.4761	335.6771	307.5543	295.4147	291.6283	279.7009	246.1254	219.0765	193.3963	182.8237	141.813	116.1234	131.9847	85.67054	70.27996	33.85947	36.6309	3819.5649699999994
BAHIA	f	2919926	Madre de Deus - BA	775.3355	785.2428	835.5228	958.0927	1166.015	1012.798	1044.866	1143.474	1086.148	890.4754	804.6552	634.0281	427.2397	332.1139	233.9306	145.7824	87.78668	48.93065	29.25308	12441.690509999999
BAHIA	f	2919959	Maetinga - BA	89.58147	96.27892	123.5082	144.2478	131.2176	130.7635	105.6863	140.4247	139.3469	126.251	128.2765	111.9307	114.9359	115.4474	112.4679	102.612	57.40153	42.03454	28.54484	2040.9577000000004
BAHIA	f	2920007	Maiquinique - BA	374.7372	366.2757	369.1543	396.9288	401.8994	405.2769	358.0378	403.1593	337.0399	300.4221	259.561	216.2901	192.8207	175.4758	138.3377	85.89102	62.98316	32.1622	24.08014	4900.533219999999
BAHIA	f	2920106	Mairi - BA	561.3385	563.3958	651.2101	704.3601	698.1909	695.2333	631.1099	655.021	627.8985	563.4679	556.3798	495.0231	439.2326	405.5199	345.3083	254.2767	166.6805	99.86961	86.50613	9200.022640000001
BAHIA	f	2920205	Malhada - BA	654.1018	630.4795	671.7706	698.1664	688.5656	595.3031	590.7263	560.3741	536.047	418.5848	425.639	355.3979	276.1116	211.2837	159.3138	108.7432	90.68294	42.94003	26.81817	7741.049539999999
BAHIA	f	2920304	Malhada de Pedras - BA	242.1501	241.2345	284.5693	304.7881	326.2505	324.0691	294.4874	324.3436	284.5451	277.4368	268.7595	215.0759	169.6556	159.1938	122.9224	121.9649	76.72045	30.23097	26.40005	4094.7980699999994
BAHIA	f	2920403	Manoel Vitorino - BA	400.094	410.6678	467.9413	491.0681	481.9122	434.7191	402.9232	420.5783	395.8827	399.6486	352.2113	282.8978	278.1068	234.2651	211.031	166.1204	108.6504	61.78823	51.09641	6051.60274
BAHIA	f	2920452	Mansidão - BA	574.4904	552.2662	505.8786	603.8945	587.0808	620.2588	534.9036	561.0858	418.3637	342.0574	279.5933	322.0816	242.1335	211.315	153.983	109.4604	77.76672	45.88285	30.40383	6772.899999999998
BAHIA	f	2920502	Maracás - BA	568.757	623.2581	753.4971	785.2954	783.54	698.0898	609.6061	692.5237	616.399	570.588	580.9791	595.2234	515.636	398.0023	348.3123	262.063	195.762	104.7042	107.2571	9809.4936
BAHIA	f	2920601	Maragogipe - BA	1440.072	1455.909	1636.202	1723.715	1717.126	1793.678	1813.619	1985.564	1785.332	1575.275	1307.546	1051.664	841.2121	695.1095	554.9498	393.3543	314.6397	180.0789	131.2099	22396.2562
BAHIA	f	2920700	Maraú - BA	812.4944	769.5047	795.1051	905.4335	824.567	760.0715	765.2589	682.7771	586.858	465.1859	431.1037	419.6417	290.1083	233.5498	194.446	128.5145	98.01612	47.36474	24.98468	9234.98564
BAHIA	f	2920809	Marcionílio Souza - BA	384.3786	384.1841	421.9677	413.4614	414.7626	396.3673	343.3417	342.4506	323.756	296.6965	282.2051	221.862	219.342	150.6814	148.7039	100.0137	88.70561	48.39553	41.59262	5022.86836
BAHIA	f	2920908	Mascote - BA	509.1476	494.728	534.4858	527.5832	501.0615	426.6877	451.9192	430.0948	421.6216	338.9395	338.0916	341.3755	312.823	252.4139	188.4022	140.219	95.53974	51.64373	32.87597	6389.653540000001
BAHIA	f	2921005	Mata de São João - BA	1819.9	1826.626	1851.726	2110.002	2122.549	2047.116	2148.197	2365.677	2086.058	1622.959	1249.86	1086.937	827.3074	672.1341	432.6573	294.5986	209.5162	116.752	89.33351	24979.906109999996
BAHIA	f	2921054	Matina - BA	476.1563	469.2878	495.8498	497.9428	521.9341	508.7945	444.134	420.1915	371.0862	328.9903	298.5921	244.9406	227.084	172.0503	152.9902	103.6285	84.51386	43.32854	29.64578	5891.14118
BAHIA	f	2921104	Medeiros Neto - BA	649.4161	650.8441	728.0606	739.1972	792.0299	737.3089	736.311	766.4469	705.8155	624.9341	669.0772	576.9179	508.5194	427.1419	330.2786	298.7727	181.5313	104.2037	77.4137	10304.220699999998
BAHIA	f	2921203	Miguel Calmon - BA	849.0126	867.4957	973.0593	914.023	965.4196	983.2755	964.7067	959.2196	835.4983	779.2297	699.6517	604.2706	542.1356	433.0746	397.5235	312.3716	212.0106	131.9249	94.75779	12518.660889999997
BAHIA	f	2921302	Milagres - BA	284.9232	292.4766	340.8575	374.2877	367.2972	350.0005	313.8419	308.6986	330.5309	310.3618	284.1957	231.7378	219.0359	160.3697	167.0082	103.7431	84.0074	61.73198	43.95412	4629.0598
BAHIA	f	2921401	Mirangaba - BA	658.8146	653.6407	688.3112	745.6551	746.6947	710.6679	703.6522	696.3259	644.381	548.6663	487.1318	432.855	380.0224	269.3181	243.3106	175.6139	115.4965	63.22446	42.30402	9006.08638
BAHIA	f	2921450	Mirante - BA	233.683	271.0613	312.3686	355.0186	256.8473	258.8829	262.6429	275.4741	261.8156	232.6476	207.3519	201.9932	195.65	175.9546	151.2498	147.2734	77.27472	45.2445	37.99844	3960.4324599999995
BAHIA	f	2921500	Monte Santo - BA	1789.061	1752.749	1925.507	2103.169	2038.409	1872.067	1776.851	1614.198	1563.5	1375.341	1414.451	1090.613	907.5819	821.5384	814.1321	644.7663	424.8769	191.756	193.098	24313.665600000004
BAHIA	f	2921609	Morpará - BA	266.5178	265.9229	276.1365	311.882	313.3886	272.3035	274.8851	278.2681	202.81	206.1502	243.2532	241.6504	196.861	158.2521	121.8625	107.4108	75.84518	40.50814	33.29429	3887.20231
BAHIA	f	2921708	Morro do Chapéu - BA	1390.483	1347.808	1497.763	1439.024	1497.604	1312.019	1269.016	1246.598	1155.885	1036.69	934.7497	905.9799	717.2298	519.5641	485.6634	305.7163	242.3694	127.8645	97.60529	17529.63239
BAHIA	f	2921807	Mortugaba - BA	348.7415	375.1818	418.6221	396.5271	411.6121	429.8154	427.3281	417.2943	415.1528	365.331	398.9145	375.2122	322.7688	291.9731	230.6988	186.1923	142.0301	69.73854	53.39024	6076.52478
BAHIA	f	2921906	Mucugê - BA	290.757	296.4703	340.5142	365.7856	333.1035	353.5795	343.6264	330.3554	304.9491	245.7127	234.5698	187.2656	174.0358	134.1469	128.7627	95.91214	67.84768	47.71374	37.06696	4312.175020000001
BAHIA	f	2922003	Mucuri - BA	1866.9	1787.618	1870.016	1828.604	2073.392	2027.527	1817.213	1895.836	1655.333	1388.549	1189.319	940.7479	740.315	526.7244	363.1827	233.7392	164.105	80.97829	53.97534	22504.074829999994
BAHIA	f	2922052	Mulungu do Morro - BA	379.578	357.2628	372.1996	451.6293	467.6202	379.3606	359.763	343.4312	282.7873	258.3648	245.7871	242.226	230.7125	148.3023	148.8853	111.1808	72.76667	50.359	26.6039	4928.8203699999995
BAHIA	f	2922102	Mundo Novo - BA	1045.732	1002.479	1035.153	1141.631	1182.551	1095.555	1042.795	1044.047	906.3957	825.3489	687.6257	594.5047	513.3468	403.4797	310.1181	275.2877	188.362	108.2693	78.71993	13481.40153
BAHIA	f	2922201	Muniz Ferreira - BA	217.5778	229.7992	269.8766	249.1457	272.9939	285.3226	298.4674	339.4122	296.9848	288.2095	207.7076	215.0736	159.078	155.0031	115.4379	88.44365	45.85023	39.77341	26.57073	3800.7279200000003
BAHIA	f	2922250	Muquém de São Francisco - BA	569.0411	526.7625	508.9643	493.8992	498.4568	438.889	410.181	429.2938	354.2085	272.6083	231.8307	204.858	156.7863	114.6761	99.927	78.77577	51.56399	23.76098	11.74417	5476.22751
BAHIA	f	2922300	Muritiba - BA	798.6547	835.9563	954.0744	1092.598	1131.784	1106.793	1077.632	1244.415	1063.909	1021.224	867.2791	756.9037	604.1034	472.3812	405.5805	334.5029	229.1335	135.9695	103.8192	14236.713399999999
BAHIA	f	2922409	Mutuípe - BA	670.6732	693.6087	747.8004	899.9764	841.5075	849.7283	907.0757	938.1413	904.5043	725.3713	679.1104	556.4765	503.389	398.2232	310.9407	201.4022	188.4679	109.9106	69.1093	11195.416899999998
BAHIA	f	2922508	Nazaré - BA	915.7005	960.5236	1061.686	1027.524	1190.02	1101.258	1105.474	1216.513	1166.068	943.8655	874.9975	753.0334	583.5158	464.0103	340.5319	289.2979	223.8068	133.9628	89.42464	14441.213639999996
BAHIA	f	2922607	Nilo Peçanha - BA	524.4008	508.8485	543.0565	567.8352	579.5715	564.2834	541.0587	553.33	488.93	373.2947	384.4942	284.8888	233.7857	202.1638	147.2282	90.97158	73.31809	39.28461	21.80762	6722.5519
BAHIA	f	2922656	Nordestina - BA	447.5029	437.0502	446.2007	563.9955	529.0577	536.7348	453.8603	420.9253	391.2284	318.8517	323.0306	283.7675	232.7488	193.6689	181.9819	124.8867	90.43936	51.42596	42.66032	6070.01754
BAHIA	f	2922706	Nova Canaã - BA	558.9264	557.8488	633.5683	693.24	626.3373	519.9104	514.7534	609.4333	618.8164	568.5355	564.2683	482.7142	401.6384	327.1797	280.9928	217.7718	166.4659	104.2268	73.76814	8520.39584
BAHIA	f	2922730	Nova Fátima - BA	190.8342	202.384	238.0436	253.7226	268.3809	277.7223	266.8319	265.3798	319.4416	276.5899	280.119	230.0853	180.647	147.8514	135.8325	106.4808	68.69266	29.3058	24.88258	3763.22784
BAHIA	f	2922755	Nova Ibiá - BA	207.2978	205.2898	227.5647	243.8294	219.2883	225.5747	233.7002	232.3673	215.6386	154.2502	161.8158	146.5768	130.089	99.77545	70.59866	49.91037	35.59702	30.0577	12.47633	2901.69813
BAHIA	f	2922805	Nova Itarana - BA	365.9499	356.3901	349.6894	315.8119	373.4259	357.7136	300.5072	280.3803	245.8191	231.5745	195.7647	162.6917	152.8879	115.6454	83.18706	78.40591	55.45344	27.69558	28.56868	4077.5622700000004
BAHIA	f	2922854	Nova Redenção - BA	217.8562	209.8709	226.8082	305.612	282.8465	288.9843	314.2216	357.7639	278.7436	222.6066	205.4978	170.6141	133.1508	140.1221	153.9336	92.05232	54.51551	31.27038	26.71484	3713.1852500000005
BAHIA	f	2922904	Nova Soure - BA	845.8097	825.744	900.7352	983.8089	978.3559	817.4266	733.4252	831.8176	752.1178	751.5023	715.0924	603.9988	495.4928	392.704	406.4093	277.5446	186.4186	104.2807	88.55788	11691.242279999997
BAHIA	f	2923001	Nova Viçosa - BA	1860.587	1773.608	1728.886	1882.633	1979.359	1910.011	1746.131	1803.597	1594.117	1356.424	1174.004	981.7478	864.7022	698.0323	442.6911	344.2617	207.257	126.6223	96.86526	22571.536659999998
BAHIA	f	2923035	Novo Horizonte - BA	472.9223	473.642	496.4182	479.4455	465.7524	503.0622	532.0635	505.3838	380.0769	359.3009	329.1199	276.3253	238.7425	185.8247	173.2168	126.6789	88.13414	56.69757	45.76504	6188.572550000001
BAHIA	f	2923050	Novo Triunfo - BA	506.982	488.3325	494.0517	679.0528	775.4281	659.8268	750.0082	643.2022	561.0055	426.4622	454.5971	389.7826	271.147	249.4459	176.8915	124.7096	82.25383	41.26437	35.94579	7810.389689999999
BAHIA	f	2923100	Olindina - BA	920.2057	899.4064	1013.563	1159.859	1114.988	997.7344	949.2921	944.6751	928.5604	834.823	749.6356	582.944	551.4074	399.3563	337.9473	281.4701	198.4915	98.77738	58.59196	13021.72864
BAHIA	f	2923209	Oliveira dos Brejinhos - BA	698.9796	695.1041	754.3643	876.8082	859.5277	847.5095	696.7794	784.1244	668.4486	564.4631	620.5724	552.9588	455.6173	352.9803	392.1476	316.0637	213.1845	133.7499	80.06214	10563.44554
BAHIA	f	2923308	Ouriçangas - BA	286.1494	285.8712	295.3587	307.0332	355.6525	400.6264	421.3345	344.4877	292.7122	250.325	226.9036	223.2403	181.6629	126.1967	114.4323	103.9291	72.01375	48.35079	37.0708	4373.351040000001
BAHIA	f	2923357	Ourolândia - BA	697.7403	679.7406	738.5413	714.7038	702.2672	662.6743	637.9374	682.4803	595.4037	503.03	449.1511	366.4297	332.8855	253.5926	197.6572	144.9268	77.86091	34.52308	30.40079	8501.946579999998
BAHIA	f	2923407	Palmas de Monte Alto - BA	629.0597	640.9842	688.1897	775.8198	817.2516	850.0302	851.8026	841.7531	735.1416	651.6523	605.6733	550.6852	478.2002	390.3808	296.8638	213.9981	152.4815	73.7239	58.17305	10301.86465
BAHIA	f	2923506	Palmeiras - BA	346.2657	333.2814	340.7381	377.4282	370.916	362.5622	334.6719	357.8483	357.5245	254.6778	268.2639	213.9929	160.0198	152.8127	106.1517	99.14274	76.13466	35.09804	35.34533	4582.875870000001
BAHIA	f	2923605	Paramirim - BA	610.4117	630.8114	687.7678	778.7753	840.9723	979.3603	940.1332	995.1167	866.4121	708.423	680.9786	601.4214	496.2575	408.9939	345.9867	277.5902	192.9033	114.4692	102.7251	11259.509699999997
BAHIA	f	2923704	Paratinga - BA	1280.131	1265.316	1304.625	1238.682	1244.392	1352.511	1171.836	1196.467	970.4118	758.7862	780.2178	682.4375	594.8631	481.4896	429.2442	333.7357	198.7997	128.8053	90.29433	15503.04523
BAHIA	f	2923803	Paripiranga - BA	929.25	913.3943	1022.041	1137.017	1210.905	1214.887	1089.979	1036.429	985.5485	913.2707	903.783	692.1468	578.4403	514.6839	461.8952	347.1701	250.2967	141.8994	100.3297	14443.366600000001
BAHIA	f	2923902	Pau Brasil - BA	360.5917	345.6542	376.4777	454.2803	377.2312	298.8639	313.8544	308.4147	300.2757	255.8991	241.8069	214.7108	197.8255	172.3731	128.2489	95.76213	72.02849	32.03645	23.75993	4570.0951
BAHIA	f	2924009	Paulo Afonso - BA	4133.63	4260.507	4745.0	4899.927	5140.663	4780.412	4933.446	4727.71	5050.741	4348.234	3767.159	3051.527	2387.967	2203.522	1630.986	1187.581	732.1446	394.3339	251.023	62626.513499999994
BAHIA	f	2924058	Pé de Serra - BA	432.0398	434.3395	493.8728	528.2871	541.8521	548.8183	506.0835	482.9926	508.4265	449.6655	510.2763	371.6344	302.9485	238.3584	220.1308	188.8314	124.4599	59.44645	48.19149	6990.655340000001
BAHIA	f	2924108	Pedrão - BA	213.4227	212.1685	243.9217	309.4797	271.3449	297.2495	253.6908	252.7103	220.463	210.1861	204.4399	174.8408	130.0453	126.3912	114.384	94.28931	70.89498	47.38766	38.57783	3485.8881800000004
BAHIA	f	2924207	Pedro Alexandre - BA	683.3162	651.6146	683.527	838.665	783.094	739.715	664.3135	548.6134	527.6727	491.5687	418.104	328.0542	254.6081	213.9823	163.4987	115.5712	60.5109	35.2951	23.21307	8224.937670000001
BAHIA	f	2924306	Piatã - BA	554.3265	563.3546	636.4168	683.1024	616.96	618.3341	573.9567	627.0662	613.0021	529.5635	483.327	452.1103	472.4645	347.1897	300.4496	249.722	184.5828	111.6963	78.07207	8695.697170000001
BAHIA	f	2924405	Pilão Arcado - BA	1476.355	1431.906	1460.86	1557.729	1414.419	1293.529	1239.073	1260.961	1050.684	944.6157	793.9546	751.9059	590.5674	568.8898	460.6454	323.0646	217.4766	115.5007	60.34034	17012.47704
BAHIA	f	2924504	Pindaí - BA	437.7587	457.5954	485.7722	556.872	536.1181	637.0566	588.7662	611.895	538.8792	478.3536	463.9706	378.8938	353.6935	305.3991	254.2962	171.5901	126.1842	76.07677	60.30527	7519.476539999999
BAHIA	f	2924603	Pindobaçu - BA	732.1453	719.8167	764.0272	789.2693	781.6531	736.0413	701.4865	709.0746	667.721	586.0651	540.35	408.5409	370.3111	344.4846	276.8441	193.8054	125.635	59.77682	51.90745	9558.95547
BAHIA	f	2924652	Pintadas - BA	301.9904	304.8737	332.7496	356.948	399.717	364.8601	322.9604	370.0707	359.0134	295.1981	318.1317	217.4688	221.6625	194.748	179.7602	140.3523	90.58685	41.45491	39.59422	4852.14088
BAHIA	f	2924678	Piraí do Norte - BA	382.0434	360.3727	360.1736	356.7009	403.0135	365.6624	351.874	337.4525	273.1815	241.1344	226.8487	213.8394	181.4676	124.5115	81.39312	63.78964	48.55155	29.14078	13.62446	4414.77565
BAHIA	f	2924702	Piripá - BA	214.0678	195.9253	230.4761	243.4032	304.3601	367.2199	434.2244	422.5789	371.3798	310.8781	334.885	307.5274	294.5107	295.1261	224.5463	197.3844	114.3302	63.90696	41.33912	4968.069780000001
BAHIA	f	2924801	Piritiba - BA	890.477	880.1421	971.0217	963.1608	900.3776	886.6815	857.0214	1048.813	927.8007	790.1974	709.9559	664.3845	509.2369	440.2607	391.2051	280.9584	183.6599	119.6683	88.0644	12503.087300000001
BAHIA	f	2924900	Planaltino - BA	350.9357	350.1978	346.4429	343.5873	371.9728	396.8624	402.5322	363.8164	292.1029	252.8489	260.8805	236.3016	177.9147	152.7807	115.0639	102.4126	72.58782	49.09011	32.50141	4670.83264
BAHIA	f	2925006	Planalto - BA	963.7191	973.1028	1061.326	1187.111	1086.099	1061.966	1007.51	1040.553	949.9079	788.4543	724.6241	691.0148	562.2148	461.7175	397.8158	319.0741	235.1478	113.8011	80.36497	13705.524070000001
BAHIA	f	2925105	Poções - BA	1673.404	1677.33	1752.487	1986.637	1753.377	1686.01	1666.055	1706.223	1597.058	1346.238	1221.896	1116.01	1059.322	879.2371	689.5271	569.706	378.0323	236.9685	178.8374	23174.355399999993
BAHIA	f	2925204	Pojuca - BA	1385.576	1403.112	1501.078	1597.756	1786.502	1793.894	1909.333	1972.104	1764.959	1426.026	1263.191	957.2128	722.207	552.7992	371.5651	234.4229	167.6185	99.1483	65.69899	20974.203790000003
BAHIA	f	2925253	Ponto Novo - BA	503.4294	501.5141	563.7045	615.278	570.2381	578.9692	503.9709	456.7124	455.1195	402.0427	369.4832	318.4101	238.8493	259.7769	247.1054	191.6677	104.8169	67.83579	38.80207	6987.726159999999
BAHIA	f	2925303	Porto Seguro - BA	7105.016	6717.25	6688.896	7473.149	8021.627	7002.404	6963.808	7039.214	6489.709	4995.101	4149.652	3261.632	2564.005	1778.178	1138.099	761.6757	389.4293	208.9748	131.0423	82878.86210000001
BAHIA	f	2925402	Potiraguá - BA	200.7951	198.8093	239.5243	238.6672	258.6843	242.2777	236.8838	216.8807	218.1232	191.7089	226.1189	185.7867	169.4966	156.4866	117.4911	100.4587	68.46081	32.12729	26.53702	3325.3182200000006
BAHIA	f	2925501	Prado - BA	1104.424	1048.663	1131.356	1200.353	1200.407	1058.361	1015.107	1087.433	962.6726	878.3787	762.5174	720.658	564.2088	471.9923	315.0692	232.4676	146.3897	76.17195	44.90322	14021.533469999998
BAHIA	f	2925600	Presidente Dutra - BA	439.257	454.9735	531.992	514.1842	490.0258	471.8525	466.2876	492.2953	512.3142	454.4933	429.4107	382.5565	323.9726	236.2228	206.76	166.6612	113.275	47.85376	35.08145	6769.46941
BAHIA	f	2925709	Presidente Jânio Quadros - BA	295.5348	309.3647	341.275	439.4303	413.7372	367.5583	348.9997	386.459	374.2331	340.6211	342.0016	291.2838	275.4089	247.4563	228.751	168.6076	145.7876	62.82547	54.5619	5433.89737
BAHIA	f	2925758	Presidente Tancredo Neves - BA	1263.437	1243.458	1175.605	1275.483	1268.72	1190.928	1291.932	1241.363	958.4845	737.3246	643.4312	548.9418	491.3552	393.7287	240.7085	176.4215	107.1948	62.00582	56.49596	14367.018580000002
BAHIA	f	2925808	Queimadas - BA	806.5257	806.9963	892.1912	968.4393	869.1344	907.6468	805.1828	973.8377	884.5193	753.5296	744.0043	563.3837	521.7357	422.415	406.7604	322.4024	201.6873	123.4629	103.1257	12076.980500000001
BAHIA	f	2925907	Quijingue - BA	966.4598	935.6601	990.0581	1200.772	1131.955	1054.616	899.0197	900.1247	841.4251	772.6915	783.1396	608.0098	512.9102	488.6531	444.0178	353.1535	200.7533	128.4841	107.2752	13319.178600000001
BAHIA	f	2925931	Quixabeira - BA	276.9932	273.2734	291.4805	356.7622	356.5691	302.1997	367.8506	332.6381	299.9796	321.5865	272.9167	253.6733	220.3809	192.4036	181.6479	134.6122	82.82963	37.18213	33.65983	4588.63909
BAHIA	f	2925956	Rafael Jambeiro - BA	778.8675	789.746	851.2003	1057.079	921.3832	845.8555	733.3478	816.0404	714.9427	702.6122	654.9389	609.396	554.2192	470.6737	381.2924	310.8874	214.3963	125.5719	106.0193	11638.469699999998
BAHIA	f	2926004	Remanso - BA	1523.136	1530.912	1686.168	1769.586	1669.714	1484.139	1467.991	1493.546	1454.421	1310.78	1155.515	955.3015	861.4395	700.6763	627.2706	433.7127	310.3287	136.467	94.86614	20665.97044
BAHIA	f	2926103	Retirolândia - BA	441.6497	453.6098	483.7036	481.444	519.2114	442.3514	524.9522	595.8967	532.003	412.2401	376.1774	278.5954	264.501	221.3138	212.3046	147.2366	83.37007	45.20082	35.54426	6551.30585
BAHIA	f	2926202	Riachão das Neves - BA	797.5417	797.8822	843.2849	793.6129	819.8682	815.0142	790.9326	789.3237	719.8048	562.9959	554.2653	582.4303	475.9069	370.0107	284.0099	224.8889	129.6472	80.19911	43.92313	10475.542539999999
BAHIA	f	2926301	Riachão do Jacuípe - BA	971.7361	1018.012	1166.505	1328.51	1287.985	1293.038	1313.738	1385.921	1310.736	1181.778	1165.176	943.2894	847.4631	714.9255	627.919	452.9538	280.9863	182.4453	130.8158	17603.9333
BAHIA	f	2926400	Riacho de Santana - BA	1049.861	1060.74	1105.264	1248.672	1212.342	1294.621	1225.917	1168.28	1107.729	950.2357	935.4936	779.0917	732.3439	509.855	479.1639	332.7798	269.4171	132.2825	103.6202	15697.709399999998
BAHIA	f	2926509	Ribeira do Amparo - BA	536.3882	515.1519	555.5939	580.463	665.9678	592.2237	544.8018	478.7006	470.3475	427.9867	396.4623	314.4617	255.7051	235.8497	200.5861	166.5409	127.1729	64.64529	44.24275	7173.291840000001
BAHIA	f	2926608	Ribeira do Pombal - BA	1597.35	1561.861	1692.632	1920.482	2060.032	1948.925	1981.556	1912.607	1813.269	1601.345	1479.822	1195.352	948.223	858.177	694.5971	560.1256	356.6997	174.4932	108.7428	24466.2914
BAHIA	f	2926657	Ribeirão do Largo - BA	156.6426	152.2477	193.1744	236.4045	202.022	174.7684	161.3542	170.0253	163.8058	159.9071	166.1553	141.2344	110.7168	111.2552	96.75102	72.506	40.85841	24.09578	20.39331	2554.3182199999997
BAHIA	f	2926707	Rio de Contas - BA	276.3288	296.7212	357.3403	376.1798	446.603	445.8647	438.0326	481.5596	431.8923	413.9977	500.0487	402.4147	386.3104	282.1965	267.9239	200.4352	145.804	81.51606	63.28807	6294.45753
BAHIA	f	2926806	Rio do Antônio - BA	428.8822	447.4617	483.6532	621.2234	604.1559	587.9198	586.5779	531.1266	486.3567	480.064	478.043	375.6755	302.3374	276.4352	241.7493	168.3794	132.6783	66.62583	45.27987	7344.625200000001
BAHIA	f	2926905	Rio do Pires - BA	317.3025	336.7957	370.7902	410.8166	447.1554	473.7263	438.8451	448.6618	404.9882	335.8231	346.374	324.8334	300.523	260.7672	230.6043	149.2368	121.7462	71.6611	50.1104	5840.7613
BAHIA	f	2927002	Rio Real - BA	1522.724	1470.297	1542.03	1730.615	1775.025	1713.355	1535.677	1612.374	1504.307	1216.522	1142.348	941.4893	735.7965	575.8395	473.9564	344.0035	239.5405	135.4033	72.90366	20284.206659999996
BAHIA	f	2927101	Rodelas - BA	448.4351	443.8822	447.5405	445.7121	458.4156	393.5071	376.9318	347.7748	336.7196	251.1926	257.2732	169.9857	125.374	102.43	113.8444	75.25997	47.76157	25.61315	19.02036	4886.67375
BAHIA	f	2927200	Ruy Barbosa - BA	1037.923	1031.002	1119.638	1408.958	1242.173	1156.516	1065.325	1122.35	1056.442	917.0128	850.1855	765.3723	708.5368	581.8591	492.4163	381.7777	258.0393	163.021	123.9713	15482.519100000001
BAHIA	f	2927309	Salinas da Margarida - BA	605.4742	605.785	660.2755	718.4976	686.8309	705.2895	659.1358	745.7845	675.5442	529.6798	524.8364	393.7837	327.8626	261.4701	184.6758	140.9086	90.97996	52.88429	40.12392	8609.822370000002
BAHIA	f	2927408	Salvador - BA	72521.82	76312.03	87680.1	98725.61	119491.4	120968.3	131375.3	145489.9	134928.4	111889.2	101200.1	88837.72	75480.54	57809.16	41419.73	27538.41	18770.86	10675.74	6919.584	1528033.904
BAHIA	f	2927507	Santa Bárbara - BA	696.2312	683.5845	741.3757	810.3053	881.69	757.2898	716.5629	853.6687	796.7858	638.2245	606.533	464.1654	419.9813	333.6283	286.961	237.1362	159.1222	100.8922	70.26513	10254.40313
BAHIA	f	2927606	Santa Brígida - BA	493.8832	476.1396	508.2058	532.0043	534.3979	515.4994	488.7464	473.6285	407.0693	391.4357	350.5733	309.3014	237.4389	201.0425	181.1873	153.516	107.9529	52.23677	41.1335	6455.392669999999
BAHIA	f	2927705	Santa Cruz Cabrália - BA	1191.807	1117.866	1174.434	1277.405	1310.917	1155.377	1077.597	1083.883	1029.598	861.0244	724.9351	639.9699	483.6786	396.6109	280.3958	177.1324	108.4107	44.45066	33.0457	14168.538160000002
BAHIA	f	2927804	Santa Cruz da Vitória - BA	198.1838	204.0118	238.1504	254.5511	255.0432	226.1755	267.2018	247.804	221.2743	191.0783	171.6857	150.1936	138.871	106.9032	96.46928	72.21403	56.23428	25.8822	16.07432	3138.0018100000007
BAHIA	f	2927903	Santa Inês - BA	282.8795	293.5424	315.9116	342.2395	372.1125	356.7487	354.4461	369.7889	378.7504	308.6555	305.9168	252.7804	247.3195	183.1876	152.6636	135.1738	109.1955	65.62147	67.18044	4894.11421
BAHIA	f	2928000	Santaluz - BA	1276.959	1282.29	1411.366	1588.843	1503.855	1529.186	1456.123	1471.799	1346.378	1124.741	1059.431	870.6366	701.1625	590.4381	504.5701	365.5704	248.1058	122.6371	113.2573	18567.3489
BAHIA	f	2928059	Santa Luzia - BA	377.7367	357.868	408.32	484.065	450.8216	407.0205	379.3195	348.6176	350.761	316.6746	360.3546	302.4666	255.7235	206.8671	142.4186	119.2956	71.28554	43.39872	27.41288	5410.427640000001
BAHIA	f	2928109	Santa Maria da Vitória - BA	1313.525	1331.528	1444.194	1520.23	1510.109	1515.169	1423.033	1520.678	1307.427	1159.648	1091.011	1026.267	892.2931	697.3754	581.9433	404.286	311.6261	166.1254	99.82951	19316.29781
BAHIA	f	2928208	Santana - BA	810.0175	818.4526	928.9355	982.972	876.123	931.5888	792.1075	860.987	871.5834	802.853	719.4378	646.8761	599.8744	490.378	437.1677	303.5576	240.373	132.0398	81.57673	12326.90143
BAHIA	f	2928307	Santanópolis - BA	311.7385	319.3508	359.6078	354.0668	340.2238	316.3272	327.9025	319.8084	348.7532	296.1849	268.0372	212.6906	199.6984	176.2428	149.9163	125.6163	100.684	63.57957	37.54856	4627.97763
BAHIA	f	2928406	Santa Rita de Cássia - BA	1082.609	1084.187	1135.132	1063.19	1070.776	1076.301	1001.648	1036.448	832.4579	743.3296	686.5452	700.8024	557.4016	477.6742	382.2528	268.9341	225.2335	107.6045	75.88095	13608.40775
BAHIA	f	2928505	Santa Teresinha - BA	312.9791	308.1566	339.6696	400.0673	401.0776	380.7661	395.6663	369.9781	404.1093	323.742	300.5912	267.3428	216.658	178.365	159.1763	119.814	117.1688	62.14036	60.42515	5117.893610000001
BAHIA	f	2928604	Santo Amaro - BA	1696.812	1746.849	1981.133	2096.047	2432.973	2123.095	2260.941	2550.451	2384.899	2117.535	1881.868	1653.172	1446.303	1138.857	832.8507	617.1803	411.1098	246.8631	214.32	29833.258899999993
BAHIA	f	2928703	Santo Antônio de Jesus - BA	3363.369	3487.332	3766.837	3949.002	4671.601	4590.063	5062.552	5151.306	4656.327	3969.836	3474.573	2813.695	2219.867	1622.02	1227.708	769.55	628.6923	361.4261	248.7094	56034.46579999999
BAHIA	f	2928802	Santo Estêvão - BA	2159.492	2193.278	2166.032	2233.775	2417.473	2498.986	2460.667	2550.672	2007.185	1742.354	1440.149	1234.437	1110.988	917.236	733.7636	552.1258	400.9208	226.5069	154.0265	29200.067600000002
BAHIA	f	2928901	São Desidério - BA	1861.804	1784.977	1678.262	1632.051	1799.48	1643.534	1593.115	1482.203	1216.585	934.9495	744.47	617.3072	491.5392	394.5835	263.1339	187.7725	138.8312	79.29163	43.63454	18587.524169999997
BAHIA	f	2928950	São Domingos - BA	278.3544	293.6278	325.4709	352.8576	354.9952	306.293	366.2691	432.1238	389.4531	313.8965	326.1282	264.3399	233.7406	194.5281	185.2921	126.7683	74.87293	34.46838	35.19896	4888.67887
BAHIA	f	2929008	São Félix - BA	394.823	410.2501	463.2907	489.7933	612.7135	634.5554	614.3683	633.1887	645.9739	495.4746	443.1777	427.475	342.0431	246.5529	166.9516	116.9633	87.17701	54.59607	52.25976	7331.627940000001
BAHIA	f	2929057	São Félix do Coribe - BA	584.2907	584.3462	607.9554	651.545	580.7485	588.8207	594.2974	580.9181	496.3692	380.6639	359.1823	303.6743	269.2818	210.1114	159.1542	111.2576	81.77252	40.37864	30.32844	7215.096300000001
BAHIA	f	2929107	São Felipe - BA	606.3966	632.5918	699.8865	695.307	827.2024	808.1358	782.5909	918.0243	841.8986	733.6707	657.2184	548.1305	433.8242	365.676	274.6134	211.1011	180.6652	113.4539	85.09567	10415.482970000001
BAHIA	f	2929206	São Francisco do Conde - BA	1532.999	1554.755	1636.874	1638.482	1938.825	1849.409	1714.175	2044.245	1865.362	1424.881	1158.357	959.8329	687.7449	492.3261	356.1724	238.0197	151.3392	82.09438	42.50464	21368.39822
BAHIA	f	2929255	São Gabriel - BA	636.9757	626.9356	713.3409	713.799	665.8708	667.0589	662.0763	713.7289	682.8642	575.875	504.8439	441.9819	338.6486	284.9226	236.5089	187.2025	123.2537	58.33062	34.83219	8869.05021
BAHIA	f	2929305	São Gonçalo dos Campos - BA	1439.694	1451.377	1498.383	1608.004	1746.735	1600.689	1801.694	1852.024	1696.101	1338.342	1209.066	938.2245	754.8136	571.3986	461.8763	353.5754	242.5935	186.5855	102.7692	20853.945600000003
BAHIA	f	2929354	São José da Vitória - BA	182.4001	179.061	193.3084	208.3459	195.5443	194.3194	208.5357	188.8211	190.8513	155.2093	158.8713	131.3813	130.8265	103.9095	77.75688	62.51663	36.64363	27.9734	16.35459	2642.63023
BAHIA	f	2929370	São José do Jacuípe - BA	382.5946	385.2997	431.9483	449.2541	397.5483	368.5158	381.8891	404.7458	381.6089	330.0346	279.5493	304.7072	232.3829	178.2726	192.0391	123.1434	82.72752	45.48831	36.19514	5387.94467
BAHIA	f	2929404	São Miguel das Matas - BA	335.5127	337.6357	364.3854	428.0312	399.5609	409.8329	382.8926	405.9883	422.9831	346.2031	313.6472	263.6989	238.1915	178.4716	134.4518	113.4439	91.77011	42.3306	35.48692	5244.518430000001
BAHIA	f	2929503	São Sebastião do Passé - BA	1321.06	1373.613	1527.897	1621.798	1785.568	1762.359	1904.794	2043.45	2011.579	1520.933	1317.345	1127.543	980.7668	761.5054	510.4077	403.6565	252.9335	148.8937	103.6367	22479.739300000005
BAHIA	f	2929602	Sapeaçu - BA	529.3705	548.7144	586.6379	659.252	646.931	649.5375	722.6898	727.0038	653.6237	611.9931	559.9322	434.0585	376.6034	303.9096	238.5551	197.4472	145.5719	80.85069	66.70447	8739.386760000001
BAHIA	f	2929701	Sátiro Dias - BA	781.5869	756.2683	785.4029	908.8784	959.1859	794.9655	744.7219	705.0974	665.5445	556.0763	539.5002	383.6928	367.8206	331.2972	304.397	216.8418	154.1277	86.48431	54.05436	10095.943970000002
BAHIA	f	2929750	Saubara - BA	382.9475	396.2371	454.5336	459.1401	453.9658	412.9073	430.5601	465.8651	490.3939	421.0107	420.9022	351.8811	341.658	244.9445	169.0704	131.1817	105.4124	59.46186	38.41207	6230.485430000001
BAHIA	f	2929800	Saúde - BA	428.7948	432.0986	476.1391	466.5129	385.7502	425.0581	460.3245	509.162	425.7478	387.6915	353.1969	310.2135	283.0615	209.8349	193.8498	149.5088	95.17751	44.96379	41.63496	6078.72116
BAHIA	f	2929909	Seabra - BA	1601.251	1563.475	1679.421	1943.779	1910.055	1715.375	1689.562	1674.011	1584.452	1328.311	1234.552	1032.493	837.942	650.6857	602.2048	409.9291	315.3841	167.1002	135.332	22075.314899999998
BAHIA	f	2930006	Sebastião Laranjeiras - BA	366.2831	363.583	388.0246	404.3236	482.2827	554.1977	511.7526	429.4343	356.0704	319.7929	348.3892	296.7726	228.2822	190.0204	129.8751	93.25521	78.89383	34.22647	23.25104	5598.71095
BAHIA	f	2930105	Senhor do Bonfim - BA	2690.244	2741.625	3060.336	3182.316	3332.537	3075.084	3089.45	3281.883	3190.892	2953.781	2619.466	2048.641	1711.525	1351.778	1115.011	847.5391	582.2357	316.871	269.8294	41461.0442
BAHIA	f	2930154	Serra do Ramalho - BA	1216.499	1167.403	1231.853	1264.273	1209.307	1202.571	1054.865	1103.135	891.1709	799.8071	742.725	686.35	552.5983	452.2504	380.2532	310.8231	196.0257	123.8602	60.00029	14645.77019
BAHIA	f	2930204	Sento Sé - BA	1982.81	1875.552	1888.918	1895.486	1816.604	1647.871	1605.792	1519.528	1295.718	1066.546	918.9845	862.7837	663.705	556.6266	379.1313	287.8992	186.156	105.1613	76.59886	20631.871459999995
BAHIA	f	2930303	Serra Dourada - BA	605.6915	620.6885	698.8834	671.4885	679.6901	698.738	639.7402	756.0785	623.4836	537.987	504.4837	478.1609	375.0331	304.9497	260.1621	200.8201	157.0487	78.80131	59.56313	8951.49204
BAHIA	f	2930402	Serra Preta - BA	391.359	397.3904	440.9848	513.4798	488.1869	504.2566	484.4548	508.2869	525.7807	396.7016	436.9262	327.1625	316.302	293.7456	284.0257	236.5354	148.4317	95.83307	75.24623	6865.0899
BAHIA	f	2930501	Serrinha - BA	590.3815	600.4314	634.2622	663.8131	587.1303	626.8176	702.7315	697.0302	567.6811	444.465	379.9271	296.9962	252.5106	193.6184	201.4163	141.4223	72.95149	35.7188	28.65914	7717.96423
BAHIA	f	2930600	Serrolândia - BA	390.9106	398.5277	472.4702	455.5666	442.3666	461.8882	487.7712	515.859	444.3935	413.8315	389.9448	321.6621	278.5695	235.4091	199.3962	174.5514	111.5747	57.02902	38.67121	6290.393130000001
BAHIA	f	2930709	Simões Filho - BA	5481.158	5445.425	5697.513	5740.009	6680.304	6275.786	6415.771	6926.15	6217.749	5025.394	3975.884	3215.045	2529.119	1819.142	1236.994	776.0481	508.0741	248.0768	140.0694	74353.71140000001
BAHIA	f	2930758	Sítio do Mato - BA	533.6478	497.463	483.9298	545.587	464.9717	504.0845	451.9959	490.2469	351.6452	267.979	282.0708	275.2062	221.3239	152.2097	124.6837	99.49805	67.08079	32.79332	23.96941	5870.38667
BAHIA	f	2930766	Sítio do Quinto - BA	270.9648	264.7122	312.0225	368.0732	402.6114	370.7682	327.8304	275.9154	272.9503	301.1109	292.7275	267.5719	206.9671	219.2052	171.6222	134.3201	98.56501	41.56033	38.06535	4637.56399
BAHIA	f	2930774	Sobradinho - BA	832.8956	848.8824	940.4312	1018.156	961.4325	815.9229	755.8769	847.1101	909.6052	730.5859	570.7519	476.8984	456.2694	425.2567	310.4208	252.1029	151.9252	70.62861	43.94625	11419.09886
BAHIA	f	2930808	Souto Soares - BA	681.7195	651.1126	690.8303	776.367	780.073	620.6457	575.4705	608.5234	521.4992	456.7153	396.9096	371.4288	305.6899	246.1929	193.0967	176.5431	115.2172	61.52351	40.57573	8270.133940000002
BAHIA	f	2930907	Tabocas do Brejo Velho - BA	365.0814	364.4567	396.8501	366.1935	367.4577	410.0109	378.0926	382.7878	315.0691	300.2543	264.3639	265.4325	230.1854	194.6715	148.8543	110.5156	92.80825	61.45203	35.10682	5049.644400000001
BAHIA	f	2931004	Tanhaçu - BA	561.5621	587.2412	684.21	700.7438	709.2814	745.4803	709.3087	863.8546	720.101	619.3535	637.9223	561.2232	455.4425	387.6066	323.3688	236.2094	166.8702	94.38666	77.36598	9841.532239999999
BAHIA	f	2931053	Tanque Novo - BA	554.8047	551.2839	598.1195	695.004	667.3045	657.0531	581.1127	570.0654	527.3993	483.1945	492.9987	369.8537	353.5615	296.1806	249.9503	178.6394	122.4043	74.68583	45.4067	8069.0226299999995
BAHIA	f	2931103	Tanquinho - BA	247.056	253.5187	281.9974	337.1544	339.7682	287.7157	292.8672	354.3809	271.6327	280.4562	268.7388	205.5037	204.7344	164.5632	141.0713	118.7694	62.0112	35.96197	36.65566	4184.557030000002
BAHIA	f	2931202	Taperoá - BA	919.0496	882.7154	873.1964	913.2691	943.7955	863.3002	835.3035	873.4173	702.011	568.5663	517.2725	451.9409	377.6848	293.064	211.597	139.8287	108.8285	52.2503	37.5418	10564.6328
BAHIA	f	2931301	Tapiramutá - BA	704.5483	672.2317	679.4621	634.6889	720.4697	763.2831	675.0027	633.8741	505.7177	396.3675	349.2936	356.6853	264.9171	209.7672	172.4983	110.2136	84.5633	53.02866	36.2887	8022.901560000001
BAHIA	f	2931350	Teixeira de Freitas - BA	6483.916	6502.551	6930.171	7173.297	7376.019	7451.731	7324.589	7422.224	6512.552	5591.134	4915.606	4101.891	3390.42	2681.136	1931.108	1294.728	853.132	462.7797	321.7836	88720.7683
BAHIA	f	2931400	Teodoro Sampaio - BA	183.4101	190.4699	217.9221	275.6665	227.6653	277.006	275.6072	276.9066	294.5832	263.9161	256.3213	201.1738	150.4355	133.7056	137.0788	112.6245	81.31759	44.20346	36.54568	3636.55923
BAHIA	f	2931509	Teofilândia - BA	829.0087	814.5594	830.2169	1010.466	958.3022	925.2255	887.8863	812.1546	787.9601	636.1172	634.5925	492.59	393.9293	292.3086	298.5593	213.1252	134.0409	71.59351	50.11011	11072.746320000002
BAHIA	f	2931608	Teolândia - BA	655.3319	624.423	629.2329	678.7559	736.9611	819.8537	729.3513	660.5117	581.3915	416.8892	372.2402	370.9108	259.0351	212.5769	141.7637	101.4551	63.3539	29.37994	26.95744	8110.37528
BAHIA	f	2931707	Terra Nova - BA	374.3957	379.4551	420.3931	523.8907	520.2699	487.0946	434.2001	527.795	537.1226	423.139	407.7123	329.6832	311.0847	211.9758	197.564	149.057	101.94	69.16691	41.68813	6447.627840000001
BAHIA	f	2931806	Tremedal - BA	343.514	353.0534	396.8762	493.0239	500.4262	481.5287	442.3075	493.4088	410.9418	426.0242	441.3587	395.898	411.0543	327.0792	296.316	270.2647	182.9771	89.1275	77.25322	6832.4334199999985
BAHIA	f	2931905	Tucano - BA	1794.152	1787.185	1918.861	2227.545	2164.586	2073.336	1958.51	1907.357	1803.246	1638.9	1549.388	1222.504	1084.75	936.1629	871.4111	623.9014	421.6934	216.8102	190.08	26390.379
BAHIA	f	2932002	Uauá - BA	675.7294	704.4811	818.969	816.0436	814.7223	817.7527	712.0126	847.3913	824.549	718.7103	738.8961	637.6152	504.5485	419.9903	380.6536	315.0158	238.5789	122.8112	115.8472	11224.3181
BAHIA	f	2932101	Ubaíra - BA	623.4107	636.3456	716.7016	733.2349	660.5385	705.8066	671.6553	765.5724	642.05	529.7119	521.1535	478.1365	472.9338	354.949	273.1888	202.5107	162.9663	89.84488	69.65177	9310.362750000002
BAHIA	f	2932200	Ubaitaba - BA	591.7331	592.3397	683.4969	744.1354	687.6468	738.2918	687.747	748.7569	638.5691	561.0614	540.6005	490.1692	428.6271	338.5049	279.2212	201.0524	157.5207	74.716	53.88342	9238.07352
BAHIA	f	2932309	Ubatã - BA	1109.536	1145.54	1156.99	1241.433	1164.253	1150.551	1119.976	1230.003	1080.947	819.4249	686.2211	632.1616	587.3887	462.6865	335.3957	233.5949	187.8245	96.90968	62.1372	14502.97378
BAHIA	f	2932408	Uibaí - BA	374.2394	381.0797	440.376	457.6135	489.2968	440.729	461.069	528.8828	469.1635	431.5487	505.5222	407.8754	311.0681	238.4712	217.968	179.3546	133.3446	59.42762	38.5182	6565.548320000001
BAHIA	f	2932457	Umburanas - BA	779.6662	772.7103	784.4948	852.1122	914.3221	845.7508	865.5855	797.3533	650.4597	544.4678	509.5085	406.6446	316.6681	218.0516	164.9999	144.6709	86.61049	44.14347	28.03261	9726.252870000002
BAHIA	f	2932507	Una - BA	661.228	645.795	710.8296	763.417	774.478	677.2759	715.6874	686.7194	592.8085	538.0923	465.9474	480.1046	424.5573	371.0816	263.3467	177.0685	112.5758	46.5694	40.8132	9148.395600000002
BAHIA	f	2932606	Urandi - BA	506.9725	519.7985	558.976	625.6343	639.5547	654.575	646.0913	676.8237	535.3402	486.0615	501.395	416.0295	389.3128	291.3424	283.492	182.2834	141.3486	74.70083	61.63832	8191.370550000001
BAHIA	f	2932705	Uruçuca - BA	700.632	707.1164	757.9157	855.1509	805.3957	779.62	751.41	802.1136	707.1497	546.2731	528.8044	479.4502	420.6972	340.1473	234.2483	212.227	123.004	65.48044	55.29539	9872.13133
BAHIA	f	2932804	Utinga - BA	809.5964	785.7395	825.4931	894.6702	967.6145	806.6487	674.3834	649.9371	602.2953	602.6432	474.9874	467.2469	361.6354	287.1253	251.7081	156.8296	124.8455	70.59407	50.98893	9864.982599999996
BAHIA	f	2932903	Valença - BA	3440.449	3514.622	3691.043	4227.536	4356.64	4418.518	4142.461	4395.599	3860.34	3222.335	2903.222	2476.483	2040.444	1530.561	1107.931	746.7022	517.6561	318.2332	238.7656	51149.5411
BAHIA	f	2933000	Valente - BA	949.9217	978.4172	1025.927	1114.604	1200.87	1178.124	1358.668	1395.88	1298.261	1102.471	1015.644	833.3112	614.132	438.4085	366.6688	295.0517	175.7146	93.0316	66.66595	15501.772249999998
BAHIA	f	2933059	Várzea da Roça - BA	420.8541	424.5068	458.4951	514.4013	543.4772	498.4136	500.4381	505.0898	469.4509	426.4778	399.1248	368.7511	315.2262	235.4375	269.361	180.2368	110.157	61.35785	53.541	6754.79795
BAHIA	f	2933109	Várzea do Poço - BA	299.9919	314.5183	352.172	327.604	330.3485	342.2401	359.0387	398.0552	353.5786	302.2041	286.4924	227.1793	229.4739	197.7484	149.3059	136.725	71.47076	50.93295	35.32018	4764.400190000001
BAHIA	f	2933158	Várzea Nova - BA	397.8292	401.2645	466.3885	443.8185	449.4796	429.8557	402.236	413.4045	411.3732	382.5495	406.248	335.9436	281.972	233.8506	203.0104	145.2682	90.66856	49.35975	35.18606	5979.706369999999
BAHIA	f	2933174	Varzedo - BA	269.0995	278.7	299.9546	382.5885	387.1878	346.9576	341.9355	420.4876	388.2885	360.4728	285.1611	226.6262	202.338	154.1802	147.6002	114.0242	80.39678	44.14197	33.77837	4763.919419999999
BAHIA	f	2933208	Vera Cruz - BA	1440.561	1414.9	1565.784	1863.785	1992.737	1676.59	1565.261	1782.057	1865.328	1692.577	1570.979	1272.533	1132.045	834.0168	585.0991	360.6369	231.547	129.6857	89.58091	23065.703410000006
BAHIA	f	2933257	Vereda - BA	183.4718	179.4883	214.1395	226.5823	225.1392	211.0535	174.8934	204.32	180.9422	193.9018	191.5411	175.0691	154.2567	120.972	108.3143	68.32763	60.13537	38.46826	23.44379	2934.46025
BAHIA	f	2933307	Vitória da Conquista - BA	11901.25	12192.15	13074.43	14780.95	14993.88	14905.47	15221.15	15518.36	14018.4	11789.94	10860.92	9233.034	7316.757	5838.708	4422.917	3228.087	2195.399	1137.718	849.9132	183479.43320000003
BAHIA	f	2933406	Wagner - BA	327.6667	313.1656	323.9368	357.4665	426.9014	390.5224	355.4222	306.7475	321.2115	246.692	216.3649	199.6147	174.1009	130.344	140.6775	109.2823	62.51925	46.47522	26.27525	4475.38662
BAHIA	f	2933455	Wanderley - BA	401.9589	417.3574	469.9449	418.847	421.4434	390.517	358.4303	392.9142	353.8656	289.5291	335.5339	300.426	256.9737	206.1146	149.0288	123.8301	81.27018	40.0823	24.04939	5432.116770000001
BAHIA	f	2933505	Wenceslau Guimarães - BA	867.7382	859.5089	915.5364	916.6783	911.0361	811.8822	772.9973	724.8226	606.2126	511.7108	473.9346	412.891	343.9223	305.1067	172.5808	142.0013	83.50029	55.44516	49.98148	9937.48703
BAHIA	f	2933604	Xique-Xique - BA	1928.557	1920.293	2125.39	2090.981	1893.933	1839.573	1625.425	1583.726	1385.007	1234.547	1164.279	1101.693	883.1933	685.5211	585.8292	463.1953	352.165	189.9405	111.7625	23165.010899999997
BAHIA	m	2900108	Abaíra - BA	170.4734	188.7496	238.3536	262.6401	220.1485	239.6409	214.3462	259.9281	265.5048	225.3893	260.7415	233.0329	236.4717	207.5166	145.7908	108.6048	78.31557	35.73184	30.49955	3621.8797600000003
BAHIA	m	2900207	Abaré - BA	985.184	950.5692	913.0941	1046.311	973.9414	909.8673	809.8739	756.3944	717.5358	572.3131	449.0216	382.8426	300.0725	212.828	198.2531	126.5613	76.16205	34.06552	26.6503	10441.541169999999
BAHIA	m	2900306	Acajutiba - BA	613.1534	609.8419	667.9727	702.7901	605.8422	556.0135	447.4538	465.83	455.346	410.9395	371.1738	364.0435	279.7911	209.5201	180.8426	114.0928	68.60892	43.41851	34.17667	7200.851100000001
BAHIA	m	2900355	Adustina - BA	591.6841	573.6974	575.4797	738.9832	771.6442	660.0022	715.2327	591.9789	587.6138	494.5286	505.1196	404.9872	313.3491	274.3517	214.956	148.8341	84.83582	38.35927	28.48329	8314.12088
BAHIA	m	2900405	Água Fria - BA	592.1941	590.2214	600.1198	698.579	755.131	681.7816	648.9605	641.2759	541.7529	514.5806	435.8656	354.034	293.8693	247.3195	254.5659	183.6843	101.7982	43.07855	35.85947	8214.67162
BAHIA	m	2900504	Érico Cardoso - BA	272.8788	269.7797	298.7555	343.5107	404.1552	397.3417	422.78	440.5482	316.4281	304.5597	280.5417	262.2253	213.5593	159.9114	160.8676	97.48275	78.96471	36.61454	27.12159	4788.026489999999
BAHIA	m	2900603	Aiquara - BA	136.0929	138.5844	149.2339	170.4313	134.1816	147.8846	129.206	168.3485	150.0956	104.3445	128.7108	122.1032	127.9376	79.46129	64.16348	43.88137	28.473	19.87554	11.24712	2054.2567
BAHIA	m	2900702	Alagoinhas - BA	4685.389	4860.707	5386.832	5732.85	6160.454	5935.383	5673.914	6104.152	5892.176	4736.767	4357.205	3604.969	2642.116	1939.831	1433.216	901.0307	573.0266	276.009	196.3099	71092.33720000001
BAHIA	m	2900801	Alcobaça - BA	913.5558	880.1154	924.6889	926.3966	932.8659	842.4355	822.4038	749.1482	703.4815	625.1593	580.8965	490.9443	447.7482	352.9944	244.3892	154.5222	113.2529	50.95644	30.74038	10786.695419999996
BAHIA	m	2900900	Almadina - BA	160.6333	170.539	199.4291	187.5313	212.4808	178.1649	164.5825	192.0675	165.166	141.4727	139.9879	147.1793	147.7308	143.7739	87.35287	73.97963	48.45332	24.4579	18.08736	2603.07008
BAHIA	m	2901007	Amargosa - BA	1201.204	1221.749	1335.944	1660.573	1538.063	1469.144	1311.563	1324.641	1279.343	1118.412	1005.963	819.6411	671.4227	547.0042	415.5191	284.4214	194.8998	127.6603	91.13711	17618.30471
BAHIA	m	2901106	Amélia Rodrigues - BA	877.6437	911.9912	1010.85	1127.67	1170.712	1012.777	868.7643	974.7281	888.6912	752.3896	695.1597	622.8006	515.9624	361.1754	272.267	181.7584	88.5736	47.71817	32.41522	12414.047590000002
BAHIA	m	2901155	América Dourada - BA	690.7411	672.2371	716.2067	716.0442	673.2853	572.4209	488.7041	511.6695	531.522	452.0186	442.2931	381.1882	300.5077	229.9266	183.1372	137.4106	87.83686	38.77612	24.85241	7850.778290000002
BAHIA	m	2901205	Anagé - BA	612.9527	669.767	790.1437	851.4735	742.8286	665.9841	572.1342	728.4087	740.3561	667.1702	675.1359	576.6477	547.0252	426.3654	411.466	283.9575	217.3631	94.59997	70.84906	10344.628630000001
BAHIA	m	2901304	Andaraí - BA	573.9298	566.4906	602.8961	727.8397	697.7536	585.3326	511.1456	540.2405	427.4167	380.6362	305.7878	277.9455	271.4082	197.5118	178.6223	120.9733	65.70176	28.8845	20.82386	7081.3404199999995
BAHIA	m	2901353	Andorinha - BA	423.3222	413.9659	454.0483	517.2939	570.9964	539.9794	541.6163	546.2902	468.7766	475.6781	394.8828	311.5725	219.9209	193.8485	189.2354	121.9441	92.26321	34.97098	26.5715	6537.17719
BAHIA	m	2901403	Angical - BA	459.975	468.0561	516.6886	575.8806	602.2657	536.2024	540.6124	591.5721	488.9188	428.6757	368.2426	342.4619	294.0415	244.8091	214.6206	156.7491	82.61748	51.37488	23.8458	6987.6103600000015
BAHIA	m	2901502	Anguera - BA	361.8343	386.5696	460.4363	500.6987	456.9159	474.229	448.9906	437.6025	442.9696	363.6624	339.3355	228.0337	218.5019	139.1127	154.357	117.8238	73.04907	32.1367	19.1659	5655.4251699999995
BAHIA	m	2901601	Antas - BA	596.7545	611.4077	615.1101	714.0874	829.4134	884.9395	887.3327	794.3189	783.9979	705.5599	604.087	492.9697	386.4689	295.6665	329.131	204.5773	151.0869	69.28111	47.16301	10003.35342
BAHIA	m	2901700	Antônio Cardoso - BA	453.2676	468.238	486.77	469.0974	518.0251	497.7585	447.6006	439.0501	343.0965	300.603	323.5635	260.461	171.4443	147.1297	121.5636	91.5462	63.48536	30.28336	26.01944	5659.003260000001
BAHIA	m	2901809	Antônio Gonçalves - BA	465.1047	467.7261	529.8799	507.0424	546.0189	432.3474	445.6173	429.6435	414.7257	370.0338	352.7046	265.1149	224.6401	197.8663	160.1513	114.0689	78.34574	26.34025	22.53131	6049.9030999999995
BAHIA	m	2901908	Aporá - BA	702.5835	671.6871	714.3858	824.286	827.0082	707.4833	640.4325	665.8455	646.6368	539.4767	504.6813	395.5325	378.5362	298.8196	247.6327	190.6945	106.7093	47.0757	35.22807	9144.735270000001
BAHIA	m	2901957	Apuarema - BA	282.1947	280.3046	314.1686	316.9937	294.1895	284.2138	260.0143	261.6196	260.3077	188.5975	182.7566	189.6886	156.3988	141.474	101.7905	53.88671	39.79254	27.11844	11.13201	3646.6422000000002
BAHIA	m	2902005	Aracatu - BA	370.9483	405.0053	460.3862	489.0789	479.4517	463.5669	442.6756	469.8651	436.0405	375.1126	395.0219	353.8574	352.0715	229.3518	209.3083	137.6173	101.6224	46.48733	30.98531	6248.454339999999
BAHIA	m	2902054	Araças - BA	526.5328	526.6313	541.8549	568.804	534.7946	580.5303	488.3882	468.1693	387.3643	345.5675	271.3275	226.337	225.1808	150.3638	113.3474	56.60128	43.01127	18.84498	17.29899	6090.95022
BAHIA	m	2902104	Araci - BA	2378.918	2285.971	2354.191	2673.654	2647.504	2169.162	1946.159	1868.881	1750.716	1421.983	1401.084	1083.071	864.5601	723.548	699.6504	446.2893	249.8362	116.2367	87.25909	27168.67379
BAHIA	m	2902203	Aramari - BA	334.5265	332.8211	362.9722	443.1689	462.0989	455.2106	408.1809	486.4631	460.5305	376.925	285.5268	237.6752	200.3767	142.2002	105.075	82.61044	43.66445	21.24955	16.18984	5257.465879999999
BAHIA	m	2902252	Arataca - BA	479.2955	471.3949	525.3045	492.478	416.8349	340.5338	279.8964	312.4456	361.5124	251.5473	232.6404	232.7258	188.5531	167.5725	131.4401	78.70132	54.64072	28.89271	18.26807	5064.678020000001
BAHIA	m	2902302	Aratuípe - BA	313.7272	311.2477	299.2695	392.3952	438.9697	384.278	351.2324	352.4545	297.2201	294.3146	266.4015	195.3301	172.7858	127.73	93.7855	56.67544	38.4661	12.10962	10.0818	4408.47476
BAHIA	m	2902401	Aurelino Leal - BA	421.4537	431.3851	487.0629	414.9151	467.1042	419.5083	403.3582	405.737	402.6794	297.2073	312.2491	291.4721	233.7864	197.2072	128.5569	101.2654	67.30622	37.16214	25.40807	5544.82473
BAHIA	m	2902500	Baianópolis - BA	644.9356	661.0401	692.5705	662.406	649.897	573.139	592.0327	642.7249	622.5938	485.7015	426.275	379.7531	291.8856	240.5088	184.9796	130.2046	82.04623	40.95093	24.75679	8028.401749999998
BAHIA	m	2902609	Baixa Grande - BA	775.0467	790.8308	930.1094	869.3962	728.8237	658.5032	614.8035	628.0528	639.5502	568.0102	516.5458	489.3827	433.7504	301.3057	254.6327	202.723	117.3223	57.3703	43.45031	9619.609910000001
BAHIA	m	2902658	Banzaê - BA	506.9935	504.2228	504.3435	543.1968	566.2956	506.3809	458.2191	471.839	413.9576	369.395	336.0182	281.7243	197.8456	168.6336	165.6599	120.7653	69.68893	33.78749	22.23574	6241.20286
BAHIA	m	2902708	Barra - BA	2735.818	2611.353	2494.045	2855.483	2656.002	2241.224	1932.854	1928.363	1721.873	1408.615	1197.562	1051.214	834.1025	675.9134	529.3474	363.6711	215.0216	96.74757	56.46856	27605.678130000004
BAHIA	m	2902807	Barra da Estiva - BA	704.506	705.7291	778.0501	861.1086	839.2399	758.3854	809.8961	778.9619	633.3424	464.7439	434.9462	385.3704	316.1208	270.2702	158.8251	115.6675	84.85541	41.76426	25.74912	9167.53239
BAHIA	m	2902906	Barra do Choça - BA	1183.065	1263.892	1387.245	1377.774	1305.047	1125.458	1062.148	1065.563	985.2732	777.2137	716.8654	638.9392	515.0454	416.249	357.9119	288.1103	179.5557	90.62836	56.01623	14792.000390000001
BAHIA	m	2903003	Barra do Mendes - BA	483.08	499.7647	578.0805	638.5427	524.9512	468.4742	397.0373	500.972	455.2277	440.8257	392.4083	352.31	356.5636	313.9927	246.7916	192.4394	94.58593	41.77496	26.85937	7004.6818600000015
BAHIA	m	2903102	Barra do Rocha - BA	184.879	190.8077	229.1542	228.0215	190.3452	191.9531	186.6078	241.786	193.4896	146.2763	143.2249	142.5223	138.1617	110.8338	73.81635	53.14676	38.88147	17.19685	10.52081	2711.62534
BAHIA	m	2903201	Barreiras - BA	8488.292	8056.917	7684.675	8139.676	9714.686	9813.959	9732.425	8871.389	6893.598	5519.594	4752.071	3531.316	2485.86	1834.967	1130.27	747.7122	436.3242	204.2314	120.71	98158.67280000001
BAHIA	m	2903235	Barro Alto - BA	567.7695	558.3765	587.6776	680.5536	624.8644	580.0548	530.2568	543.9354	516.4555	415.1048	464.3745	355.6315	306.5756	239.8752	171.698	151.47	82.4414	41.43805	22.86701	7441.420160000001
BAHIA	m	2903276	Barrocas - BA	2927.59	2964.911	3183.677	3464.296	3764.597	3293.913	3395.154	3502.571	3005.653	2478.394	2271.333	1701.035	1353.647	1016.027	765.6286	540.6065	331.5016	156.5314	105.4628	40222.52890000001
BAHIA	m	2903300	Barro Preto - BA	155.4034	166.2011	197.0622	216.5333	214.9349	191.0981	166.4246	157.1373	152.6959	147.9402	163.1545	142.5969	144.467	114.1927	80.71492	62.31606	46.25416	14.38141	12.83101	2546.33966
BAHIA	m	2903409	Belmonte - BA	974.2449	951.5154	1010.097	1138.429	1029.567	921.2494	817.528	832.5374	848.0575	728.5562	580.4965	544.5187	452.84	388.6436	262.7168	190.7628	110.3041	57.82298	33.16105	11873.048330000001
BAHIA	m	2903508	Belo Campo - BA	477.9136	496.3898	582.9281	663.2977	626.1679	530.8069	498.1944	500.3802	421.7891	420.4305	419.7598	365.38	323.8276	245.4272	213.983	168.0824	106.3177	57.96088	37.4481	7156.484879999999
BAHIA	m	2903607	Biritinga - BA	547.6474	544.035	600.6039	694.5836	650.8714	576.5421	562.455	566.5063	497.8198	415.5896	404.7091	345.5187	287.6173	226.4823	212.4474	126.9885	92.11241	41.34204	30.13357	7424.0054199999995
BAHIA	m	2903706	Boa Nova - BA	348.5855	352.6505	390.8624	524.5031	470.8456	450.8342	412.6062	361.6436	383.0881	347.3633	325.9044	287.8189	287.1701	237.8009	195.2911	159.8273	106.9811	56.9043	45.12617	5745.806770000001
BAHIA	m	2903805	Boa Vista do Tupim - BA	706.04	728.6092	827.0172	792.2058	744.1548	686.9803	524.9703	553.3657	511.2418	483.1808	461.9103	396.9941	391.2882	248.1712	261.2102	159.5138	95.85311	54.06511	38.98097	8665.75289
BAHIA	m	2903904	Bom Jesus da Lapa - BA	3136.242	3100.78	3228.482	3325.766	3015.821	2948.743	2764.167	2867.235	2554.601	2099.709	1895.923	1589.609	1283.319	849.3082	647.2474	454.6733	276.0801	137.7316	79.31665	36254.75425
BAHIA	m	2903953	Bom Jesus da Serra - BA	345.2007	359.1836	384.2175	448.799	413.6093	405.6406	362.0783	381.2692	327.6938	259.5509	251.6268	236.8259	205.7304	167.0284	140.3671	105.6872	72.63503	38.22955	21.98781	4927.361090000002
BAHIA	m	2904001	Boninal - BA	540.7482	550.4189	567.465	652.1399	669.4146	591.2065	507.9179	486.2541	463.4923	370.7634	361.3123	314.1279	306.3986	233.3097	188.937	152.2853	88.44446	48.70027	26.26798	7119.604309999998
BAHIA	m	2904050	Bonito - BA	770.0474	720.4307	728.1118	875.4403	911.5048	788.1821	644.3404	568.5561	556.8041	420.6447	379.7462	286.0695	215.9714	193.6011	136.7545	84.04842	46.44849	22.47868	9.259369	8358.440058999999
BAHIA	m	2904100	Boquira - BA	732.1756	735.1227	785.3825	939.9468	907.9489	862.983	774.8259	771.8385	715.1294	630.5221	542.1065	543.9847	414.6908	328.9109	304.2293	252.4193	164.7833	76.17236	45.49928	10528.67184
BAHIA	m	2904209	Botuporã - BA	325.1065	339.0755	375.8938	494.907	469.9469	459.1589	339.5591	344.2555	329.3288	321.4239	309.2628	298.7567	225.5429	176.2225	155.0877	105.4328	73.41375	41.86431	28.61706	5212.856419999999
BAHIA	m	2904308	Brejões - BA	460.1566	473.3297	502.5628	561.8116	567.7938	554.5246	537.2061	512.1147	454.7128	342.8026	353.8743	310.9971	289.7879	237.478	154.8296	96.39766	74.66115	40.04451	31.16082	6556.24634
BAHIA	m	2904407	Brejolândia - BA	505.2801	543.8723	583.2958	592.0904	494.173	473.5592	479.2866	573.6879	510.3913	412.946	464.2057	386.5686	294.1006	218.0391	209.6269	152.1866	68.92894	33.87637	22.06105	7018.17646
BAHIA	m	2904506	Brotas de Macaúbas - BA	290.8988	294.9851	371.166	374.2599	324.3549	284.2629	253.4366	318.5454	293.7964	298.3385	285.8947	265.3494	259.8243	176.6742	169.9779	126.9453	81.20953	42.44559	27.81819	4540.183610000001
BAHIA	m	2904605	Brumado - BA	1966.039	2045.297	2352.834	2450.585	2600.083	2475.148	2555.545	2769.864	2589.244	2187.441	2145.837	1647.841	1392.179	940.054	864.8968	598.8348	371.4376	164.6323	107.5369	32225.329400000002
BAHIA	m	2904704	Buerarema - BA	584.1111	606.1321	704.2486	648.8649	699.4194	643.6629	601.727	619.9909	616.3815	485.361	532.8933	514.0664	514.7184	395.8506	274.9465	214.4345	125.6949	73.32872	40.077	8895.909719999998
BAHIA	m	2904753	Buritirama - BA	949.7607	912.5807	883.1668	1048.667	1052.177	1052.717	866.462	869.9503	747.3409	588.7457	490.801	427.5947	298.0167	291.3494	219.5557	158.4465	93.91158	39.75962	24.44717	11015.450469999998
BAHIA	m	2904803	Caatiba - BA	280.9699	313.2206	374.0586	416.3135	375.3934	336.7847	373.3878	351.6156	323.5711	264.1118	241.0858	230.9254	163.4905	167.1259	112.5059	107.1901	66.27053	35.47272	20.9814	4554.475249999999
BAHIA	m	2904852	Cabaceiras do Paraguaçu - BA	815.9139	789.1265	811.0745	923.2381	892.3089	828.76	738.0768	730.3908	605.4007	487.0787	417.5713	335.1891	269.9796	190.0405	175.5098	122.9152	75.16315	38.85691	19.82709	9266.42155
BAHIA	m	2904902	Cachoeira - BA	1120.62	1134.519	1179.949	1434.609	1540.576	1356.413	1235.989	1330.469	1231.495	1041.147	863.6682	690.7008	596.2265	415.5777	294.7941	187.9446	125.6759	66.38532	43.2844	15890.043520000001
BAHIA	m	2905008	Caculé - BA	697.863	712.5396	807.9852	876.3499	982.641	979.6678	939.4752	976.5416	848.6092	781.9748	681.6617	642.179	506.4801	408.5281	372.4157	254.9205	152.4861	73.45811	49.93853	11745.71514
BAHIA	m	2905107	Caém - BA	362.1796	377.2198	426.5634	430.9078	367.0122	303.1851	246.4496	249.3255	227.3631	228.9011	224.8663	187.0257	168.0142	139.5632	126.114	97.63339	67.63796	27.30535	18.17105	4275.43835
BAHIA	m	2905156	Caetanos - BA	468.5789	494.1058	532.1945	593.2235	583.807	560.3159	558.5168	612.7393	566.8873	412.5162	432.6118	302.6388	294.5527	226.8995	207.3465	147.7116	83.441	38.67334	32.82995	7149.590389999999
BAHIA	m	2905206	Caetité - BA	1638.028	1654.051	1746.177	1917.546	2045.27	2177.414	2138.435	1875.223	1688.382	1418.626	1383.302	1162.948	1015.162	718.3743	622.2212	397.6918	242.9606	141.2676	90.71433	24073.79383
BAHIA	m	2905305	Cafarnaum - BA	790.3062	774.417	802.9235	805.1553	868.5675	782.799	686.3139	648.2498	588.8475	520.3604	447.1611	381.9274	298.7736	271.9581	204.3764	142.0147	92.59256	39.86003	24.67895	9171.282939999997
BAHIA	m	2905404	Cairu - BA	922.7791	865.0347	850.6981	882.9402	942.3267	950.2937	986.0801	920.9357	777.7094	614.87	458.2736	343.8258	278.1132	195.9646	109.1791	76.7295	43.35991	15.54487	12.16217	10246.820449999997
BAHIA	m	2905503	Caldeirão Grande - BA	591.4679	584.2494	578.2319	583.8625	526.2593	506.0615	463.8635	444.3062	418.2138	356.2963	337.5817	274.265	245.7367	202.3391	180.5075	136.9916	72.4445	25.78313	22.86572	6551.327249999999
BAHIA	m	2905602	Camacan - BA	1362.662	1355.247	1432.263	1376.602	1277.707	1054.761	1072.334	1112.186	1101.592	800.026	784.8407	744.3014	698.1018	560.8071	403.0355	271.82	160.8867	98.45252	59.01708	15726.642800000001
BAHIA	m	2905701	Camaçari - BA	14085.38	13913.73	14027.38	13918.35	16373.78	15203.36	15898.12	16786.54	13923.93	10848.93	8865.971	7022.737	5589.933	3879.417	2347.621	1265.783	646.6453	272.4194	134.2465	175004.27319999997
BAHIA	m	2905800	Camamu - BA	1870.689	1764.592	1790.526	1765.025	1718.151	1398.409	1299.703	1306.567	1070.303	876.6564	744.2276	715.7393	636.0491	502.8092	350.0778	228.3075	137.4626	77.46696	45.34898	18298.110439999997
BAHIA	m	2905909	Campo Alegre de Lourdes - BA	1170.576	1201.651	1280.734	1317.165	1156.459	1079.238	889.8164	1015.999	936.0664	788.7336	768.9882	683.5677	573.4401	434.4797	387.6109	235.0122	157.1179	71.31921	50.82185	14198.796159999996
BAHIA	m	2906006	Campo Formoso - BA	2782.32	2766.978	2840.953	3333.467	3131.315	2668.643	2499.928	2537.191	2499.936	2201.103	1896.51	1548.966	1259.265	1037.369	833.6722	544.4223	319.2711	129.8257	90.28229	34921.41759
BAHIA	m	2906105	Canápolis - BA	378.1115	384.0065	428.4476	413.9486	395.6192	334.3723	297.9493	320.0879	311.7789	264.849	242.4332	219.3827	200.8248	129.5313	120.3447	86.24052	48.37618	29.26838	20.33902	4625.9116
BAHIA	m	2906204	Canarana - BA	1050.696	1022.269	1105.467	1237.606	1109.765	984.6959	959.2608	940.6888	883.8597	755.704	701.6048	579.1121	508.8214	355.7054	292.2151	195.7239	121.3221	60.62062	36.96439	12902.102009999999
BAHIA	m	2906303	Canavieiras - BA	1022.15	1015.539	1131.819	1246.298	1178.856	1019.155	1000.298	978.327	977.3755	844.3839	783.6208	759.1137	629.6159	550.4189	404.7025	267.9982	163.6673	102.5008	63.00089	14138.84039
BAHIA	m	2906402	Candeal - BA	236.3279	251.5936	283.6979	353.9284	338.4545	292.4889	248.9431	307.0813	320.9685	243.3188	249.0062	202.2995	156.2743	146.414	152.2566	100.759	58.18103	24.78647	18.14955	3984.9295500000007
BAHIA	m	2906501	Candeias - BA	2991.036	3065.095	3351.697	3389.864	3892.23	3354.02	3479.014	3620.641	3407.616	2788.152	2360.712	1950.39	1535.323	1078.238	746.4151	429.1404	233.9181	107.6016	59.52003	41840.62322999999
BAHIA	m	2906600	Candiba - BA	422.2657	445.7507	540.1601	554.5532	489.6023	583.2269	643.3779	559.3201	487.5678	449.7914	458.7931	424.5163	301.76	277.3352	204.7191	146.9967	109.1596	42.74028	29.9899	7171.62628
BAHIA	m	2906709	Cândido Sales - BA	981.3923	1037.709	1165.305	1259.492	1121.742	987.671	876.8434	875.2744	858.0258	825.4856	789.8493	733.5414	563.9921	431.1793	348.9094	253.1678	168.1476	89.44924	49.09952	13416.276159999998
BAHIA	m	2906808	Cansanção - BA	1348.934	1322.923	1472.824	1540.006	1485.574	1264.149	1163.433	1120.399	1071.778	934.9322	938.1981	766.8695	591.8835	492.6735	440.1099	317.9345	197.899	82.50714	63.22912	16616.25646
BAHIA	m	2906824	Canudos - BA	756.6306	740.6171	773.8723	819.9621	769.1286	685.9957	597.1875	626.8042	586.8566	565.4646	509.7962	411.5426	318.0493	220.3595	207.241	147.4629	94.42947	42.99432	23.00942	8897.404009999998
BAHIA	m	2906857	Capela do Alto Alegre - BA	300.9652	316.648	395.3994	437.3315	392.4883	409.1522	361.9494	400.1473	338.6068	345.4724	369.9136	298.7272	269.0048	226.9637	215.8124	153.4276	81.89595	44.46479	33.2493	5391.61984
BAHIA	m	2906873	Capim Grosso - BA	1123.972	1121.11	1220.891	1209.628	1098.048	1099.198	1066.204	1135.439	1091.323	829.9189	773.2961	543.1199	468.5177	391.4993	318.5682	246.4894	152.6991	77.81407	41.74597	14009.48164
BAHIA	m	2906899	Caraíbas - BA	168.9509	188.4198	233.9291	260.514	204.9551	192.6427	187.1412	218.5917	237.0363	212.9051	220.9722	202.8318	217.3886	164.9567	145.3675	110.6032	69.70633	36.09098	33.3663	3306.3695100000004
BAHIA	m	2906907	Caravelas - BA	890.1065	863.1998	924.9515	1032.428	1001.568	905.3265	874.2213	886.7792	799.3616	607.0373	624.8498	516.6639	415.2231	349.0114	244.1333	155.7259	97.36997	47.0423	32.10698	11267.106349999996
BAHIA	m	2907004	Cardeal da Silva - BA	449.7376	427.9533	424.6388	491.4598	536.973	437.695	386.4794	356.1765	317.4311	227.2481	205.039	175.1057	136.4416	95.0495	88.12319	65.87913	37.08428	19.28928	10.85844	4888.66272
BAHIA	m	2907103	Carinhanha - BA	1279.101	1256.722	1346.691	1390.971	1376.717	1225.708	1080.413	1113.944	990.7171	782.7618	723.7339	600.6965	482.7583	364.0074	294.9082	216.9391	129.453	69.85074	34.51176	14760.6048
BAHIA	m	2907202	Casa Nova - BA	3244.948	3150.714	3251.686	3487.988	3301.297	3083.699	2880.448	2836.4	2596.186	2241.619	1914.794	1575.194	1176.827	921.696	784.3358	577.7178	333.0701	143.5583	92.87504	37595.05304
BAHIA	m	2907301	Castro Alves - BA	810.4061	837.5097	883.7111	1050.49	1015.505	1060.696	918.7995	992.0497	942.8603	732.2798	694.0905	560.0201	392.4681	329.5178	296.9621	169.6495	125.8257	69.80536	40.38204	11923.028400000001
BAHIA	m	2907400	Catolândia - BA	77.78907	82.3743	97.35933	77.43121	87.73259	73.54463	70.06047	95.678	97.82602	89.36877	80.26253	73.03113	46.50377	48.97333	39.23292	34.6463	21.42325	8.84236	4.203164	1206.2831439999998
BAHIA	m	2907509	Catu - BA	1684.682	1782.906	1949.824	2057.391	2111.584	2083.7	2213.505	2481.483	2272.707	1847.974	1517.23	1292.653	1095.926	751.3079	517.6451	349.751	197.4742	97.38624	60.15849	26365.28793
BAHIA	m	2907558	Caturama - BA	273.2177	297.2127	326.3844	394.9704	331.4755	389.6051	350.3368	364.3971	323.9147	255.687	233.7883	222.3882	224.7045	181.5971	143.3367	110.2307	49.04602	32.46528	21.66689	4526.425090000001
BAHIA	m	2907608	Central - BA	609.1375	624.9943	708.0058	779.7285	716.8118	616.3319	541.7372	658.8168	598.395	523.0845	510.1286	439.2645	366.5399	294.3492	263.0686	167.8101	97.47739	49.43211	25.99364	8591.10734
BAHIA	m	2907707	Chorrochó - BA	443.6802	428.5022	431.263	582.2213	556.8963	435.7103	421.4345	392.473	383.824	324.2182	270.1212	258.0478	180.3066	136.0303	148.2421	94.01003	60.99893	27.54841	20.75177	5596.280140000001
BAHIA	m	2907806	Cícero Dantas - BA	1002.706	1034.34	1137.446	1302.298	1337.857	1238.905	1183.282	1124.496	1005.464	1038.8	1049.187	946.0068	745.6367	583.3814	521.2971	380.9576	211.1123	107.964	82.74394	16033.880839999998
BAHIA	m	2907905	Cipó - BA	686.2357	671.8223	707.2064	758.1426	740.9844	672.2185	646.3913	654.8832	578.4504	417.9615	415.7988	310.6743	282.8723	218.9946	198.6212	126.6899	81.9611	39.35201	27.20194	8236.46245
BAHIA	m	2908002	Coaraci - BA	468.3578	503.0753	619.2973	666.0865	528.4548	475.3629	423.4762	472.9713	510.7612	430.8372	457.0111	437.1197	464.1795	346.0217	281.6963	225.2133	156.7617	84.89263	51.27049	7602.84692
BAHIA	m	2908101	Cocos - BA	682.9204	686.41	759.0568	823.1235	780.4496	767.7559	668.2427	629.7121	631.2042	484.0345	482.2434	459.6116	380.1859	309.8482	260.176	199.0799	115.2767	57.35402	37.84146	9214.526880000001
BAHIA	m	2908200	Conceição da Feira - BA	839.5303	847.9317	895.7404	1002.551	1022.967	927.2116	829.5508	976.7015	895.4951	776.536	651.7041	482.4778	361.952	279.6625	203.9316	131.8721	86.72683	40.13916	21.71073	11274.392220000002
BAHIA	m	2908309	Conceição do Almeida - BA	443.5719	473.3507	554.663	658.3259	617.9525	629.3885	606.7143	645.9242	602.1884	586.4994	585.1077	486.4431	391.4174	265.4864	200.4369	137.8363	81.82026	48.38532	37.84793	8053.3601100000005
BAHIA	m	2908408	Conceição do Coité - BA	2464.506	2470.92	2577.578	2851.682	2737.662	2539.755	2525.078	2651.605	2524.14	1982.679	1889.941	1452.448	1190.951	895.8017	837.2418	586.4522	363.5492	139.6345	104.9874	32786.6118
BAHIA	m	2908507	Conceição do Jacuípe - BA	1135.504	1161.258	1284.619	1369.309	1419.134	1245.968	1244.851	1366.326	1321.37	999.5069	984.3185	717.5054	572.2641	429.8754	327.6927	206.3175	118.7989	57.59246	33.41365	15995.62451
BAHIA	m	2908606	Conde - BA	1269.13	1202.748	1197.124	1419.094	1308.391	1112.335	904.7254	932.7557	775.4356	678.2376	644.2243	551.2759	423.0181	348.996	229.2604	165.0352	109.3424	48.5462	36.70276	13356.37756
BAHIA	m	2908705	Condeúba - BA	488.2986	494.5566	539.8597	611.7149	579.2527	484.3526	439.4625	581.7816	531.7668	493.3567	438.3884	469.8268	379.5128	304.2551	262.4964	184.1602	127.5762	57.07226	35.41625	7503.107110000002
BAHIA	m	2908804	Contendas do Sincorá - BA	175.0169	182.4447	208.2754	204.1763	211.9202	182.1162	192.7647	199.8205	173.2256	133.6014	139.1416	117.439	124.3748	97.02978	76.32195	46.6754	28.08254	12.91021	12.42159	2517.7587699999995
BAHIA	m	2908903	Coração de Maria - BA	709.908	727.232	763.3655	830.1743	873.6615	824.7655	708.1188	721.9492	752.8366	627.0517	614.7451	443.2543	362.8266	308.8702	270.4991	194.4112	116.5382	57.90774	30.77787	9938.89341
BAHIA	m	2909000	Cordeiros - BA	206.6235	214.413	231.2282	344.8719	326.6379	306.694	270.1206	284.4173	280.1663	271.3895	243.0826	216.9773	185.0717	155.0605	125.9503	79.59644	59.93128	30.7409	17.04384	3850.0170599999988
BAHIA	m	2909109	Coribe - BA	428.2367	440.8058	470.9584	505.6703	489.9762	450.8007	427.4945	513.0892	484.1201	436.684	438.9937	365.6697	329.05	278.6572	215.3955	175.2533	89.5565	48.6571	26.97645	6616.045349999999
BAHIA	m	2909208	Coronel João Sá - BA	557.9072	560.9103	642.751	672.2627	720.0826	609.847	541.092	520.5667	462.936	432.0356	433.1954	349.8421	267.8076	235.2697	209.1505	148.9046	97.53336	46.08378	33.82175	7541.999889999999
BAHIA	m	2909307	Correntina - BA	1134.926	1146.617	1265.748	1417.39	1351.467	1284.2	1125.308	1230.679	1072.587	973.7245	893.5602	771.8547	621.1022	491.0373	392.4131	264.7263	178.9445	89.61077	57.80863	15763.704199999996
BAHIA	m	2909406	Cotegipe - BA	510.5959	509.53	524.1536	634.5679	628.224	565.5779	548.5067	554.7351	454.5612	385.7937	369.5806	387.328	316.0509	280.8679	183.8758	126.6397	75.57147	38.13687	22.35584	7116.65308
BAHIA	m	2909505	Cravolândia - BA	176.1979	177.7677	194.1387	254.3617	178.9421	198.0683	191.5207	189.8071	163.4736	134.1212	133.6179	107.3396	119.4983	92.9073	54.14663	47.2593	33.79697	17.94782	11.3795	2476.29232
BAHIA	m	2909604	Crisópolis - BA	767.4797	763.2931	812.0976	959.3571	922.0803	828.6698	637.3026	742.9055	723.9174	669.9911	561.7311	462.1338	394.2003	330.1648	335.2431	213.1458	126.7472	45.29858	39.86679	10335.625670000001
BAHIA	m	2909703	Cristópolis - BA	485.004	518.4124	596.7477	597.0686	601.3552	562.416	503.1573	566.1794	459.2628	438.6965	382.1147	380.9842	269.9723	250.5045	155.0214	139.6812	85.19569	41.48988	24.71792	7057.98169
BAHIA	m	2909802	Cruz das Almas - BA	1895.046	2004.794	2232.257	2455.794	2533.423	2422.3	2412.757	2644.763	2369.945	2086.801	1832.593	1507.922	1122.478	768.4731	560.4708	320.5059	228.3309	113.6708	80.95576	29593.280259999996
BAHIA	m	2909901	Curaçá - BA	1573.255	1544.622	1538.289	1582.462	1646.543	1441.631	1362.48	1364.39	1260.988	1051.735	967.1326	777.3526	567.1991	439.2459	433.2144	312.6372	167.0337	80.94836	50.30325	18161.462110000004
BAHIA	m	2910008	Dário Meira - BA	447.8254	454.1462	510.7448	465.5109	452.4052	421.5626	382.9535	437.7315	396.6922	309.9802	287.817	278.6089	258.4657	217.6033	146.0056	135.8419	73.6167	43.54725	28.59667	5749.655519999999
BAHIA	m	2910057	Dias d'Ávila - BA	4018.056	3935.175	3930.024	3855.091	4158.554	3930.418	4099.57	4151.736	3696.804	2841.828	2380.708	1806.391	1399.315	1006.738	653.2696	340.3374	166.7471	75.538	37.60905	46483.90915
BAHIA	m	2910107	Dom Basílio - BA	387.9161	398.5449	438.4613	469.047	474.845	518.8512	519.5701	518.752	445.4329	396.5085	403.8109	362.667	291.66	176.3529	165.9061	98.06798	66.66795	32.23816	21.14884	6186.44883
BAHIA	m	2910206	Dom Macedo Costa - BA	115.5336	127.2716	132.907	172.082	137.2306	147.7487	134.8832	160.9036	145.3463	144.9499	111.0307	80.71529	84.51643	71.06781	46.84445	34.29802	23.44412	17.13287	8.623936	1896.530126
BAHIA	m	2910305	Elísio Medrado - BA	229.4987	245.1686	283.3931	307.5374	275.9111	271.3472	241.3377	302.7458	279.0736	245.7034	225.306	259.6823	193.5804	154.3802	129.0043	87.16977	59.56002	34.71189	23.42248	3848.53396
BAHIA	m	2910404	Encruzilhada - BA	695.4247	710.1575	808.7051	849.814	809.6982	683.7894	632.0832	577.5571	544.6058	479.2293	449.5236	457.7163	381.4036	292.8609	247.2743	173.1785	123.8156	66.32524	35.92871	9019.091049999999
BAHIA	m	2910503	Entre Rios - BA	1701.68	1648.056	1705.756	1857.534	1958.267	1724.57	1495.227	1652.221	1487.422	1215.628	1065.135	863.6697	639.9595	533.3802	327.1066	218.6247	137.4198	65.22215	40.02327	20336.90192
BAHIA	m	2910602	Esplanada - BA	1814.558	1721.303	1734.347	1808.505	1836.182	1582.255	1450.698	1533.065	1287.216	1071.321	895.6858	744.4134	547.5286	476.399	324.4812	205.6393	120.2456	63.75383	43.21626	19260.812990000006
BAHIA	m	2910701	Euclides da Cunha - BA	2178.209	2212.052	2478.083	2458.631	2382.427	2161.949	1989.404	2062.194	2049.578	1721.172	1707.048	1406.665	1057.172	997.7252	780.9604	569.3356	344.0705	150.2905	120.4242	28827.3904
BAHIA	m	2910727	Eunápolis - BA	4614.425	4595.377	4895.615	4964.056	5081.024	4468.116	4525.759	4820.597	4375.941	3486.141	2953.778	2492.829	2053.546	1586.652	1048.38	687.1466	401.1804	221.3507	115.6011	57387.5148
BAHIA	m	2910750	Fátima - BA	526.6412	537.4368	583.9082	712.2218	755.9409	760.9447	649.7565	578.5655	570.5766	527.8976	525.9172	425.2211	309.2606	302.1186	242.77	186.4636	114.6869	53.46368	30.64994	8394.44142
BAHIA	m	2910776	Feira da Mata - BA	194.1749	202.1287	223.8071	258.6496	259.2405	227.6848	230.4239	226.5267	234.5957	219.6249	181.4206	167.2188	129.6962	118.547	93.02731	65.27694	43.30522	17.25685	9.044344	3101.650064
BAHIA	m	2910800	Feira de Santana - BA	20554.42	20597.52	22261.17	24391.32	26456.34	25749.4	25854.16	26713.77	23385.25	19313.51	16353.19	13106.07	10116.21	7145.305	5044.803	3240.735	1796.88	859.3052	477.7531	293417.1113
BAHIA	m	2910859	Filadélfia - BA	588.7626	597.2345	616.2857	651.2112	649.0046	633.4153	591.2974	584.4392	612.2991	515.9233	504.1399	349.167	311.0783	266.0046	234.2628	179.5896	101.3867	44.33368	35.31796	8065.153440000002
BAHIA	m	2910909	Firmino Alves - BA	206.652	208.4528	227.024	266.3664	238.6133	207.1657	214.8925	216.2897	184.6267	126.1789	142.8346	123.4378	111.8008	93.6869	65.23413	55.89501	30.65387	19.93049	15.66627	2755.401870000001
BAHIA	m	2911006	Floresta Azul - BA	334.2501	346.9044	390.2689	406.1137	370.0826	332.2837	330.1006	360.8683	354.1569	259.8489	297.6017	267.3786	257.4346	196.077	169.3987	114.6175	83.98033	45.06082	26.18909	4942.61644
BAHIA	m	2911105	Formosa do Rio Preto - BA	1328.658	1284.426	1223.541	1250.549	1371.438	1295.563	1207.591	1203.338	972.038	746.6619	603.2797	498.1504	408.1219	321.8516	229.7481	156.2575	84.50109	33.18132	25.52624	14244.421749999998
BAHIA	m	2911204	Gandu - BA	1312.82	1322.441	1407.967	1415.147	1340.876	1304.312	1374.266	1350.493	1264.52	911.4675	846.9147	735.5459	648.4635	487.806	304.2463	202.9404	135.1829	78.24273	40.10224	16483.75417
BAHIA	m	2911253	Gavião - BA	113.98	122.375	151.4177	177.3459	149.7846	164.1582	162.5927	161.6647	141.1105	131.7575	151.8503	133.057	123.3938	98.94315	84.74134	51.10966	27.05119	13.46381	12.68704	2172.4840900000004
BAHIA	m	2911303	Gentio do Ouro - BA	396.2831	391.5472	412.9439	468.3357	431.0245	407.2818	384.7117	400.8582	391.1677	341.3779	321.9309	307.6939	265.7032	205.4616	153.0108	131.3983	78.41742	43.88084	19.84326	5552.871919999999
BAHIA	m	2911402	Glória - BA	562.7411	591.4128	639.0928	643.1678	649.4276	633.0126	660.0633	605.5485	537.3628	479.1896	440.8727	392.2622	274.6446	248.6947	192.0256	116.081	67.93902	38.59803	27.83902	7799.975769999999
BAHIA	m	2911501	Gongogi - BA	234.9787	227.5566	263.1301	268.3922	255.6016	274.0766	271.0136	282.9385	247.6573	190.2903	186.1844	191.9386	167.2197	115.4244	100.2923	66.25856	38.71248	25.21661	14.35275	3421.2353000000003
BAHIA	m	2911600	Governador Mangabeira - BA	812.6244	825.5252	838.4478	905.9023	869.5244	799.0288	880.3464	904.7182	815.4783	591.3103	617.0016	507.4044	385.6026	296.2177	225.2913	138.5122	85.93488	53.55709	26.30417	10578.732039999999
BAHIA	m	2911659	Guajeru - BA	238.5879	261.6053	305.7854	366.4711	364.5472	350.068	315.859	303.0818	254.5978	239.2934	236.2101	242.4826	230.3883	159.3491	164.377	108.2682	82.85739	36.69498	22.92853	4283.453100000001
BAHIA	m	2911709	Guanambi - BA	2595.797	2689.022	2964.597	3246.239	3165.484	3387.523	3430.824	3284.019	2984.519	2717.633	2626.751	2153.912	1716.763	1313.768	1027.642	680.8698	443.5236	216.9504	126.2881	40772.124899999995
BAHIA	m	2911808	Guaratinga - BA	731.9156	752.3575	834.2919	910.1262	789.5786	703.4642	682.7728	715.6705	749.4516	587.2872	615.2107	509.9566	493.254	437.9179	283.4767	245.2074	142.8105	82.05831	46.1551	10312.96331
BAHIA	m	2911857	Heliópolis - BA	418.1504	413.4162	462.0651	541.8977	619.6563	542.8578	444.7717	421.3858	422.2576	410.6993	426.7497	338.0074	241.8474	197.2024	223.7938	124.7266	83.27131	42.12408	27.13339	6402.013980000001
BAHIA	m	2911907	Iaçu - BA	879.0594	873.0099	955.4491	1005.941	935.8839	889.146	703.3802	780.0882	731.1494	649.7924	605.1963	508.0411	473.2312	343.283	304.4926	209.2308	137.3286	66.14803	56.4417	11106.292829999999
BAHIA	m	2912004	Ibiassucê - BA	207.2241	220.8051	262.8357	279.3286	292.5844	284.4864	281.7982	286.034	290.2236	291.9308	281.0624	263.6508	194.4268	173.6502	138.5582	93.92716	81.68184	37.94468	27.97881	3990.1317900000004
BAHIA	m	2912103	Ibicaraí - BA	605.1104	610.1328	694.2513	828.8693	762.4275	638.5513	619.7591	641.6553	694.3562	578.27	557.943	532.9169	567.3577	406.4846	327.0041	240.7577	164.557	92.71004	55.47514	9618.589380000001
BAHIA	m	2912202	Ibicoara - BA	1129.848	1081.263	994.7243	1024.059	1084.282	1034.765	1015.709	906.1585	600.9364	431.9308	372.1608	294.4692	247.4411	165.5704	96.55946	62.79975	40.93294	23.90756	15.64519	10623.162400000001
BAHIA	m	2912301	Ibicuí - BA	550.2488	554.1443	617.039	670.4975	599.5204	592.8379	574.5335	626.4812	646.8584	472.4047	470.9891	469.3104	364.5908	272.5594	213.1572	165.6777	112.3602	56.41253	40.20349	8069.82652
BAHIA	m	2912400	Ibipeba - BA	655.8237	668.4264	721.8857	798.0339	726.7266	675.4868	646.8295	731.1854	639.8995	647.4038	577.2906	516.3077	377.8238	336.294	247.4471	189.1204	105.5386	52.54337	30.4116	9344.478469999998
BAHIA	m	2912509	Ibipitanga - BA	470.6124	482.6125	523.6125	607.6323	683.0548	604.0826	503.0944	564.7748	526.3065	400.8238	430.6851	334.8369	279.8154	204.6343	198.455	163.6852	100.6185	55.16948	30.31051	7164.816989999998
BAHIA	m	2912608	Ibiquera - BA	206.6834	218.2594	255.0427	256.0763	203.0424	183.1951	142.3889	199.6287	183.4195	152.3979	147.4527	121.8894	114.5062	109.5629	79.85307	56.65509	26.56206	11.8188	9.703468	2678.137988
BAHIA	m	2912707	Ibirapitanga - BA	1093.639	1054.128	1100.638	1081.338	999.7004	785.934	777.4749	763.698	764.4169	579.9298	526.826	537.0941	494.0495	409.0644	260.5002	171.9593	117.9373	62.33215	36.09906	11616.759009999998
BAHIA	m	2912806	Ibirapuã - BA	328.3327	327.671	360.0351	368.7195	355.5064	305.5841	321.6169	335.978	319.2677	284.028	244.9503	242.0285	171.1707	156.8765	116.7768	90.86772	60.8029	30.10815	18.83066	4439.1516299999985
BAHIA	m	2912905	Ibirataia - BA	487.6264	538.64	647.1235	592.4402	563.7523	518.1626	487.432	499.034	512.7224	419.0911	379.4325	381.6365	382.7093	289.8433	200.1071	172.3367	123.0419	66.72249	42.70916	7304.563450000001
BAHIA	m	2913002	Ibitiara - BA	515.7337	541.297	578.2818	683.0857	695.5647	654.2876	591.4563	617.6343	538.3233	454.3616	469.0283	383.1926	392.0481	283.7492	232.668	193.8287	114.7591	40.96929	38.07137	8018.34066
BAHIA	m	2913101	Ibititá - BA	606.8345	608.565	706.8642	732.7808	689.2938	667.7813	576.4402	626.288	576.3	547.1888	542.5401	465.2395	364.7277	296.035	257.584	193.9068	114.2254	53.76544	34.41324	8660.77378
BAHIA	m	2913200	Ibotirama - BA	1044.95	1038.062	1127.157	1102.477	1205.983	1053.801	986.9672	1045.868	958.7749	746.5792	702.766	615.5102	464.1968	335.9173	295.8193	221.1851	124.8545	69.36962	33.75155	13173.989669999999
BAHIA	m	2913309	Ichu - BA	146.894	159.7375	171.3026	202.7676	214.3086	181.9476	176.1484	176.4178	142.9126	154.7129	156.7871	122.9735	114.2046	79.12663	75.15595	54.1206	34.20832	12.6668	13.13898	2389.532080000001
BAHIA	m	2913408	Igaporã - BA	510.1976	532.0308	580.652	608.5372	636.4295	641.7292	627.8647	649.6064	594.0788	455.5681	452.5898	380.1217	302.8137	261.5479	224.3493	156.9823	97.51901	50.81056	33.47217	7796.900739999998
BAHIA	m	2913457	Igrapiúna - BA	531.1106	500.2878	527.2718	582.3596	631.108	539.1291	476.4989	443.7725	417.9209	302.6014	294.8023	261.5769	226.2602	174.7869	115.3896	95.36198	49.02632	27.57615	14.94466	6211.785610000001
BAHIA	m	2913507	Iguaí - BA	956.0854	968.0705	1024.126	1116.664	1015.279	917.9224	896.6231	909.2564	904.1236	779.3614	817.7773	674.007	590.5397	433.126	369.3911	282.141	199.2576	101.5476	64.98759	13020.28669
BAHIA	m	2913606	Ilhéus - BA	4581.896	4635.676	5499.865	5834.08	5697.553	5256.474	5191.371	5487.6	5222.862	4475.196	4314.612	3930.777	3380.419	2421.223	1712.129	1114.871	725.6025	380.4643	222.5158	70085.1866
BAHIA	m	2913705	Inhambupe - BA	1945.886	1855.556	1835.516	1968.88	2108.511	1925.402	1732.296	1618.707	1471.03	1192.87	1000.813	801.122	671.2013	505.1721	435.6363	295.4069	148.9435	87.02846	63.01604	21662.993599999998
BAHIA	m	2913804	Ipecaetá - BA	389.8203	403.0868	425.1209	542.3483	576.1694	540.2251	492.2123	500.266	437.4117	353.2207	352.2708	314.4112	271.6374	231.8939	173.1577	144.7785	86.18219	50.50069	30.66597	6315.37985
BAHIA	m	2913903	Ipiaú - BA	1520.458	1551.587	1716.085	1789.328	1733.827	1610.713	1740.78	1978.073	1738.687	1306.187	1091.654	1094.126	983.035	766.2612	500.2966	329.0562	194.9616	124.5972	86.82413	21856.53693
BAHIA	m	2914000	Ipirá - BA	1970.927	2004.943	2175.107	2476.556	2254.683	2030.407	1915.352	2108.181	1872.872	1654.89	1497.064	1239.752	1064.809	906.8886	794.7357	608.1687	358.4808	196.6634	132.3173	27262.797499999997
BAHIA	m	2914109	Ipupiara - BA	315.6792	319.2185	365.419	370.6792	347.8439	397.4565	351.0638	392.6211	311.6018	320.158	326.2632	284.8367	255.5004	177.815	168.5367	120.5214	84.05632	28.88463	22.73892	4960.894269999997
BAHIA	m	2914208	Irajuba - BA	302.6178	283.5027	283.3212	302.237	316.8116	267.4287	257.005	286.4096	250.5366	220.9881	209.8583	174.2556	169.151	118.9224	95.91876	65.12037	37.56483	26.98854	14.38041	3683.0185099999994
BAHIA	m	2914307	Iramaia - BA	296.1667	312.0433	380.6577	423.4672	374.3142	361.6475	296.3036	290.4937	263.0628	220.9036	225.2075	194.6464	219.4044	154.8983	130.1913	100.4445	51.10551	33.55998	22.00632	4350.524510000001
BAHIA	m	2914406	Iraquara - BA	1213.772	1176.005	1150.917	1257.476	1283.254	1105.652	1042.924	1018.305	865.3945	652.5608	686.3142	559.7585	511.7692	361.1884	285.0792	232.1662	115.8919	54.96759	33.19722	13606.59271
BAHIA	m	2914505	Irará - BA	1091.783	1100.061	1157.081	1210.962	1187.158	1196.285	1088.094	1128.167	984.1358	828.3956	757.6126	643.469	478.8452	404.2958	349.1865	231.103	135.6754	67.20662	43.61915	14083.135670000001
BAHIA	m	2914604	Irecê - BA	2767.607	2760.647	2918.168	3072.747	3196.324	2817.369	2826.211	2908.65	2655.525	2243.511	2004.514	1559.71	1238.061	904.6569	690.9706	438.3662	259.6417	117.6214	74.50013	35454.80093
BAHIA	m	2914653	Itabela - BA	1411.422	1372.152	1417.649	1471.961	1511.199	1261.882	1208.769	1149.163	976.1055	775.6794	756.3562	616.4804	521.003	436.9291	272.7381	205.4089	106.059	63.37775	40.30554	15574.639889999999
BAHIA	m	2914703	Itaberaba - BA	2293.475	2303.732	2495.038	2687.771	2581.66	2355.863	2513.211	2511.2	2291.811	1892.181	1593.073	1373.57	1123.516	781.502	658.7656	500.8145	298.3709	149.639	112.5349	30517.7279
BAHIA	m	2914802	Itabuna - BA	6152.311	6324.444	7006.681	7735.692	8067.723	7459.856	7853.246	8255.475	7327.382	6257.217	5708.979	5140.606	4481.844	3327.743	2311.015	1508.606	974.2284	481.4597	282.4652	96656.97330000001
BAHIA	m	2914901	Itacaré - BA	1625.793	1504.085	1440.8	1455.57	1533.771	1375.155	1398.907	1370.066	1159.262	887.4443	780.5725	581.9022	496.7891	356.4819	255.2846	161.1598	93.25512	36.91213	20.79667	16534.00732
BAHIA	m	2915007	Itaeté - BA	680.1834	670.4392	675.4883	716.0271	737.9078	649.9274	548.7556	562.0364	509.6224	403.9965	391.9662	324.7254	286.3702	229.2003	187.9595	138.5068	66.77631	40.94673	31.7796	7852.615140000002
BAHIA	m	2915106	Itagi - BA	410.3294	420.5942	472.4227	496.3704	464.5983	412.6983	329.0132	397.9181	400.827	331.6216	324.4155	332.9363	265.054	258.867	179.9052	117.5188	88.46024	46.59964	32.83566	5782.9855400000015
BAHIA	m	2915205	Itagibá - BA	458.8598	481.7565	546.3815	587.1916	500.6577	483.7142	466.81	534.3868	465.2734	411.2548	385.636	372.093	379.0051	264.2234	186.7046	145.7796	94.36937	45.31372	33.46609	6842.87718
BAHIA	m	2915304	Itagimirim - BA	235.0403	240.913	291.2034	305.2491	246.7772	219.5051	174.3552	225.992	224.1782	178.0323	172.5873	145.7063	138.3892	120.4177	94.09171	73.88421	45.91646	24.53109	17.98701	3174.7567799999997
BAHIA	m	2915353	Itaguaçu da Bahia - BA	683.5143	664.9381	665.6455	700.3565	696.9143	657.3944	539.5829	559.5582	507.4299	489.1887	451.3207	352.0157	284.5133	211.2472	173.9196	139.367	76.04546	32.0825	18.88759	7903.9218500000015
BAHIA	m	2915403	Itaju do Colônia - BA	252.7521	257.5213	299.7535	297.7799	234.5719	203.5936	159.8007	196.8152	224.1476	222.3803	179.4909	159.1549	147.2363	116.0977	95.56131	60.71463	37.83619	16.76767	13.97413	3175.94983
BAHIA	m	2915502	Itajuípe - BA	637.6185	658.4986	758.1214	800.9828	778.0538	690.6349	638.1162	657.5811	683.1729	561.9813	514.1626	480.5597	428.7661	378.9966	262.1688	220.8615	126.6176	82.19206	39.16182	9398.24828
BAHIA	m	2915601	Itamaraju - BA	2201.56	2222.408	2455.201	2667.072	2536.383	2300.511	2169.957	2339.694	2150.26	1712.179	1555.098	1459.019	1236.56	1014.697	718.1818	527.3328	316.4766	157.476	106.6267	29846.692900000005
BAHIA	m	2915700	Itamari - BA	293.9114	295.6093	311.7178	303.8892	293.2172	254.818	227.9477	272.4538	290.7464	186.2342	183.1287	200.9815	193.7348	164.2296	97.59346	76.2492	48.36283	28.74648	19.86881	3743.4403800000005
BAHIA	m	2915809	Itambé - BA	579.8428	611.9417	703.4076	815.9455	736.203	699.9651	620.4357	617.1652	581.7223	485.4351	460.5381	404.8079	346.287	298.8473	247.7958	184.5717	133.5135	69.65565	44.51667	8642.597620000002
BAHIA	m	2915908	Itanagra - BA	389.1694	357.8254	354.8358	416.3006	419.3644	401.3692	362.2745	377.8883	302.6509	254.1026	216.7366	156.2318	136.5926	99.34463	73.73465	38.72251	29.65007	13.46854	9.809986	4410.072486
BAHIA	m	2916005	Itanhém - BA	566.6021	593.4475	672.9722	725.1717	739.4327	658.8887	632.9983	690.4682	588.2966	644.6087	629.3987	608.0891	482.4643	412.0175	298.9168	257.6627	157.834	89.26844	47.54336	9496.081600000001
BAHIA	m	2916104	Itaparica - BA	745.0236	760.2168	854.6505	929.0846	983.8062	818.6008	718.6413	804.9591	784.4458	720.9941	694.3131	536.6117	525.3583	322.3951	250.0286	148.4146	82.70829	42.56614	21.4537	10744.27233
BAHIA	m	2916203	Itapé - BA	281.2361	312.2067	377.1744	383.2245	340.5835	340.0217	315.3968	315.1252	239.2589	266.4799	248.0626	242.8167	201.1053	157.8674	110.0302	107.7292	71.65888	38.16842	21.31879	4369.46519
BAHIA	m	2916302	Itapebi - BA	406.2393	382.6092	443.8789	431.9314	375.9253	299.5341	255.6109	307.5753	345.8258	252.0252	265.867	267.3471	210.6765	182.6264	120.9434	94.29133	53.72204	34.38071	17.0019	4748.011780000001
BAHIA	m	2916401	Itapetinga - BA	2929.023	2908.164	3077.306	3265.707	3522.889	3031.928	3428.396	3493.752	2832.146	2218.426	1999.329	1549.367	1315.688	970.3777	728.6439	523.6319	339.9153	153.1244	106.3366	38394.15080000001
BAHIA	m	2916500	Itapicuru - BA	1764.606	1687.699	1671.022	1715.371	1733.668	1553.744	1305.111	1269.944	1250.224	1052.896	1051.796	830.3044	656.6781	523.2362	429.9028	298.0515	179.5347	83.24646	49.80685	19106.842010000004
BAHIA	m	2916609	Itapitanga - BA	361.7907	374.2113	409.4937	413.398	412.6733	371.0225	334.2164	400.1061	377.9121	322.926	305.0626	252.0787	200.5307	170.613	107.4373	106.0518	54.04504	33.26387	20.17156	5027.00467
BAHIA	m	2916708	Itaquara - BA	249.9008	259.5099	272.9107	286.8395	327.116	289.588	282.0534	244.6115	267.0234	234.0856	209.0684	188.775	165.6537	139.2773	98.73688	68.92982	47.08414	24.6017	17.0393	3672.80504
BAHIA	m	2916807	Itarantim - BA	700.5003	721.4547	749.6543	875.5466	842.6005	737.0762	770.0705	834.7271	711.4814	650.3735	585.974	548.5663	429.5359	319.1831	255.7814	190.1786	121.2664	59.51736	39.67056	10143.15872
BAHIA	m	2916856	Itatim - BA	643.5747	630.2378	674.5185	753.5132	664.0492	754.2136	626.876	665.722	550.7725	455.7121	409.8196	347.7593	247.6431	178.1999	150.2949	93.15062	65.23901	34.5851	29.00046	7974.88159
BAHIA	m	2916906	Itiruçu - BA	369.1609	381.2773	436.6377	482.6309	484.218	443.0931	421.7609	447.9897	396.5782	324.8104	334.9551	328.3607	302.1749	202.2423	139.5511	114.8373	70.64567	42.76222	25.15607	5748.84246
BAHIA	m	2917003	Itiúba - BA	1456.946	1424.298	1501.056	1660.729	1627.859	1446.133	1273.429	1275.501	1211.008	1082.115	1043.291	827.5147	693.1696	525.2546	476.9701	344.1368	198.8296	87.36972	76.39928	18232.0094
BAHIA	m	2917102	Itororó - BA	716.4121	726.7687	804.7193	844.9548	743.3787	666.0384	743.5897	815.6614	669.5341	527.2475	494.3591	493.1845	441.6894	356.0915	295.2186	220.1423	142.5012	77.52042	48.13357	9827.145289999999
BAHIA	m	2917201	Ituaçu - BA	622.741	628.4731	696.4403	770.8909	801.9006	762.2837	796.5641	744.5981	666.5869	535.6875	505.9804	418.5621	413.5365	282.1739	261.9946	159.8306	106.0602	51.6289	30.36495	9256.29835
BAHIA	m	2917300	Ituberá - BA	1202.158	1178.671	1225.945	1365.059	1284.354	1211.011	1127.559	1133.622	976.1303	734.1995	748.4845	558.1629	480.1957	388.0983	288.1479	173.6721	120.181	62.54834	27.26797	14285.46751
BAHIA	m	2917334	Iuiú - BA	425.4817	426.6762	447.1354	557.5093	559.4049	546.6453	482.2814	444.4071	347.0897	287.2508	292.4301	238.1561	200.0651	153.1066	109.9116	86.79929	50.42548	22.69902	10.91686	5688.391949999999
BAHIA	m	2917359	Jaborandi - BA	231.6158	244.7741	278.3669	258.7357	349.3366	319.6225	297.5356	348.1757	308.2243	299.1115	271.2731	210.1476	199.2279	144.9776	130.461	85.05795	59.92265	31.78589	17.05731	4085.4097
BAHIA	m	2917409	Jacaraci - BA	355.3951	382.6763	435.4385	517.8505	488.4338	534.4607	515.3195	534.5784	472.0949	429.8432	462.2203	398.5107	381.8722	296.8078	233.3018	174.9625	110.6949	53.46172	36.98816	6814.91098
BAHIA	m	2917508	Jacobina - BA	2804.6	2827.429	3137.053	3133.556	3191.637	2919.338	2909.714	3085.109	2957.081	2563.49	2213.471	1810.655	1438.366	1135.371	981.137	670.3386	411.1467	167.9789	122.8507	38480.32190000001
BAHIA	m	2917607	Jaguaquara - BA	2159.817	2116.573	2216.225	2341.327	2347.584	2015.083	1854.531	2028.157	1815.109	1591.621	1364.448	1217.569	1057.585	828.2887	645.2485	415.5542	288.4709	142.2883	93.05607	26538.535669999997
BAHIA	m	2917706	Jaguarari - BA	1094.512	1095.457	1223.719	1394.856	1463.013	1229.937	1316.732	1252.054	1184.251	1085.838	944.0952	834.9164	644.7017	533.8638	447.1534	332.5652	189.6459	87.74509	58.30263	16413.358319999996
BAHIA	m	2917805	Jaguaripe - BA	813.4417	810.3408	826.0713	886.6987	968.4564	822.6439	731.7714	744.5108	691.6407	635.1756	554.7518	466.5315	332.552	298.1753	212.7619	123.621	74.63635	35.32148	19.99267	10049.095299999999
BAHIA	m	2917904	Jandaíra - BA	491.2067	458.6895	437.4957	536.4631	519.9787	398.6544	400.6074	365.9349	369.8178	306.3172	246.6401	231.5522	158.5474	145.2904	88.87891	71.11458	55.44153	27.61647	17.14533	5327.392320000001
BAHIA	m	2918001	Jequié - BA	5057.447	5183.202	5803.27	5906.528	6095.598	5942.424	5801.137	5982.882	5633.671	4567.947	4179.697	3670.675	3062.78	2406.695	1607.668	1149.169	767.9971	410.6868	292.0789	73521.55279999999
BAHIA	m	2918100	Jeremoabo - BA	1531.81	1494.168	1595.857	1836.769	1689.168	1567.764	1397.482	1411.464	1275.751	1179.019	1160.197	930.8591	745.6088	630.2406	506.9583	377.2581	229.0831	94.86598	72.53081	19726.85379
BAHIA	m	2918209	Jiquiriçá - BA	532.7861	538.2866	565.5445	590.8198	588.3002	560.539	604.9274	595.8901	512.2603	415.3315	430.2107	394.1929	289.551	226.5587	157.5704	103.495	72.48259	39.99056	29.45367	7248.191019999999
BAHIA	m	2918308	Jitaúna - BA	309.1478	332.7749	410.3292	441.9808	421.6126	378.6636	323.071	294.564	296.2934	232.555	256.6786	270.0968	223.9562	194.1028	135.4139	116.3623	81.25346	49.20749	34.45464	4802.518489999999
BAHIA	m	2918357	João Dourado - BA	1170.663	1170.344	1230.336	1274.607	1105.327	1027.859	885.0427	967.0418	909.7303	737.0036	637.2088	482.5678	419.1203	321.494	284.7083	201.123	118.7458	49.99389	36.07969	13028.995980000002
BAHIA	m	2918407	Juazeiro - BA	8851.05	8641.532	9258.183	9814.538	10450.52	9535.336	8814.578	7811.654	7466.706	6427.405	5464.035	4350.699	3197.218	2203.52	1689.853	1159.302	653.7024	291.12	170.7372	106251.6886
BAHIA	m	2918456	Jucuruçu - BA	304.3248	304.2373	342.2763	348.5334	337.4911	291.4436	297.7832	322.0147	348.6558	279.7063	273.122	257.749	213.7559	222.7367	144.7911	111.3038	60.00581	30.33794	16.57856	4506.84731
BAHIA	m	2918506	Jussara - BA	598.4014	618.3786	686.1454	712.0353	593.9576	584.2893	478.9511	519.3222	475.5607	411.663	426.9074	342.008	279.9155	251.2818	216.4313	157.8691	90.43789	43.16232	28.28081	7514.99872
BAHIA	m	2918555	Jussari - BA	193.3238	205.6561	217.7099	277.457	227.897	205.2745	172.7581	189.3334	187.9242	158.0512	148.7427	133.2133	144.724	110.2569	91.08275	60.83486	37.57714	25.6156	11.53569	2798.9681400000004
BAHIA	m	2918605	Jussiape - BA	154.1607	185.558	231.3287	257.216	233.2364	226.2997	211.0866	208.0559	176.4416	179.5952	206.863	183.6059	190.9988	177.505	113.6085	104.9928	74.93891	29.08052	28.32876	3172.9009899999996
BAHIA	m	2918704	Lafaiete Coutinho - BA	109.5664	121.0532	140.8736	138.6221	143.4525	107.3733	146.7974	161.8844	154.302	111.5037	123.7049	100.5537	110.1816	89.52783	58.10699	49.70702	31.2685	16.90096	9.927981	1925.3080809999997
BAHIA	m	2918753	Lagoa Real - BA	519.6387	526.0644	538.81	656.7011	758.9227	721.3518	716.8016	612.2964	504.5144	409.8893	357.575	323.256	280.38	252.7425	180.3801	135.2556	85.20552	35.13025	26.55142	7641.466790000001
BAHIA	m	2918803	Laje - BA	925.0808	936.069	993.9704	1089.131	1079.717	1032.834	959.2406	1013.718	903.7306	801.8951	708.694	613.7922	437.0687	319.2675	244.2266	159.8151	96.10804	54.25692	34.9078	12403.523359999997
BAHIA	m	2918902	Lajedão - BA	146.1145	143.7016	139.0677	132.8505	133.4117	145.6295	127.4834	146.0819	132.7711	113.6099	128.0154	110.2272	112.5443	63.85076	54.00585	43.58037	29.9481	13.28383	8.164944	1924.342554
BAHIA	m	2919009	Lajedinho - BA	130.1015	132.6881	137.5547	166.4958	148.7333	133.4908	125.0416	137.0112	121.9237	135.8222	109.5483	107.7334	83.4283	69.56592	59.54239	42.60175	20.70053	7.286408	8.554905	1877.8248030000002
BAHIA	m	2919058	Lajedo do Tabocal - BA	293.6611	301.0613	345.2925	361.4186	337.8973	310.9598	275.6863	299.1399	290.8522	263.974	258.2029	197.7502	192.32	139.65	113.0194	76.67725	55.13794	25.9794	13.76952	4152.449610000001
BAHIA	m	2919108	Lamarão - BA	380.2367	404.4092	440.3638	476.7532	444.3246	344.7825	277.136	275.9309	261.5045	295.0198	285.3752	184.6222	177.6851	130.4416	141.0305	90.47969	51.45757	29.22531	22.96206	4713.740429999999
BAHIA	m	2919157	Lapão - BA	1031.187	1040.211	1153.564	1190.184	1187.732	1075.393	936.6966	962.3247	904.2949	801.095	729.852	568.3108	483.4587	389.805	317.3019	200.3524	134.046	49.44874	35.98802	13191.245760000002
BAHIA	m	2919207	Lauro de Freitas - BA	7575.139	7502.939	7875.477	8247.374	9809.859	9042.059	9339.714	10448.9	9611.317	7735.861	6186.917	5037.958	3894.277	2908.322	1950.835	974.2241	523.9856	183.482	101.1204	108949.76010000001
BAHIA	m	2919306	Lençóis - BA	538.1253	509.1399	521.903	510.0037	568.4014	509.944	504.1407	475.5091	370.9056	353.4132	311.1585	271.0186	183.6808	132.4709	106.4753	57.60385	36.18071	15.66834	14.48143	5990.22433
BAHIA	m	2919405	Licínio de Almeida - BA	376.5748	394.0575	428.9784	481.9444	454.2652	489.0788	449.5081	486.9524	439.7427	360.3419	370.4117	335.5753	294.4782	230.4182	209.2769	140.2785	97.63987	32.90507	29.44074	6101.8686800000005
BAHIA	m	2919504	Livramento de Nossa Senhora - BA	1510.389	1531.168	1675.081	1790.845	1900.33	1807.359	1999.843	1985.328	1790.376	1512.337	1461.52	1154.82	958.5515	727.4542	623.668	469.429	256.6813	121.2672	73.6504	23350.0976
BAHIA	m	2919553	Luís Eduardo Magalhães - BA	4555.929	4340.521	3915.175	4055.699	4204.908	3867.178	5055.458	4772.129	3737.603	2659.741	2073.305	1539.292	974.7213	604.9343	306.9767	168.9578	68.86122	32.50134	11.82265	46945.71331
BAHIA	m	2919603	Macajuba - BA	432.3173	434.6213	480.7202	527.0627	409.3495	358.522	295.7856	367.8006	321.2295	313.152	275.3174	266.0931	222.7396	156.0406	147.3219	104.3016	65.62749	36.8565	24.51155	5239.37044
BAHIA	m	2919702	Macarani - BA	765.0821	750.0005	750.0854	753.1345	857.1946	845.8665	840.5413	780.6225	701.7357	519.1912	513.2525	441.6077	364.8307	300.4741	237.4673	168.6235	108.7511	56.09396	29.98221	9784.537370000002
BAHIA	m	2919801	Macaúbas - BA	1783.497	1820.641	1874.092	2294.648	2386.938	2240.552	2001.647	1954.176	1858.043	1430.881	1443.419	1267.094	1055.3	779.1048	645.4871	484.1851	286.1858	127.9205	93.17788	25826.98918
BAHIA	m	2919900	Macururé - BA	296.9649	289.5577	299.5845	352.5111	350.0539	295.2214	269.7091	261.319	250.9905	215.2207	214.6956	159.5483	130.291	92.45569	98.69235	83.33781	51.80392	24.90994	15.90344	3752.7708499999994
BAHIA	m	2919926	Madre de Deus - BA	801.6385	799.6907	831.5967	902.1961	1079.773	986.3878	970.7211	972.6309	851.6826	789.705	680.7505	562.3554	411.7655	252.8686	179.6465	98.85675	55.0569	23.84695	9.710414	11260.879914
BAHIA	m	2919959	Maetinga - BA	96.97649	107.49	135.079	191.3707	146.0009	131.3817	100.5038	119.0972	112.3536	126.2985	139.0094	128.5572	110.2708	104.2229	99.92734	67.03457	55.01752	25.33889	17.46062	2013.39113
BAHIA	m	2920007	Maiquinique - BA	394.6745	387.0552	415.939	438.9653	446.2861	401.0523	389.7339	413.1178	358.7581	282.9281	260.9208	274.922	215.6008	165.6375	115.7242	92.958	53.6477	25.88771	18.76865	5152.57766
BAHIA	m	2920106	Mairi - BA	602.812	618.9676	676.1212	810.0997	727.0882	697.0619	643.626	681.524	608.7998	510.8619	486.7491	446.3889	392.9468	341.3934	308.6267	231.3377	100.628	62.26865	52.13766	8999.439210000002
BAHIA	m	2920205	Malhada - BA	708.5913	704.8752	731.647	846.5847	749.8795	706.2368	607.8886	555.9873	529.6401	454.7369	412.1954	405.3344	275.2379	223.4489	169.8923	138.6162	65.74956	32.63062	20.26482	8339.4375
BAHIA	m	2920304	Malhada de Pedras - BA	255.6067	256.0675	271.1496	307.1932	339.8286	325.341	322.6738	361.8032	311.3678	272.5674	286.5752	245.9272	185.9042	139.2344	134.0388	108.7422	67.2095	27.19023	18.14311	4236.563639999999
BAHIA	m	2920403	Manoel Vitorino - BA	435.6276	463.8074	515.311	555.4007	531.6324	484.7168	423.0637	441.218	442.9132	383.8204	363.6983	293.0428	297.0109	224.8738	178.3791	150.4544	90.2214	47.63134	33.11568	6355.9389200000005
BAHIA	m	2920452	Mansidão - BA	603.4688	580.5408	607.1225	677.6742	594.3553	589.1993	603.9784	625.2628	509.6256	388.7927	331.3813	320.366	269.0976	183.8421	179.0777	104.4829	62.42201	26.4953	20.74443	7277.92974
BAHIA	m	2920502	Maracás - BA	600.3247	661.4959	758.5453	889.4268	743.5423	700.7915	561.1869	625.4993	600.8969	495.0303	548.0064	554.8672	482.0221	376.0957	298.5849	220.9513	143.5693	75.7834	50.49389	9387.11409
BAHIA	m	2920601	Maragogipe - BA	1544.681	1595.819	1677.886	1844.85	1922.567	1841.116	1912.635	2143.448	1847.683	1576.229	1333.46	1040.875	769.1569	594.1779	418.0811	267.5039	178.5521	95.29064	57.83007	22661.841609999996
BAHIA	m	2920700	Maraú - BA	873.21	846.7364	883.7095	946.67	954.6962	825.4956	813.0678	789.9692	692.9982	564.1276	523.152	468.9275	380.8276	257.2322	184.3751	140.232	81.40188	37.36152	18.75039	10282.94069
BAHIA	m	2920809	Marcionílio Souza - BA	412.0231	420.5371	440.3312	461.722	464.0958	428.9613	362.8613	350.5123	321.0223	287.2588	272.3989	218.4677	187.5085	158.5356	123.6628	84.50767	59.5909	28.86681	20.79143	5103.6555100000005
BAHIA	m	2920908	Mascote - BA	560.8564	571.9035	655.9373	580.8046	560.8232	437.3354	413.4836	447.4244	449.3069	350.5705	367.0023	332.0406	286.7994	272.5742	227.1021	142.8268	105.4055	53.55257	35.24691	6850.996179999999
BAHIA	m	2921005	Mata de São João - BA	1929.957	1956.996	2045.263	2071.532	2068.017	1977.581	1934.37	2201.29	1974.659	1447.232	1254.084	987.795	735.6885	542.4358	369.985	204.3529	119.4254	63.94062	35.30383	23919.908050000002
BAHIA	m	2921054	Matina - BA	503.6375	500.1687	503.1979	498.7201	543.1346	550.073	477.6202	445.9986	383.5689	352.1803	306.355	256.8937	246.3666	164.6262	138.1256	91.42138	59.45496	29.45254	19.5945	6070.59028
BAHIA	m	2921104	Medeiros Neto - BA	702.9723	726.5198	840.3637	904.0217	877.7823	841.6277	814.6667	777.3122	768.4063	735.4004	687.0718	619.5054	446.7246	395.5642	303.3684	254.3534	155.2623	80.32028	46.90226	10978.14574
BAHIA	m	2921203	Miguel Calmon - BA	896.2719	920.9984	999.1049	1041.01	1013.84	921.2802	880.9864	867.8127	818.0037	711.4341	711.1952	604.4737	519.9172	410.7964	312.2219	231.6532	145.9416	70.59716	53.83217	12131.37083
BAHIA	m	2921302	Milagres - BA	295.9323	300.5803	334.1646	369.9409	374.5231	312.6795	274.339	275.2792	289.752	310.3919	270.0923	215.8555	172.6475	151.57	130.3232	79.5205	61.35537	29.08826	20.04885	4268.084280000001
BAHIA	m	2921401	Mirangaba - BA	702.2141	707.4439	727.7444	877.5981	807.3648	726.035	597.1916	664.2806	592.6421	519.4583	497.1007	374.0432	369.4365	237.6755	260.3357	143.3118	93.45903	43.33195	25.91443	8966.58171
BAHIA	m	2921450	Mirante - BA	264.6157	331.1195	398.5153	409.184	348.0352	314.2762	283.0307	304.6957	312.1836	253.5847	229.1406	208.051	161.7969	143.6755	125.3638	130.0106	78.09562	35.63017	20.55563	4351.56042
BAHIA	m	2921500	Monte Santo - BA	1883.954	1851.614	1996.474	2119.503	2105.642	1869.635	1669.369	1722.196	1640.254	1457.829	1507.723	1147.969	853.0786	810.4652	814.7921	619.7952	342.8916	162.6637	119.5047	24695.3531
BAHIA	m	2921609	Morpará - BA	283.3843	286.4146	337.2927	372.2535	268.8023	282.6226	234.7778	302.4024	269.4065	244.987	226.937	238.1774	194.527	164.6256	130.1047	95.69587	50.29766	33.118	15.43899	4031.26592
BAHIA	m	2921708	Morro do Chapéu - BA	1482.454	1459.485	1547.413	1566.873	1565.614	1370.354	1178.166	1149.681	1054.764	995.9984	955.5454	834.7148	771.7863	592.8206	456.9639	324.2062	189.2785	93.29579	52.43313	17641.84702
BAHIA	m	2921807	Mortugaba - BA	369.4253	401.0772	471.7924	432.869	419.8347	440.5537	463.799	461.0419	430.9639	377.6619	394.5082	353.2462	278.9459	235.3993	197.2606	158.9444	122.9238	48.59454	35.70609	6094.548029999999
BAHIA	m	2921906	Mucugê - BA	302.5185	305.7491	338.5074	373.4573	326.1998	323.2173	328.5942	326.2933	277.6023	236.7541	236.6262	192.9189	159.0983	114.4139	101.5447	69.45231	42.31428	24.88893	16.88182	4097.03264
BAHIA	m	2922003	Mucuri - BA	1968.483	1893.373	1872.598	1949.541	2113.902	1927.407	1733.66	1840.2	1588.541	1262.954	1155.424	988.685	769.8069	583.7873	346.7987	244.9061	133.2579	78.85872	33.51172	22485.695340000002
BAHIA	m	2922052	Mulungu do Morro - BA	414.4261	405.7142	459.238	495.6607	481.9322	436.8851	383.6958	354.4848	325.4358	253.0476	240.0402	217.8223	190.9356	130.187	112.3264	78.73693	42.8865	22.98536	16.51672	5062.957309999999
BAHIA	m	2922102	Mundo Novo - BA	1151.774	1158.536	1183.263	1281.025	1335.694	1213.902	1123.868	994.9386	960.907	787.7013	678.439	608.0892	502.1483	340.9003	282.3314	193.9623	123.4885	72.33434	45.13376	14038.435999999998
BAHIA	m	2922201	Muniz Ferreira - BA	233.4746	252.0805	264.1175	262.506	307.0706	293.7339	275.9172	338.7146	328.1918	274.7739	260.2087	206.6045	146.5377	113.5611	95.42106	58.59519	46.89349	16.10121	12.35378	3786.8573300000003
BAHIA	m	2922250	Muquém de São Francisco - BA	606.9895	570.9923	577.8093	573.7413	589.7435	489.4887	428.7799	434.5449	385.4984	320.0849	280.7197	218.8564	182.4851	130.1752	117.7789	69.23346	45.33727	21.94788	11.45121	6055.657819999999
BAHIA	m	2922300	Muritiba - BA	844.5112	890.4645	1003.905	1081.896	1105.566	1029.408	991.2179	1086.928	993.2569	866.8123	804.6607	655.6439	468.3425	356.216	270.1617	158.6986	101.925	61.47374	38.39118	12809.479119999998
BAHIA	m	2922409	Mutuípe - BA	699.1924	718.1685	793.6955	927.2573	855.2926	817.1185	900.1662	867.2091	850.0697	649.1471	661.6749	603.8645	484.888	355.2991	241.2454	132.8623	119.1457	62.50642	42.92074	10781.72396
BAHIA	m	2922508	Nazaré - BA	962.078	1010.094	1122.31	1056.338	1183.755	1122.944	1067.551	1141.777	1003.086	887.8011	793.2756	704.1833	520.7759	367.9003	253.3904	164.775	124.5229	62.06761	41.0229	13589.64801
BAHIA	m	2922607	Nilo Peçanha - BA	548.0438	529.4592	528.2391	609.2897	605.3001	594.2529	581.5674	598.6259	500.6472	412.3325	345.1876	299.8208	262.5371	210.6408	149.1809	91.74496	59.27942	28.98123	15.84035	6970.970960000001
BAHIA	m	2922656	Nordestina - BA	477.1636	473.3849	497.4579	623.0157	648.4873	489.8129	458.4022	453.59	395.3928	340.2142	349.846	285.3501	263.7899	197.5118	201.3907	134.0752	85.45298	39.82111	29.22617	6443.3854599999995
BAHIA	m	2922706	Nova Canaã - BA	599.1828	610.7538	703.6618	770.0595	654.1102	561.9526	502.7535	559.7484	630.2194	584.279	592.2603	547.6388	476.8606	331.503	265.8736	171.4165	141.6056	67.50228	45.58795	8816.96963
BAHIA	m	2922730	Nova Fátima - BA	201.6163	215.2065	256.0653	298.2711	258.555	252.3368	245.1583	234.2551	299.1845	235.7423	272.8164	220.3651	167.1532	154.3913	117.4538	89.17172	57.24936	25.47568	17.45012	3617.9178800000004
BAHIA	m	2922755	Nova Ibiá - BA	231.7911	244.5186	263.8128	269.2003	249.3542	260.7161	223.9025	273.8257	240.8131	201.6681	195.1261	178.7115	164.7718	112.0553	94.08665	42.68563	39.17423	20.8957	11.98909	3319.0984999999996
BAHIA	m	2922805	Nova Itarana - BA	388.8428	383.3281	399.5279	394.4117	381.0384	354.6388	268.9822	271.2669	275.0535	231.2175	207.8661	160.2417	141.5377	106.8935	74.59841	55.49163	38.34082	18.6987	16.04383	4168.02019
BAHIA	m	2922854	Nova Redenção - BA	232.1804	227.0929	238.8609	325.0077	332.6832	302.5311	308.1539	299.5063	294.7818	239.4334	208.667	179.1601	135.2489	110.4799	111.1989	84.00044	45.74556	25.18083	17.60824	3717.521469999999
BAHIA	m	2922904	Nova Soure - BA	901.1698	893.0044	1021.02	1088.781	1013.007	835.9255	678.5144	742.483	832.6275	709.2414	696.6406	550.727	452.5358	359.3586	343.4358	257.7924	116.9348	66.22861	55.19512	11614.622730000001
BAHIA	m	2923001	Nova Viçosa - BA	1938.315	1833.776	1965.222	1995.213	2002.741	1814.904	1618.713	1671.741	1565.686	1282.435	1155.178	1039.314	815.2748	620.1947	423.9816	295.8776	168.2653	80.73704	44.68297	22332.25201
BAHIA	m	2923035	Novo Horizonte - BA	494.7007	493.7372	499.9864	502.9425	529.4375	533.9721	558.3325	615.8006	463.6066	410.6966	374.821	341.5094	295.1836	197.6927	188.1372	114.7519	68.12093	35.50677	23.29498	6742.23118
BAHIA	m	2923050	Novo Triunfo - BA	578.1379	604.97	638.7688	865.6059	831.289	734.0223	681.956	610.0328	532.745	425.0718	443.4415	413.2731	338.9169	202.8769	226.8393	98.17729	69.22575	34.63786	24.77207	8354.760170000001
BAHIA	m	2923100	Olindina - BA	951.8189	916.7164	943.401	1139.839	1133.168	962.4434	910.4719	843.4509	861.9174	704.218	708.4131	550.725	444.4383	382.202	325.2744	241.2792	150.5162	69.23922	43.71419	12283.24651
BAHIA	m	2923209	Oliveira dos Brejinhos - BA	735.0048	732.2198	785.2077	937.5621	952.1996	835.015	673.9442	725.1525	701.1898	677.5728	625.145	604.7281	477.5656	369.9208	340.0059	285.1531	164.13	78.75742	56.99791	10757.47213
BAHIA	m	2923308	Ouriçangas - BA	306.5647	312.5857	318.7769	346.8226	347.0237	422.7671	393.7811	430.4274	373.0667	305.6847	271.0359	220.6843	189.0892	121.0049	87.8655	66.02502	46.1112	29.93826	16.19394	4605.4488200000005
BAHIA	m	2923357	Ourolândia - BA	748.9184	746.0447	758.8634	813.7971	722.903	620.8027	592.0164	652.0114	606.9259	533.0582	450.9829	355.6828	297.9602	252.1532	252.2897	131.3714	79.97829	36.56581	21.06821	8673.393709999998
BAHIA	m	2923407	Palmas de Monte Alto - BA	665.9778	684.421	745.0712	825.3347	862.3386	953.6809	919.4866	878.1332	744.5148	629.6347	645.5373	597.1093	484.3952	374.3847	292.9852	185.0609	117.308	56.95065	27.23484	10689.55959
BAHIA	m	2923506	Palmeiras - BA	361.4313	345.9266	385.1826	416.6984	419.8125	341.0427	318.8874	339.4161	323.5087	268.3257	246.5652	188.5516	151.5602	124.8576	89.08358	81.89549	48.53316	19.45917	15.37997	4486.11797
BAHIA	m	2923605	Paramirim - BA	640.791	662.2575	707.6107	860.6622	887.6591	913.9071	1019.999	975.162	847.5338	706.746	720.1938	585.1628	509.3838	397.83	320.7945	217.2499	149.1498	71.20794	60.7879	11254.088839999999
BAHIA	m	2923704	Paratinga - BA	1366.824	1374.219	1382.829	1383.235	1265.671	1334.572	1244.652	1144.014	1014.031	823.3753	755.4868	696.3941	581.493	472.2725	390.8719	279.2446	156.6233	76.26238	47.82908	15789.899959999997
BAHIA	m	2923803	Paripiranga - BA	985.9791	979.6452	1030.915	1113.312	1311.127	1229.162	1112.555	905.4477	942.0711	863.7282	868.1695	716.3452	556.7133	399.8957	359.6827	278.1383	167.0552	69.19923	62.84071	13951.98214
BAHIA	m	2923902	Pau Brasil - BA	386.9659	379.2242	432.197	466.7737	361.9803	314.7388	284.4187	290.2041	294.1397	236.8058	229.7512	200.2824	204.4701	130.7217	108.6751	102.1783	56.92718	33.48962	22.01946	4535.96326
BAHIA	m	2924009	Paulo Afonso - BA	4283.702	4358.899	4759.643	4848.293	5011.455	4385.08	4216.517	4152.665	4295.963	3706.115	3208.139	2599.786	1900.053	1591.906	1384.907	877.043	510.2766	246.3985	152.7721	56489.61320000001
BAHIA	m	2924058	Pé de Serra - BA	456.5085	461.9763	511.5923	546.3712	498.4307	493.1201	415.5129	442.5171	490.0201	425.1651	456.7357	334.5515	287.2228	206.0112	201.4415	159.2834	94.17926	51.24192	35.52824	6567.40982
BAHIA	m	2924108	Pedrão - BA	223.859	222.3766	222.106	314.1954	275.4683	271.7035	238.2905	243.3551	255.1344	182.6475	184.5615	168.0379	138.0775	105.1792	81.33766	60.91412	46.84748	21.67688	20.39291	3276.1614499999996
BAHIA	m	2924207	Pedro Alexandre - BA	730.2018	708.8812	725.2206	835.7847	806.5322	752.2988	617.659	598.9384	622.3817	511.0624	463.4261	332.2094	252.8879	233.2929	153.5473	122.9072	60.92201	25.78839	18.85363	8572.795629999999
BAHIA	m	2924306	Piatã - BA	587.4464	602.7364	673.3451	724.9215	641.3007	544.933	491.0431	544.1452	572.9845	464.451	479.697	394.5274	395.7494	349.497	269.2347	176.8804	126.9735	53.2269	37.92188	8131.01508
BAHIA	m	2924405	Pilão Arcado - BA	1576.08	1554.638	1607.588	1697.989	1554.651	1387.4	1238.952	1240.182	1109.276	950.9158	856.0891	751.1427	617.1761	476.4249	413.1235	268.8655	177.5935	80.42307	48.65233	17607.162500000002
BAHIA	m	2924504	Pindaí - BA	467.6969	497.6011	559.2397	631.921	639.4931	635.6329	655.629	596.8582	568.9522	523.2425	456.7912	431.7609	338.8446	306.356	240.7893	157.1937	117.5756	44.70984	29.3735	7899.66124
BAHIA	m	2924603	Pindobaçu - BA	781.6702	781.6541	880.448	882.3921	773.1862	711.4462	636.8411	624.6654	634.4701	617.0388	534.7711	462.7514	388.3845	335.1138	278.5249	177.6759	110.6457	34.85208	35.65423	9682.185809999999
BAHIA	m	2924652	Pintadas - BA	327.5893	341.7695	378.3796	389.93	447.951	413.7595	332.9695	354.8908	312.1213	298.943	280.6021	244.264	191.8407	166.2228	150.7889	119.6235	58.58258	30.69312	24.95689	4865.878090000001
BAHIA	m	2924678	Piraí do Norte - BA	408.6768	392.8498	433.1881	397.8407	464.1015	405.4023	415.995	399.1826	330.4903	244.3934	272.842	230.2904	176.7134	152.2684	95.54947	60.34634	36.36108	18.42308	14.79215	4949.7068199999985
BAHIA	m	2924702	Piripá - BA	246.3403	247.172	287.0528	327.152	382.0667	443.905	499.1859	512.8917	465.3263	338.1691	314.289	302.9267	245.9785	213.3784	201.4412	136.937	88.08094	43.33548	26.6694	5322.29842
BAHIA	m	2924801	Piritiba - BA	958.9097	972.3062	1035.3	1120.097	1013.323	880.906	862.136	982.4698	967.7952	872.8844	749.6847	642.8292	546.1307	425.698	373.8543	262.5747	140.5891	71.25324	45.15036	12923.891599999999
BAHIA	m	2924900	Planaltino - BA	373.9258	378.7647	413.1216	344.6052	399.9869	406.9566	406.1824	408.6552	364.9357	300.2861	266.9999	243.3433	236.3642	157.4565	136.2436	81.55968	43.6941	25.79049	17.05443	5005.9264
BAHIA	m	2925006	Planalto - BA	995.8038	989.7959	1030.001	1139.244	1146.359	980.0623	893.5837	983.3129	839.156	797.5185	709.4932	669.9306	534.9713	368.6646	349.5366	253.3109	165.9848	87.43053	46.28958	12980.449209999999
BAHIA	m	2925105	Poções - BA	1744.086	1735.772	1980.063	1889.342	1714.122	1488.757	1349.777	1550.203	1421.934	1159.719	1138.489	965.2713	878.6651	722.8996	544.8405	440.9818	291.0905	149.5538	107.2043	21272.7709
BAHIA	m	2925204	Pojuca - BA	1453.054	1470.063	1503.886	1628.902	1669.27	1661.861	1811.825	1834.291	1619.829	1296.968	1088.234	818.7642	626.3046	433.1591	297.9097	176.57	109.7204	52.90578	27.96543	19581.482210000002
BAHIA	m	2925253	Ponto Novo - BA	540.7187	551.1743	584.9345	675.9009	626.5126	606.6444	539.8348	511.0406	471.1575	389.5687	383.574	302.9106	237.8001	221.5298	191.8662	166.4951	96.10932	33.54366	30.35976	7161.675540000001
BAHIA	m	2925303	Porto Seguro - BA	7353.868	6855.409	6871.129	7400.571	8118.959	6531.181	6132.941	6439.53	5953.817	4831.24	4066.074	3132.167	2473.823	1596.599	1109.381	654.1337	346.0424	162.252	83.84091	80112.95801
BAHIA	m	2925402	Potiraguá - BA	219.8743	227.1013	268.4385	313.9793	276.087	278.2891	261.5273	216.3487	233.4595	200.8935	211.4499	216.7379	174.2834	134.3336	97.30398	86.37741	53.96456	35.67576	16.22475	3522.3497599999996
BAHIA	m	2925501	Prado - BA	1170.77	1122.659	1216.673	1281.261	1271.878	1034.883	974.6762	972.3144	936.0151	834.3289	761.9069	666.0513	541.0088	430.0838	324.6262	204.0716	115.0616	66.16865	29.89118	13954.328629999998
BAHIA	m	2925600	Presidente Dutra - BA	458.4932	472.2313	539.4773	554.6688	552.4026	504.7233	470.7407	500.6809	516.7121	469.8587	453.0411	355.8036	254.3083	213.5136	172.357	141.7963	78.68198	38.52807	21.30707	6769.32592
BAHIA	m	2925709	Presidente Jânio Quadros - BA	313.8421	332.3655	403.3583	436.3465	453.704	435.6388	345.0442	447.7998	401.2931	373.4999	373.1605	310.2454	251.3115	210.2584	189.5901	148.2502	94.52583	56.68922	27.28468	5604.208029999999
BAHIA	m	2925758	Presidente Tancredo Neves - BA	1327.36	1307.5	1281.206	1352.761	1207.723	1188.02	1151.597	1176.214	1052.157	719.5914	703.0966	593.6486	508.1628	408.8305	261.7252	161.8724	91.87233	60.31037	43.34227	14596.990469999999
BAHIA	m	2925808	Queimadas - BA	854.4447	862.8659	962.6321	1027.927	960.3846	878.1352	757.9743	841.6052	833.4653	724.2611	733.4725	615.0281	479.7702	412.8745	369.4751	263.5233	161.6698	75.94283	50.54584	11865.997570000001
BAHIA	m	2925907	Quijingue - BA	1028.631	1009.741	1088.267	1170.85	1249.688	1122.735	966.2857	936.1619	943.4865	792.8843	845.5227	667.4481	532.2708	444.4391	450.5081	270.143	191.3708	79.98475	64.18483	13854.602579999997
BAHIA	m	2925931	Quixabeira - BA	299.0363	303.4219	348.5478	421.0249	376.9204	363.0135	346.3821	367.047	330.1891	293.4913	252.8442	235.9148	222.5166	172.4728	164.7147	111.7202	62.80895	30.63836	22.85046	4725.55537
BAHIA	m	2925956	Rafael Jambeiro - BA	826.2272	846.6414	921.4187	1074.129	898.8755	808.6007	673.483	749.3572	701.7129	604.2388	578.8362	511.3093	447.8949	400.7199	340.2999	219.5395	148.1364	76.11762	46.99122	10874.529340000003
BAHIA	m	2926004	Remanso - BA	1612.284	1634.164	1754.002	1875.625	1713.387	1443.545	1363.614	1417.634	1444.689	1254.796	1136.433	1029.736	758.3794	654.9562	560.967	377.1147	216.2476	89.88128	60.43726	20397.892440000003
BAHIA	m	2926103	Retirolândia - BA	471.7309	493.0097	530.0302	524.2918	509.6429	480.0897	507.5982	592.4419	513.6702	381.1311	365.4606	285.8248	218.3564	186.764	194.6341	136.257	74.78457	35.07885	24.18733	6524.984249999999
BAHIA	m	2926202	Riachão das Neves - BA	850.9351	865.2969	930.9567	908.5305	949.3184	900.8397	815.6521	893.3868	778.3925	636.8698	603.7179	591.9964	502.7548	409.7085	321.4722	211.9889	115.4726	64.19955	39.65119	11391.14054
BAHIA	m	2926301	Riachão do Jacuípe - BA	1017.716	1063.775	1170.221	1321.684	1280.063	1223.791	1171.327	1162.585	1198.694	1054.731	1059.089	799.9437	731.1542	607.4416	535.5415	392.9352	216.2252	102.5355	76.0385	16185.4914
BAHIA	m	2926400	Riacho de Santana - BA	1108.476	1126.517	1259.201	1334.95	1355.822	1396.904	1313.057	1280.794	1113.396	1004.11	960.0477	853.3021	652.2894	468.5917	412.9105	284.3998	206.3344	97.24604	54.83458	16283.183220000003
BAHIA	m	2926509	Ribeira do Amparo - BA	582.7522	579.2754	581.2356	662.4478	723.8809	628.3821	479.6158	485.5072	459.6564	401.452	399.7136	292.501	250.2266	206.8973	169.5252	122.711	88.38075	41.07273	29.60012	7184.8337
BAHIA	m	2926608	Ribeira do Pombal - BA	1677.707	1641.4	1799.889	2051.158	2053.729	1813.186	1807.275	1648.603	1618.837	1368.483	1339.993	1097.593	899.3787	702.5673	636.705	453.001	276.6442	135.0716	78.82771	23100.04851
BAHIA	m	2926657	Ribeirão do Largo - BA	174.6711	180.3489	216.0691	253.6854	212.029	191.2475	143.9914	167.9569	160.3081	175.7075	158.9204	155.1744	111.8183	104.9459	86.71021	68.25925	39.57584	25.87973	11.6839	2638.98283
BAHIA	m	2926707	Rio de Contas - BA	285.8019	302.3897	354.7641	372.7321	407.2397	429.4493	421.9359	451.6508	394.5359	365.2111	379.3854	370.1918	332.0538	269.0354	199.9394	170.9609	90.63056	47.60145	35.42691	5680.9361199999985
BAHIA	m	2926806	Rio do Antônio - BA	444.5247	457.9435	515.0384	602.1822	612.6936	618.1508	530.5983	522.5803	483.8914	427.435	471.9001	408.8666	305.1273	249.1866	239.3111	149.2059	105.3637	50.42388	34.46881	7228.8921900000005
BAHIA	m	2926905	Rio do Pires - BA	338.6251	365.4249	397.4196	454.2282	476.9859	472.8144	449.2298	459.3531	388.5881	318.6738	357.1815	261.9586	270.1244	258.9951	174.7939	144.6681	95.02376	42.28888	28.95008	5755.327219999998
BAHIA	m	2927002	Rio Real - BA	1623.668	1592.566	1682.474	1815.473	1814.368	1752.509	1473.272	1535.341	1463.37	1247.298	1048.572	912.3393	687.6865	518.4603	424.4975	293.335	184.2106	94.91194	57.3239	20221.676039999995
BAHIA	m	2927101	Rodelas - BA	457.3898	439.928	443.6578	476.1588	454.5696	412.298	346.5828	340.7472	264.8564	246.5713	213.5709	160.8169	109.4427	86.9882	82.48322	67.63873	27.31382	15.30112	8.800468	4655.115757999999
BAHIA	m	2927200	Ruy Barbosa - BA	1088.982	1081.212	1173.806	1420.622	1258.244	1073.679	1051.409	1079.098	988.3605	846.1564	759.8274	669.7536	566.631	456.4571	369.3063	287.4744	165.3579	82.24074	64.3983	14483.01564
BAHIA	m	2927309	Salinas da Margarida - BA	644.8237	654.5599	640.441	745.2964	711.1088	676.2137	642.5221	674.6712	643.9527	507.4737	418.0572	347.9754	261.0995	220.3279	145.4727	98.19201	53.52157	26.18027	15.52239	8127.412140000001
BAHIA	m	2927408	Salvador - BA	74966.48	77683.74	88302.5	97416.76	115602.4	110586.5	114362.7	123683.7	111307.9	90789.32	81060.15	68416.87	55126.39	39139.21	26012.69	14640.26	8563.075	3908.897	1954.179	1303523.721
BAHIA	m	2927507	Santa Bárbara - BA	740.3027	736.282	788.3067	909.7312	893.6439	691.5419	656.5757	711.6785	710.6194	609.882	544.2524	413.8624	317.2255	247.4666	232.895	182.5755	102.8295	55.82851	35.55354	9581.052950000003
BAHIA	m	2927606	Santa Brígida - BA	544.2815	550.9004	622.5286	606.1346	588.3372	587.5529	498.8813	473.6274	469.3387	378.6519	371.7702	303.4839	235.4475	202.2958	169.3825	126.6382	94.80961	47.73435	31.70554	6903.502100000001
BAHIA	m	2927705	Santa Cruz Cabrália - BA	1255.801	1182.387	1241.011	1323.055	1297.098	1061.972	957.0156	955.3839	931.4585	810.1354	698.7108	622.5724	452.5707	383.754	259.0731	187.4544	102.7368	48.41239	24.46344	13795.065430000002
BAHIA	m	2927804	Santa Cruz da Vitória - BA	207.5973	213.2566	217.0608	268.6415	269.29	261.2321	298.6258	286.3283	262.2663	180.3776	169.9987	152.2715	136.397	94.69748	84.78214	59.07069	44.14748	27.75111	11.05007	3244.8424699999996
BAHIA	m	2927903	Santa Inês - BA	302.3137	319.3916	373.1245	391.2048	422.4603	367.8853	375.0229	356.5736	343.1004	295.3252	296.4898	227.0896	219.07	181.1669	121.6958	86.96387	52.36149	30.4836	30.89522	4792.618579999999
BAHIA	m	2928000	Santaluz - BA	1341.208	1347.612	1383.481	1568.0	1467.868	1337.53	1359.12	1323.185	1308.612	1016.092	940.0589	779.3474	652.0722	484.0691	502.8823	340.7536	187.2625	78.03695	58.72068	17475.911630000002
BAHIA	m	2928059	Santa Luzia - BA	403.6484	389.3062	438.91	501.204	478.3582	433.7237	405.7404	420.9467	443.0491	348.7684	379.9659	396.951	298.0104	225.5472	180.4156	102.7866	77.83045	49.13199	28.1572	6002.451440000002
BAHIA	m	2928109	Santa Maria da Vitória - BA	1375.837	1391.708	1553.68	1599.455	1658.729	1507.712	1477.518	1510.904	1326.527	1205.206	1078.388	1009.467	837.5095	562.5321	508.0513	332.5486	247.0965	118.8488	69.53385	19371.25165
BAHIA	m	2928208	Santana - BA	854.9206	868.5536	962.6184	1034.826	1039.627	932.8026	844.2579	897.8977	854.8326	795.0493	770.8518	668.6466	559.2671	404.6543	373.3929	271.0719	157.359	80.57343	48.18144	12419.384170000003
BAHIA	m	2928307	Santanópolis - BA	326.4003	333.5251	358.7138	416.0553	320.2104	293.8995	260.0104	300.2261	283.9196	271.3487	247.8994	179.7706	158.6633	120.2675	119.4024	83.56383	56.91262	25.47035	17.96265	4174.22185
BAHIA	m	2928406	Santa Rita de Cássia - BA	1155.499	1176.631	1231.543	1297.06	1277.917	1157.448	1106.843	1086.25	946.6884	789.7574	722.3925	724.5683	640.3445	454.383	346.9868	251.3525	149.461	73.35895	46.09907	14634.583420000003
BAHIA	m	2928505	Santa Teresinha - BA	334.5962	335.5234	354.0037	432.8777	423.1916	404.1408	355.87	372.5315	370.6204	320.7688	296.0827	236.4142	220.1394	163.9617	128.6882	118.5094	76.5327	37.05265	28.46221	5009.9672599999985
BAHIA	m	2928604	Santo Amaro - BA	1781.88	1835.209	2083.55	2066.657	2327.205	2025.233	1941.891	2131.299	2094.715	1836.512	1615.847	1412.016	1168.243	833.446	606.3886	399.242	237.7347	116.8335	74.50415	26588.405949999997
BAHIA	m	2928703	Santo Antônio de Jesus - BA	3469.395	3535.022	3823.26	3814.589	4240.201	4040.969	4413.493	4540.776	3937.761	3223.599	2860.342	2267.373	1701.409	1226.49	859.843	476.9715	298.6453	169.4627	103.7733	49003.37479999999
BAHIA	m	2928802	Santo Estêvão - BA	2237.502	2243.146	2294.167	2257.996	2401.831	2257.586	2124.786	2216.619	1697.725	1389.917	1234.495	1064.655	872.8339	689.0755	486.8034	344.0223	232.5885	118.6233	73.48162	26237.85352
BAHIA	m	2928901	São Desidério - BA	1957.529	1879.844	1690.697	1786.301	2028.268	1866.295	1880.115	1821.736	1439.716	1154.269	916.9486	780.9557	592.7615	432.6814	306.4249	195.6973	123.0094	56.93902	38.4191	20948.60692
BAHIA	m	2928950	São Domingos - BA	288.1493	299.7618	343.142	375.5957	344.5695	319.9005	337.8487	361.1501	397.1358	327.4176	302.7143	246.4044	187.4259	191.2647	164.0498	106.1162	69.91676	24.88355	24.23059	4711.6772
BAHIA	m	2929008	São Félix - BA	419.2142	440.6119	472.323	526.3877	680.4531	605.6274	659.8203	682.4385	558.1587	469.5571	367.492	349.2385	281.3671	200.201	121.2705	76.41592	59.54507	21.92265	17.47278	7009.517420000001
BAHIA	m	2929057	São Félix do Coribe - BA	617.8974	622.5657	649.0426	659.0345	561.9546	563.9007	541.3952	566.7974	521.2459	404.8183	368.1506	292.195	230.5729	167.3044	128.2945	97.78654	53.67586	37.5792	19.21586	7103.427160000001
BAHIA	m	2929107	São Felipe - BA	623.4847	637.0916	707.2308	731.2401	768.488	788.0621	743.5506	864.7621	855.2823	708.6004	661.5468	517.9591	431.8763	303.0984	234.2084	151.4573	104.2971	59.42687	34.83008	9926.49305
BAHIA	m	2929206	São Francisco do Conde - BA	1614.812	1643.472	1665.589	1771.853	2051.749	1673.748	1578.171	1580.037	1606.482	1218.71	1099.063	747.0468	593.3828	392.4247	247.8228	165.0897	84.8996	39.05755	24.19089	19797.600840000006
BAHIA	m	2929255	São Gabriel - BA	691.5657	704.019	753.6267	837.1046	772.4622	698.6552	677.4713	701.2081	677.5691	546.9465	468.8863	434.0137	345.8016	291.1905	240.0469	171.8686	100.7965	37.77946	29.67604	9180.688
BAHIA	m	2929305	São Gonçalo dos Campos - BA	1513.753	1528.587	1595.996	1680.028	1698.9	1540.651	1642.662	1685.804	1475.197	1218.014	1073.625	795.992	593.9647	471.1434	312.2797	235.6492	156.484	84.85706	42.21342	19345.800479999998
BAHIA	m	2929354	São José da Vitória - BA	195.3318	195.6306	217.7214	246.3216	212.053	203.1056	150.2461	196.4237	168.1299	134.5369	156.4187	104.2807	143.6651	90.81608	78.28348	50.4318	38.2528	19.65401	11.82948	2613.13275
BAHIA	m	2929370	São José do Jacuípe - BA	428.1347	459.6447	495.4927	484.9893	432.6846	394.2061	363.8436	386.5939	343.1818	331.0117	306.2634	238.5749	205.3811	185.2846	155.5305	123.2354	68.93086	32.61626	22.84163	5458.441749999998
BAHIA	m	2929404	São Miguel das Matas - BA	354.5369	359.1645	408.0866	457.777	452.1578	446.2619	362.5219	409.5308	407.5109	353.736	337.3713	300.5877	213.3147	169.6592	127.5022	84.19729	51.85244	37.93191	18.76937	5352.47041
BAHIA	m	2929503	São Sebastião do Passé - BA	1377.461	1422.714	1541.314	1779.808	1910.363	1687.105	1595.515	1762.491	1760.899	1408.478	1232.975	1016.556	855.9813	651.8928	428.5444	259.8545	158.0456	80.91598	47.50255	20978.416130000005
BAHIA	m	2929602	Sapeaçu - BA	555.7583	576.1547	662.7826	634.3046	616.1169	627.7998	636.2597	665.7071	601.0341	517.9896	509.006	393.88	299.8039	237.761	169.7556	104.8927	77.31392	34.5968	24.2755	7945.19282
BAHIA	m	2929701	Sátiro Dias - BA	834.869	822.0501	810.5805	949.2584	984.4092	873.9949	770.2159	702.1518	729.8631	573.751	519.9426	426.3558	345.9266	277.2396	270.5192	186.5431	115.2473	51.70975	33.46953	10278.097380000003
BAHIA	m	2929750	Saubara - BA	396.8127	405.3108	458.8972	432.4025	447.899	397.8827	403.676	466.3482	461.7756	424.4103	338.7819	323.6667	256.5692	210.1194	141.8915	84.18888	66.61335	27.29512	17.47911	5762.020159999998
BAHIA	m	2929800	Saúde - BA	458.654	470.9713	529.6795	490.3667	476.4857	418.7651	430.7267	450.8628	450.838	390.7948	335.8101	272.0057	246.7119	230.9918	181.678	117.3948	68.32318	30.35644	21.75044	6073.166959999999
BAHIA	m	2929909	Seabra - BA	1677.821	1635.323	1732.532	1949.433	1996.745	1747.579	1592.658	1556.591	1449.111	1233.497	1064.577	949.4818	804.0892	575.7201	493.296	330.8145	207.9099	95.88361	66.26403	21159.326139999997
BAHIA	m	2930006	Sebastião Laranjeiras - BA	389.7874	392.2523	392.3135	394.0381	472.2364	572.5661	525.0123	497.734	385.4063	336.1602	316.2863	294.8978	235.2732	167.7452	137.1854	94.58761	62.10159	26.68542	16.39211	5708.661229999999
BAHIA	m	2930105	Senhor do Bonfim - BA	2819.453	2868.762	3211.042	3365.958	3367.02	2946.999	2742.5	2918.458	2835.942	2476.348	2279.966	1717.537	1445.08	1146.223	864.9324	639.2234	408.2322	165.7123	122.7404	38342.128699999994
BAHIA	m	2930154	Serra do Ramalho - BA	1316.543	1302.591	1380.212	1400.849	1377.857	1242.163	1127.043	1111.164	957.8148	838.3023	769.5575	656.1189	541.4523	457.1692	371.476	316.7344	207.9148	94.49012	49.70754	15519.159860000002
BAHIA	m	2930204	Sento Sé - BA	2110.379	2024.083	2040.127	2128.327	1946.822	1710.073	1501.233	1546.99	1411.366	1174.672	1059.242	858.5858	742.5315	572.9879	379.6543	264.8313	153.008	65.17065	44.88777	21734.971220000003
BAHIA	m	2930303	Serra Dourada - BA	635.2817	650.4944	689.382	719.355	707.7734	698.3748	662.8946	748.6558	679.2578	577.9654	469.3156	482.6172	400.3673	287.4392	252.9495	191.5763	127.6036	58.58459	33.12298	9073.011170000002
BAHIA	m	2930402	Serra Preta - BA	434.627	466.9179	529.2028	585.432	551.9482	491.0198	451.5793	453.0119	432.3481	425.828	391.2434	313.9494	239.8076	229.787	168.9867	176.3627	96.81717	49.12481	45.57721	6533.570990000001
BAHIA	m	2930501	Serrinha - BA	616.7638	624.2749	617.1467	671.2009	670.5122	649.6922	741.6126	683.8398	591.2134	438.7542	403.8562	285.7133	258.6929	168.6388	186.4005	111.4379	59.79618	23.57634	18.01587	7821.13869
BAHIA	m	2930600	Serrolândia - BA	411.7989	421.3221	446.2614	451.9927	448.8773	435.1076	440.9253	448.8416	412.199	377.4943	346.0	283.0014	234.4652	177.3921	175.2105	134.8156	81.6811	36.42174	28.95622	5792.7640599999995
BAHIA	m	2930709	Simões Filho - BA	5702.651	5615.403	5780.622	5982.612	6565.889	5956.054	5822.032	6194.722	5634.776	4689.222	3698.527	2695.928	2147.262	1444.468	1018.96	574.1728	312.9131	140.4965	64.26958	70040.97997999999
BAHIA	m	2930758	Sítio do Mato - BA	575.5954	551.3485	597.7281	605.8841	533.5428	522.4646	464.2772	489.58	428.5711	300.5725	307.8713	246.9027	206.6715	161.3042	123.1504	85.93329	55.56674	27.91525	15.59875	6300.478430000001
BAHIA	m	2930766	Sítio do Quinto - BA	303.5706	316.5248	377.084	424.2425	410.8209	405.9546	332.453	279.513	284.3979	260.1985	285.6223	238.8996	208.1954	202.7396	148.4423	133.7534	64.09936	31.78194	25.37487	4733.668569999999
BAHIA	m	2930774	Sobradinho - BA	875.8029	894.1686	969.6528	1063.725	958.5464	749.8678	765.843	783.9554	829.1077	695.2776	553.6661	437.9998	347.1662	337.8495	278.2648	209.4346	106.005	48.07005	21.36237	10925.76562
BAHIA	m	2930808	Souto Soares - BA	721.5564	694.9051	699.9269	793.5686	784.4352	693.7935	602.9001	591.2502	541.268	481.5398	442.5071	338.638	275.7305	223.7161	188.3555	161.7416	81.63418	33.25209	23.85866	8374.577529999997
BAHIA	m	2930907	Tabocas do Brejo Velho - BA	385.5048	387.1386	426.5263	439.9694	439.7015	415.108	390.0995	396.8488	348.0623	334.3599	317.5887	289.7086	229.6795	166.9389	132.6546	108.954	66.94055	48.48008	22.15474	5346.41877
BAHIA	m	2931004	Tanhaçu - BA	587.7971	612.9374	666.8056	770.1279	748.4458	753.6234	709.8188	843.7786	733.3432	661.4765	571.1303	521.7144	471.9342	348.0162	302.9687	229.8262	125.918	69.25114	44.76094	9773.674379999999
BAHIA	m	2931053	Tanque Novo - BA	583.7986	581.5156	636.7514	714.9235	734.0355	690.0001	619.1685	606.2365	491.7325	453.4627	454.3788	377.1851	294.9702	259.385	242.6389	147.3026	113.0182	39.80966	31.31612	8071.6294800000005
BAHIA	m	2931103	Tanquinho - BA	265.5055	278.9373	308.8669	384.0253	346.6002	315.6506	284.7386	358.0935	325.2044	261.5139	228.7871	200.1199	185.5237	123.4104	117.1284	68.62812	42.8597	28.47764	15.80732	4139.87848
BAHIA	m	2931202	Taperoá - BA	989.4793	974.7573	989.8077	1071.341	999.8882	880.6499	821.4595	819.3789	725.8018	546.3468	484.9232	492.2009	373.8329	291.0423	193.3461	128.1753	82.11401	47.34237	27.56476	10939.452239999997
BAHIA	m	2931301	Tapiramutá - BA	744.2271	714.5764	747.9481	701.9957	734.7016	764.5863	699.9177	672.6659	510.1725	432.3568	356.8962	287.1338	215.7123	186.4829	147.1105	90.24319	51.54456	30.31593	17.50354	8106.09102
BAHIA	m	2931350	Teixeira de Freitas - BA	6725.545	6665.063	6724.687	7322.535	7424.045	7123.066	6989.217	7152.401	6103.717	5149.401	4683.408	3935.018	2969.587	2301.491	1513.423	1059.496	635.3498	316.7313	168.3791	84962.56019999998
BAHIA	m	2931400	Teodoro Sampaio - BA	200.1192	216.0219	257.0236	324.7369	299.4459	254.8187	239.7043	229.8863	239.2093	234.6963	207.3086	223.876	118.7599	121.7673	72.91363	68.57224	40.3369	24.77997	14.06661	3388.04355
BAHIA	m	2931509	Teofilândia - BA	874.3179	863.1447	936.0083	1016.764	1053.194	926.2066	820.8258	813.4387	716.3567	567.6119	591.9181	450.7788	355.317	298.0523	264.4518	188.9842	92.49093	43.25412	27.63909	10900.75494
BAHIA	m	2931608	Teolândia - BA	700.7957	680.267	654.8193	814.6316	906.1168	838.6378	839.863	691.8244	614.736	485.3077	434.8183	359.5922	311.2641	251.0585	147.0381	107.5254	63.76361	28.37784	19.61701	8950.05436
BAHIA	m	2931707	Terra Nova - BA	399.1627	410.9026	465.0647	558.5166	577.2422	486.9916	415.6063	476.9093	446.7154	386.6318	354.1721	270.071	246.7835	179.3169	121.2617	78.73542	60.34002	32.12858	20.87015	5987.422569999999
BAHIA	m	2931806	Tremedal - BA	366.2374	382.3114	463.4425	462.5225	478.0015	502.5867	431.8148	504.0321	471.09	406.5599	467.599	413.8392	389.6187	306.4359	274.6614	218.521	154.4788	82.88993	45.50486	6822.1475900000005
BAHIA	m	2931905	Tucano - BA	1886.076	1881.523	2041.496	2309.484	2204.319	2082.32	1852.079	1840.566	1809.088	1576.072	1575.868	1271.971	1059.277	841.0241	735.2734	517.2843	311.3235	147.8891	111.9407	26054.8741
BAHIA	m	2932002	Uauá - BA	718.4075	758.5876	869.8494	977.711	812.6645	772.1941	672.3332	819.4943	817.4159	731.0844	701.7939	649.8183	469.3605	420.1501	361.5288	265.8696	177.6052	87.44149	59.48042	11142.790210000001
BAHIA	m	2932101	Ubaíra - BA	671.0351	702.385	750.2766	780.4605	685.5596	688.8048	711.3657	769.8367	687.0331	573.4113	581.4651	494.4767	476.4502	389.8547	271.1513	160.3693	113.0649	62.14252	45.87011	9615.013229999999
BAHIA	m	2932200	Ubaitaba - BA	636.7406	653.408	721.5378	737.961	727.6284	659.8674	627.5045	648.294	591.7033	441.7392	452.5006	400.0856	410.7784	321.6823	233.8522	160.9256	99.49863	63.19859	38.43267	8627.338790000002
BAHIA	m	2932309	Ubatã - BA	1141.361	1154.82	1201.906	1274.165	1149.644	926.6778	958.3957	1129.676	995.2711	819.8939	733.2851	706.2933	603.806	469.0309	338.1833	226.6429	128.7351	91.15164	44.24871	14093.187450000001
BAHIA	m	2932408	Uibaí - BA	401.5995	418.0646	496.3404	520.5443	499.5593	474.9972	465.5699	526.1471	509.4571	487.981	481.6202	418.8629	317.4811	247.9777	205.6473	146.0557	97.12641	44.4419	27.08846	6786.56207
BAHIA	m	2932457	Umburanas - BA	811.0912	796.671	772.352	888.3271	894.5333	875.42	827.7608	793.9081	769.4824	684.8944	513.4412	449.9889	334.4368	263.022	179.5872	146.8515	87.75977	29.64714	22.17566	10141.350470000001
BAHIA	m	2932507	Una - BA	702.2959	694.0212	801.0779	821.6637	754.7797	681.9658	639.6852	678.9805	625.3664	535.2152	496.2316	520.8325	461.9491	358.0125	260.8211	201.8571	128.4549	56.79126	33.66729	9453.668849999998
BAHIA	m	2932606	Urandi - BA	535.4662	552.4216	600.7202	658.5268	687.1375	692.4923	668.3649	625.4475	577.5967	475.7302	487.8665	444.5504	363.3593	319.9597	241.1801	172.4192	105.2246	43.74706	30.87427	8283.08503
BAHIA	m	2932705	Uruçuca - BA	730.1718	731.6467	792.9399	826.6207	725.8847	700.8315	691.459	711.5048	666.6188	464.216	477.3794	457.0403	421.436	342.6461	273.4673	166.4469	117.9357	53.70184	27.84616	9379.793599999999
BAHIA	m	2932804	Utinga - BA	835.2416	796.7204	809.7654	905.9225	895.6916	745.8897	598.4625	592.2442	631.1726	550.588	458.613	399.6421	366.3058	250.282	204.2569	139.1122	77.92855	42.65358	23.64627	9324.138899999998
BAHIA	m	2932903	Valença - BA	3539.832	3544.492	3755.037	4393.238	4356.548	4070.347	3729.359	3805.254	3472.665	2957.809	2737.402	2279.029	1837.972	1279.811	882.8582	572.3958	339.0148	186.9818	117.1322	47857.17780000001
BAHIA	m	2933000	Valente - BA	1009.55	1052.796	1128.158	1155.815	1224.459	1144.41	1253.434	1197.32	1155.667	990.1483	974.7156	813.3222	595.8419	445.2554	365.86	238.8703	147.9386	56.08629	46.48821	14996.135799999998
BAHIA	m	2933059	Várzea da Roça - BA	449.8248	462.0071	518.6543	592.8895	593.1985	537.2141	485.9755	468.1682	453.0981	414.7442	380.0322	361.7011	295.679	236.4911	208.7225	152.8384	97.13683	46.2476	33.36333	6787.98636
BAHIA	m	2933109	Várzea do Poço - BA	312.6411	325.4312	346.3763	353.7904	341.8927	381.0289	401.8099	363.2798	345.4953	319.9825	315.7015	248.7373	231.3405	178.3839	129.6475	95.54575	56.08906	28.77965	23.73419	4799.687450000002
BAHIA	m	2933158	Várzea Nova - BA	429.4654	445.4859	500.2832	467.6986	523.434	468.3974	401.3924	390.015	400.2872	351.6574	348.7359	336.6053	249.1415	230.3395	207.639	130.6569	83.81476	36.17442	22.10368	6023.32746
BAHIA	m	2933174	Varzedo - BA	281.1652	289.8509	323.331	386.6592	379.3505	352.1703	335.2845	367.3819	365.3025	342.882	324.6073	229.8981	179.5257	140.5319	122.6467	79.30748	46.80928	29.13871	17.7586	4593.601770000001
BAHIA	m	2933208	Vera Cruz - BA	1512.956	1486.809	1593.26	1902.389	2046.182	1664.21	1508.929	1639.394	1669.242	1496.988	1450.163	1298.858	1082.11	822.5553	558.3147	317.4401	190.452	75.81301	38.45851	22354.523620000004
BAHIA	m	2933257	Vereda - BA	195.6987	194.542	223.3305	260.1518	242.4377	217.2858	200.1678	195.3692	230.4786	214.1211	237.9515	206.8212	159.2148	131.1344	87.62769	75.3593	46.51084	23.4159	18.36187	3159.9807
BAHIA	m	2933307	Vitória da Conquista - BA	12257.53	12320.86	13380.54	14670.04	14771.38	13315.05	13515.08	13556.11	12400.26	10398.02	9305.564	7762.546	6141.227	4316.714	3381.243	2295.803	1483.862	649.729	413.9268	166335.48479999998
BAHIA	m	2933406	Wagner - BA	347.4102	335.3783	344.7904	400.851	406.6945	339.4806	349.8391	336.2106	282.802	257.7763	230.1377	183.712	149.6302	136.1181	111.7468	86.38169	46.82114	23.30148	16.36214	4385.4442500000005
BAHIA	m	2933455	Wanderley - BA	440.5186	477.5443	535.4017	527.6144	506.8038	436.6201	435.7792	445.838	389.9584	370.9228	333.6402	303.5149	256.5797	195.4376	147.6085	101.1482	64.9115	35.87889	18.20568	6023.926470000001
BAHIA	m	2933505	Wenceslau Guimarães - BA	921.9088	924.2494	953.9814	1000.012	995.4308	901.1251	800.6574	749.0741	603.0759	537.8025	543.6617	446.6036	434.4845	308.4526	203.2354	130.5718	79.41104	48.34785	31.46409	10613.549980000002
BAHIA	m	2933604	Xique-Xique - BA	2003.253	1973.851	2004.641	2101.633	2093.697	1834.857	1584.846	1623.096	1406.031	1205.967	1046.55	942.8267	787.3412	651.9573	482.8323	349.1292	237.1114	107.0794	59.48096	22496.18046
CEARÁ	f	2300101	Abaiara - CE	509.9351	490.7458	494.4831	494.6179	539.4043	470.8114	509.8368	442.2858	401.9509	342.4843	289.9506	222.551	235.0346	188.7101	185.2441	140.3436	81.32232	43.63822	32.87143	6116.221370000001
CEARÁ	f	2300150	Acarape - CE	689.5536	664.1482	727.1405	678.29	773.7671	810.6501	664.8612	624.3811	571.4504	523.8746	538.2639	406.2739	327.3851	246.731	194.4111	118.7622	106.1269	69.45407	33.66813	8769.193099999999
CEARÁ	f	2300200	Acaraú - CE	2544.624	2439.054	2521.596	2531.509	2893.407	2850.837	2746.254	2512.02	2188.112	1885.374	1595.213	1391.117	1002.441	882.3307	759.9171	503.5962	385.4682	172.3547	107.8411	31913.065999999995
CEARÁ	f	2300309	Acopiara - CE	1700.271	1719.901	1862.897	1867.664	1949.224	1929.05	2065.401	2009.953	1930.073	1651.942	1578.715	1452.444	1216.165	1112.218	881.8784	662.989	516.2716	235.0208	150.075	26492.1528
CEARÁ	f	2300408	Aiuaba - CE	659.3727	622.3174	629.9779	690.4136	783.6392	702.3319	677.1938	558.5538	577.0783	506.3064	483.1313	393.4403	361.7671	294.6791	247.5593	174.7468	113.0927	70.49059	40.32466	8586.41685
CEARÁ	f	2300507	Alcântaras - CE	413.6643	402.7304	435.5453	414.005	514.2897	521.52	511.676	425.8628	384.8986	301.2618	344.5019	280.1307	209.2573	189.624	149.3787	120.6184	93.04127	56.90853	34.00387	5802.918569999999
CEARÁ	f	2300606	Altaneira - CE	258.2631	250.3507	269.3763	301.3225	319.3791	312.458	264.2817	285.9457	266.8997	231.1076	216.7041	170.5901	137.5156	144.0538	146.6973	104.632	73.3308	37.21966	24.91566	3815.04342
CEARÁ	f	2300705	Alto Santo - CE	525.4055	512.2559	558.7435	672.8435	602.1555	710.5027	700.9699	678.2302	546.8082	485.5345	502.9437	501.4241	373.1383	303.2236	251.3746	146.1609	120.1634	58.54845	41.98929	8292.41574
CEARÁ	f	2300754	Amontada - CE	2164.672	1998.999	1908.485	1908.461	1980.55	2011.445	1767.092	1548.837	1295.869	1066.42	1003.793	810.9316	590.2555	576.7328	472.0152	366.4696	256.3348	148.6188	89.78926	21965.770560000008
CEARÁ	f	2300804	Antonina do Norte - CE	270.324	270.6259	283.246	256.9267	295.2119	282.8971	258.3143	258.0979	252.2284	215.2779	212.4249	176.8872	170.9735	170.6055	154.9312	95.50168	68.26324	26.16061	22.28378	3741.1817100000003
CEARÁ	f	2300903	Apuiarés - CE	504.5436	489.9587	534.636	554.066	595.4964	629.0299	566.4658	513.6911	527.2388	426.7641	446.9688	342.0837	301.2552	234.0698	192.3381	146.6653	111.5836	56.57881	43.68608	7217.119790000001
CEARÁ	f	2301000	Aquiraz - CE	2989.382	2887.69	2955.482	3085.594	3781.846	3797.966	3612.567	3379.494	2992.009	2559.114	2348.1	1858.707	1410.461	1107.189	894.2057	631.3549	449.2087	212.5536	133.8957	41086.8196
CEARÁ	f	2301109	Aracati - CE	2458.1	2467.319	2682.479	2556.431	3127.882	3278.343	3210.548	3194.373	2774.326	2455.826	2226.615	1992.346	1493.068	1208.738	1165.73	728.6659	421.7967	261.176	173.1598	37876.9224
CEARÁ	f	2301208	Aracoiaba - CE	871.9523	848.3164	940.5245	983.0062	1095.23	1048.343	1002.431	953.1528	857.2793	756.7249	753.0084	690.8435	528.5715	440.0955	342.8196	281.7035	215.8395	114.8036	82.36189	12807.007389999997
CEARÁ	f	2301257	Ararendá - CE	360.1476	349.319	396.685	441.5508	394.9813	341.5945	392.5615	344.354	349.5027	329.1567	294.0031	255.8453	262.3889	233.5462	168.4424	130.1161	117.2225	55.85918	37.83332	5255.110099999999
CEARÁ	f	2301307	Araripe - CE	904.3424	864.9903	911.7606	871.6035	954.2239	875.3343	822.2959	729.276	712.8367	613.2947	528.8856	460.3242	380.7914	321.2275	284.5861	217.7072	160.5595	62.21119	39.07443	10715.325420000001
CEARÁ	f	2301406	Aratuba - CE	403.9014	376.9085	410.1721	425.4099	512.2908	495.2778	430.1242	426.4826	344.7441	309.4184	265.7416	281.6542	219.9165	175.8307	128.3702	114.7804	81.80189	39.24611	31.08963	5473.161030000001
CEARÁ	f	2301505	Arneiroz - CE	250.5996	237.9635	268.0294	300.7606	306.9967	284.3724	289.6231	244.8693	261.0491	259.797	206.4922	181.5671	172.7716	156.5657	122.5864	97.73179	55.71075	26.56871	19.77211	3743.8270600000005
CEARÁ	f	2301604	Assaré - CE	793.3712	763.3968	841.7748	961.5037	999.6531	933.0835	804.098	667.7927	777.8957	684.7413	691.7279	562.2334	511.3678	438.5112	391.5155	299.602	200.2557	111.8005	65.22123	11499.546029999998
CEARÁ	f	2301703	Aurora - CE	705.6927	698.0897	756.9331	858.6743	953.8382	898.348	886.6711	858.4419	869.3334	725.4306	747.3356	621.6078	510.7378	462.2416	391.5513	281.6482	243.4965	116.6894	71.10322	11657.864419999998
CEARÁ	f	2301802	Baixio - CE	193.9278	195.5367	201.8822	240.2338	216.2153	252.2491	223.6419	221.877	207.601	200.3118	184.2827	176.2315	133.9261	120.4003	104.4201	80.05535	55.90094	23.97613	17.66094	3050.33066
CEARÁ	f	2301851	Banabuiú - CE	732.2615	678.51	725.367	741.924	857.4514	810.1407	648.3781	574.6522	499.5763	511.6875	513.2345	462.0844	326.9764	304.0427	201.8288	156.7937	129.0901	53.54687	41.82196	8969.368129999997
CEARÁ	f	2301901	Barbalha - CE	2340.454	2288.789	2364.503	2430.229	2684.133	2555.106	2820.578	2656.876	2349.872	1951.174	1704.938	1444.098	1163.308	1025.675	793.9314	591.4118	432.3552	231.6081	142.8215	31971.861000000004
CEARÁ	f	2301950	Barreira - CE	783.0913	765.1654	800.9438	787.2555	1006.289	969.64	888.6567	838.5007	757.821	676.2329	629.1956	507.4548	391.8209	350.9295	263.119	180.7962	118.0155	69.99703	47.76364	10832.688470000001
CEARÁ	f	2302008	Barro - CE	681.8282	676.9359	757.6181	790.714	863.0848	884.6607	864.9747	763.7816	795.7766	720.8943	648.3885	596.8879	466.4385	461.9563	373.9134	290.0018	207.946	116.8088	71.7814	11034.3915
CEARÁ	f	2302057	Barroquinha - CE	512.1777	483.155	524.2622	598.3887	691.0098	569.6861	547.4721	550.401	526.726	437.9584	373.5717	287.5517	278.4642	268.4241	197.7535	164.3456	96.45477	51.03218	28.80626	7187.64101
CEARÁ	f	2302107	Baturité - CE	1352.103	1312.929	1379.081	1438.833	1637.226	1554.68	1456.093	1422.9	1319.874	1135.297	1046.263	828.9169	673.8524	542.3176	417.7236	357.9143	291.5578	149.9103	86.01449	18403.486390000002
CEARÁ	f	2302206	Beberibe - CE	1739.332	1696.302	1803.844	2040.98	2178.727	2287.917	2067.614	2200.295	2077.431	1751.372	1596.114	1339.121	1059.16	941.6826	773.7263	561.6489	349.0055	199.6433	131.8161	26795.731699999997
CEARÁ	f	2302305	Bela Cruz - CE	1190.315	1146.344	1197.65	1206.416	1428.377	1377.464	1311.16	1202.435	1080.663	899.8769	834.6577	779.3498	580.5384	509.0265	460.6212	310.5874	202.0779	110.9686	60.44069	15888.969089999999
CEARÁ	f	2302404	Boa Viagem - CE	1823.98	1749.567	1904.675	2096.73	2171.655	1996.945	1880.769	1685.824	1620.726	1588.873	1509.516	1425.82	1116.334	1075.634	856.1717	614.2807	467.7393	209.695	162.7553	25957.689999999995
CEARÁ	f	2302503	Brejo Santo - CE	1767.952	1776.54	1876.063	1942.513	2197.209	2214.801	2442.452	2038.078	1925.266	1526.329	1380.868	1238.484	953.5534	812.0924	661.3523	497.979	353.2884	196.559	113.1415	25914.521000000004
CEARÁ	f	2302602	Camocim - CE	2254.91	2175.189	2258.684	2552.62	2926.385	2782.006	2687.423	2463.917	2306.319	2031.494	1778.572	1465.285	1112.541	887.5534	776.5069	519.1671	360.3646	198.4896	113.8522	31651.278800000004
CEARÁ	f	2302701	Campos Sales - CE	969.8952	942.1124	993.716	1076.8	1152.429	1055.628	1061.164	924.7323	904.5825	757.7981	843.8367	696.2766	604.4824	535.1849	413.6114	336.5379	247.4549	117.4267	87.68786	13721.356859999998
CEARÁ	f	2302800	Canindé - CE	2907.986	2778.325	2918.222	3117.052	3466.939	3326.908	3124.486	2700.48	2438.019	2203.468	2174.6	1976.161	1514.015	1272.342	1033.779	741.7186	587.4739	295.3111	209.4463	38786.7319
CEARÁ	f	2302909	Capistrano - CE	671.9751	667.9795	704.4302	639.9836	737.3808	753.685	696.4719	700.6468	613.0912	481.0952	459.2532	472.2286	349.1785	276.6938	217.9068	155.1768	136.1876	72.83168	48.39386	8854.59014
CEARÁ	f	2303006	Caridade - CE	949.8696	888.6853	921.6822	975.5134	1175.211	1049.762	1025.057	880.2116	807.5488	690.7769	657.681	525.2503	414.8331	332.3346	248.0171	184.5079	123.0013	68.49626	44.40429	11962.84365
CEARÁ	f	2303105	Cariré - CE	550.5895	529.8751	575.1211	679.4743	776.2596	763.6214	568.6891	562.0888	554.9844	524.8634	528.0148	486.2131	357.4295	345.7473	316.7954	222.0485	190.6079	102.6614	66.86035	8701.944950000003
CEARÁ	f	2303204	Caririaçu - CE	985.7905	962.74	992.6371	1063.913	1182.525	975.5896	958.1023	921.8557	919.8156	845.7863	752.918	653.3427	578.5351	494.7727	431.1342	289.5204	229.1034	119.5352	74.66934	13432.286139999998
CEARÁ	f	2303303	Cariús - CE	527.2266	522.194	571.9034	632.9411	723.8115	678.4045	607.4981	593.5031	612.0568	538.0638	590.7185	537.2707	417.8864	407.4123	348.2464	243.5536	195.571	84.80268	58.56171	8891.62619
CEARÁ	f	2303402	Carnaubal - CE	670.8081	650.8471	681.8925	725.2399	733.0671	680.861	603.2191	591.0659	568.7725	504.8927	474.422	468.8628	381.6773	265.891	235.3632	206.0279	126.5411	79.3407	38.88087	8687.672770000001
CEARÁ	f	2303501	Cascavel - CE	2391.848	2354.4	2421.785	2700.424	3250.414	3251.079	2980.739	2902.049	2817.166	2425.959	2281.919	1834.142	1399.539	1229.138	884.0399	675.0003	481.7873	262.8882	174.2655	36718.582200000004
CEARÁ	f	2303600	Catarina - CE	673.1939	665.6305	674.5684	670.6232	803.531	874.4835	1101.805	902.888	772.8313	685.8891	598.9236	619.3108	515.9855	390.5126	242.1797	145.013	131.8945	58.96273	32.55028	10560.77661
CEARÁ	f	2303659	Catunda - CE	357.4514	348.7166	406.6331	406.794	378.0161	343.2372	362.7677	326.6229	343.1763	284.2273	292.6651	287.4149	204.5919	201.5174	156.1051	107.585	84.10574	42.73741	38.57197	4972.93712
CEARÁ	f	2303709	Caucaia - CE	14859.55	14095.7	14353.06	15880.7	19484.08	19341.69	18261.77	16015.27	14127.43	12926.11	12241.62	10633.92	7517.484	5504.169	4006.501	2661.981	1876.182	904.8257	545.6456	205237.68829999995
CEARÁ	f	2303808	Cedro - CE	758.1059	755.4826	867.7753	924.3658	911.8334	874.623	861.471	792.3966	857.826	754.815	694.7114	670.8443	640.1978	511.3634	447.2192	327.08	245.6209	136.831	82.69144	12115.25404
CEARÁ	f	2303907	Chaval - CE	468.3117	455.24	481.2338	495.1057	596.4894	577.6024	504.1708	488.0785	478.3163	413.2834	358.3735	315.9138	210.5658	191.8592	187.3001	140.5507	103.1802	45.62259	24.55091	6535.7488
CEARÁ	f	2303931	Choró - CE	545.2593	504.5564	524.2262	514.0321	602.8662	619.4548	529.3035	431.3091	384.6087	328.935	331.9681	311.7047	260.6713	224.5015	159.9751	109.4018	96.68715	51.541	32.7064	6563.70835
CEARÁ	f	2303956	Chorozinho - CE	624.1807	614.5134	670.0299	651.2394	828.9813	848.0723	790.0176	764.1191	635.9944	628.4911	569.857	473.5003	345.7459	265.0287	221.0948	161.7738	114.8363	60.78052	36.78035	9305.036870000004
CEARÁ	f	2304004	Coreaú - CE	852.1196	812.9583	856.7938	978.73	1100.397	952.5236	888.5733	778.5738	731.3091	669.3405	626.9205	539.8814	435.1948	407.198	325.8403	214.1128	157.6534	76.72926	53.85876	11458.70822
CEARÁ	f	2304103	Crateús - CE	2223.242	2232.914	2553.81	2649.643	2768.2	2762.627	2636.075	2574.327	2651.306	2374.088	2342.411	2066.023	1818.739	1416.151	1266.516	859.8674	663.0309	331.4369	250.1869	36440.59410000001
CEARÁ	f	2304202	Crato - CE	4752.042	4746.74	5045.692	5347.534	6009.36	6008.486	6050.69	5446.626	5217.424	4343.868	3978.077	3488.411	2858.372	2287.939	1852.403	1331.415	959.049	541.9629	333.5691	70599.65999999999
CEARÁ	f	2304236	Croatá - CE	610.7707	586.316	640.6097	683.6066	754.0006	726.2084	612.8683	579.0981	509.4403	553.0909	515.347	461.4227	370.6171	314.9554	276.2766	205.901	165.9908	80.61259	52.7093	8699.84209
CEARÁ	f	2304251	Cruz - CE	933.9105	920.8898	933.3839	1010.081	1056.919	1079.174	1005.298	1002.64	847.213	728.4431	667.5064	597.2827	454.7141	372.5613	341.7615	215.3684	153.1591	78.88339	43.19156	12442.38075
CEARÁ	f	2304269	Deputado Irapuan Pinheiro - CE	282.204	282.8962	319.2953	329.3336	349.6007	382.2773	325.4365	295.4977	335.2654	311.7857	297.9457	287.4574	196.6482	198.2211	161.6013	118.3079	98.6524	46.27256	24.25722	4642.956180000001
CEARÁ	f	2304277	Ererê - CE	223.6965	222.7222	245.9967	255.3448	287.3294	268.2585	277.1021	262.3087	280.8248	190.0188	206.7629	198.7307	150.2117	148.5793	112.2297	81.49834	60.00777	27.85642	18.64823	3518.12756
CEARÁ	f	2304285	Eusébio - CE	2497.445	2383.055	2205.223	2472.377	3040.011	2941.232	3084.63	2769.846	2344.14	1980.676	1681.38	1344.351	878.785	681.9421	494.093	331.8808	220.0936	122.5096	82.36262	31556.032720000003
CEARÁ	f	2304301	Farias Brito - CE	581.1883	581.5949	665.6859	648.7119	654.4502	664.3541	677.2315	635.6506	593.8805	571.2775	511.8528	469.7253	388.1447	368.9474	317.9251	264.1642	176.8707	94.08003	58.17367	8923.909299999998
CEARÁ	f	2304350	Forquilha - CE	953.564	901.8178	919.7423	1030.812	1296.27	1170.761	1143.677	992.2587	838.0678	734.5707	703.3429	613.9295	428.6059	372.1861	317.8529	200.8428	168.4081	86.10927	46.74332	12919.562090000003
CEARÁ	f	2304400	Fortaleza - CE	79840.28	81350.24	88696.19	97721.69	117857.1	122456.5	129104.8	121904.8	107166.9	95414.59	90011.38	78918.93	61982.12	48649.97	37514.16	24844.89	17856.75	9302.663	6233.252	1416827.205
CEARÁ	f	2304459	Fortim - CE	577.9518	560.9919	587.4854	647.4934	704.565	741.6226	683.0752	683.0896	608.3812	517.6587	480.6186	408.0821	303.4719	260.086	242.5609	156.389	104.9158	56.44665	32.86295	8357.748700000002
CEARÁ	f	2304509	Frecheirinha - CE	557.8754	521.6288	524.4675	588.4285	708.8869	598.6628	517.6895	499.3619	426.4184	374.2131	351.6469	341.6826	269.9024	247.4495	184.1705	141.1839	87.33935	52.52632	30.34827	7023.8825400000005
CEARÁ	f	2304608	General Sampaio - CE	337.4656	310.0711	290.419	334.7611	380.6014	300.5704	296.0579	226.6483	196.1294	166.0297	162.3757	144.2508	118.3287	118.6705	92.13171	59.82083	44.31861	18.04253	11.75324	3608.44652
CEARÁ	f	2304657	Graça - CE	551.9205	530.3118	568.3069	545.1088	609.154	532.9107	515.5956	525.7133	492.364	443.509	427.538	373.9549	336.3263	256.745	239.4839	199.1222	157.4697	68.77392	44.14464	7418.453159999999
CEARÁ	f	2304707	Granja - CE	2380.078	2162.865	2232.179	2341.17	2732.755	2293.191	1983.875	1846.379	1766.276	1515.89	1296.446	1137.193	841.1295	783.2408	667.4132	513.4493	296.2923	167.3145	94.79871	27051.935309999997
CEARÁ	f	2304806	Granjeiro - CE	140.2688	140.867	161.5679	166.3498	158.0581	167.9465	147.2836	175.6224	164.8558	143.204	120.4741	110.0329	98.79401	81.42342	79.42449	41.20436	39.29645	20.44288	11.58579	2168.7023
CEARÁ	f	2304905	Groaíras - CE	337.4662	330.8358	382.7927	425.8256	463.6779	524.7434	399.3112	373.0973	383.4876	292.4196	364.3735	338.3708	209.8881	201.903	182.3353	130.3565	102.4499	54.90258	38.77047	5537.00745
CEARÁ	f	2304954	Guaiúba - CE	1086.567	1035.854	1041.102	1161.005	1309.389	1301.527	1154.583	1032.38	906.124	806.9629	740.4259	567.1013	498.9537	357.1344	302.7438	208.8857	152.2614	78.60592	45.50166	13787.107680000001
CEARÁ	f	2305001	Guaraciaba do Norte - CE	1536.781	1449.391	1599.42	1692.671	1717.214	1547.89	1406.122	1304.889	1287.752	1087.029	1045.96	948.9054	787.4789	681.7767	549.8669	377.78	313.0521	174.2384	104.0322	19612.249599999996
CEARÁ	f	2305100	Guaramiranga - CE	103.6257	100.6125	117.7696	115.2832	157.9097	141.9235	132.033	135.1915	133.3949	125.2561	117.5914	98.8418	86.29059	69.78803	45.84984	43.40786	22.26893	13.86372	13.64971	1774.5515799999998
CEARÁ	f	2305209	Hidrolândia - CE	682.5926	661.4984	753.9329	775.5731	805.7413	713.9585	671.9489	638.3381	631.1149	549.2036	600.6516	566.9906	478.5671	361.4896	323.0313	248.9	197.1272	106.9402	72.04309	9839.64299
CEARÁ	f	2305233	Horizonte - CE	3822.368	3560.692	3122.585	3532.349	4605.243	4617.268	4456.581	3598.629	2831.608	2244.221	1827.425	1398.653	1050.308	790.2695	588.7297	422.547	274.4855	131.7586	81.85891	42957.57921000001
CEARÁ	f	2305266	Ibaretama - CE	454.702	423.7293	455.0011	508.8615	551.6162	520.5725	450.0234	427.1159	376.3332	376.3922	348.5963	291.7862	238.0056	234.7413	172.9124	132.1089	100.4314	53.57417	36.12172	6152.625290000002
CEARÁ	f	2305308	Ibiapina - CE	952.9642	934.8008	991.2865	904.4398	978.1236	991.2354	922.4435	828.2327	760.963	639.4264	698.2762	669.5603	526.4692	426.0604	335.4016	261.9536	215.643	125.0283	74.9614	12237.2699
CEARÁ	f	2305332	Ibicuitinga - CE	445.8801	436.7262	437.8136	470.197	514.1385	517.8056	527.0988	516.7224	428.4376	366.6002	324.3005	300.5556	243.6962	190.196	156.7572	114.5376	82.80065	44.3084	28.22495	6146.7971
CEARÁ	f	2305357	Icapuí - CE	661.8916	666.9472	695.0796	701.3133	714.8831	788.0784	920.3537	809.167	790.4845	652.3996	635.991	471.0796	395.3434	319.4649	245.8681	191.0835	100.7764	52.47659	33.13899	9845.820480000002
CEARÁ	f	2305407	Icó - CE	2224.059	2205.024	2421.982	2615.506	2657.044	2666.235	2644.054	2499.813	2247.476	2149.18	1961.793	1877.858	1526.278	1281.35	993.4738	775.004	528.4187	248.8098	173.9532	33697.31150000001
CEARÁ	f	2305506	Iguatu - CE	3446.226	3566.709	3842.039	3981.847	4115.385	4224.022	4581.007	4215.851	3869.012	3450.317	3238.363	2923.141	2428.329	1921.237	1669.423	1143.112	876.5453	420.3929	288.2371	54201.1953
CEARÁ	f	2305605	Independência - CE	731.948	737.4905	848.9411	903.748	988.4404	915.4014	884.0191	870.2188	948.9608	777.4105	794.5558	741.3992	557.3823	526.4679	448.119	297.4616	252.4245	121.1216	99.22547	12444.735969999998
CEARÁ	f	2305654	Ipaporanga - CE	361.5007	356.1963	413.0755	387.9093	418.5091	355.3554	342.9944	306.2133	374.0841	339.5646	342.2495	340.3405	268.0612	232.9087	198.0936	150.3006	118.5889	68.5361	42.76407	5417.24587
CEARÁ	f	2305704	Ipaumirim - CE	404.8516	407.5281	451.7293	472.5589	420.4719	431.3331	429.0806	452.5241	438.2323	345.5139	322.0517	334.8751	284.4476	255.3347	188.5711	158.0378	126.3904	60.28848	40.06866	6023.8893400000015
CEARÁ	f	2305803	Ipu - CE	1358.157	1333.417	1462.685	1589.707	1634.405	1541.99	1431.123	1354.731	1321.886	1195.036	1140.09	1044.646	911.7714	701.1145	638.947	475.0085	420.3611	215.8903	148.1097	19919.0755
CEARÁ	f	2305902	Ipueiras - CE	1219.23	1180.408	1312.048	1493.64	1488.273	1348.156	1181.027	1180.31	1205.541	1057.246	1076.502	1034.436	879.9315	763.8623	632.4491	454.7012	344.0934	175.6616	120.005	18147.5211
CEARÁ	f	2306009	Iracema - CE	434.4539	435.7778	479.3205	523.0637	532.0882	507.5017	572.6332	514.1222	506.0802	362.9897	421.122	387.4467	329.0536	303.4886	241.615	156.2736	138.9757	65.59977	54.36945	6965.975520000002
CEARÁ	f	2306108	Irauçuba - CE	992.3051	925.1871	923.7586	1036.199	1116.614	1063.366	964.6667	843.8866	767.7473	659.8491	590.0695	534.7	396.594	323.1004	273.6922	211.5342	135.2561	77.89478	49.44399	11885.864669999999
CEARÁ	f	2306207	Itaiçaba - CE	200.8169	203.7567	219.9026	238.5432	260.7616	309.8737	336.2748	342.0511	259.471	234.8113	241.4235	243.7537	181.7048	160.2071	149.6694	95.76406	56.57511	37.17962	31.64979	3804.1899800000006
CEARÁ	f	2306256	Itaitinga - CE	1616.544	1562.632	1590.365	1513.912	1954.902	1902.678	1841.765	1629.355	1478.696	1230.204	1058.375	858.0459	613.5767	483.2478	417.7316	259.4511	201.7657	106.7313	61.25873	20381.23683
CEARÁ	f	2306306	Itapagé - CE	2169.253	2081.803	2128.467	2296.861	2778.751	2416.085	2282.889	2068.791	1973.503	1596.021	1380.083	1187.273	883.0045	724.1135	557.2275	413.0071	329.8685	169.9625	112.6582	27549.621800000004
CEARÁ	f	2306405	Itapipoca - CE	5917.997	5630.072	5637.69	5804.067	6138.838	6063.785	5853.468	5352.107	4407.916	3826.214	3295.891	2845.565	2162.963	1835.484	1397.103	977.8401	776.0644	389.7518	252.1807	68564.99699999999
CEARÁ	f	2306504	Itapiúna - CE	785.2431	751.6856	793.1383	801.5251	864.1776	923.3311	750.3483	746.3562	644.8073	531.0848	532.5651	499.727	381.5058	317.0805	249.7346	177.4691	144.8693	65.30429	50.17769	10010.130780000001
CEARÁ	f	2306553	Itarema - CE	2057.655	1878.728	1770.531	1883.49	2119.354	1965.352	1914.8	1651.013	1386.811	1089.412	924.4503	793.1099	577.7339	462.1742	381.2715	294.8911	232.8013	115.36	67.70091	21566.63911
CEARÁ	f	2306603	Itatira - CE	1009.536	904.0585	894.6184	956.5388	1023.083	1018.243	831.7284	735.4498	614.0884	497.281	486.2186	422.4973	374.8898	320.9729	233.5107	154.4182	147.9332	69.26882	52.75697	10747.09179
CEARÁ	f	2306702	Jaguaretama - CE	505.9758	495.5913	543.3904	599.7445	653.7441	661.4977	615.6495	581.3931	588.29	539.5618	498.5956	545.0473	436.0439	381.8643	259.7783	182.1167	137.5515	77.0243	64.39246	8367.252559999997
CEARÁ	f	2306801	Jaguaribara - CE	414.7741	415.6172	442.0485	428.0154	451.5631	469.986	496.8379	441.6477	377.5117	326.6576	296.1136	315.0381	220.8847	206.8684	164.8087	117.3173	64.6303	41.59444	31.90169	5723.816429999998
CEARÁ	f	2306900	Jaguaribe - CE	1022.659	1022.875	1168.121	1218.791	1299.542	1214.032	1177.673	1265.21	1065.307	1107.843	1048.011	1056.69	827.9418	724.2484	569.9116	421.3352	310.9203	152.1043	116.9665	16790.182099999998
CEARÁ	f	2307007	Jaguaruana - CE	1011.587	999.6181	1076.736	1148.411	1380.228	1545.048	1483.992	1360.572	1186.098	1039.755	1010.667	969.0869	698.3595	554.7174	511.5631	322.1458	207.5361	105.1608	115.6046	16726.8863
CEARÁ	f	2307106	Jardim - CE	1029.611	1001.826	1057.477	1099.067	1086.703	1047.777	1089.082	1009.05	957.9341	751.3121	647.2326	563.9097	472.2563	486.0186	404.3182	298.787	246.5084	110.6921	72.95881	13432.52091
CEARÁ	f	2307205	Jati - CE	255.6187	261.9377	273.8337	301.781	288.8669	299.3194	308.4332	287.2493	260.9184	214.8113	251.946	199.4866	167.8612	134.6645	137.0045	91.54275	76.58118	34.31775	25.54925	3871.72333
CEARÁ	f	2307254	Jijoca de Jericoacoara - CE	984.6147	935.982	831.7872	851.3862	1059.103	1099.742	1094.922	999.4659	767.7623	623.9577	527.5343	407.4848	300.9081	256.98	183.3276	121.55	84.8657	44.68247	20.7791	11196.83507
CEARÁ	f	2307304	Juazeiro do Norte - CE	10836.21	10629.38	10953.88	11202.5	13526.59	12730.16	13394.96	11691.24	11102.59	8875.965	7822.43	6607.507	5298.181	4384.765	3607.176	2650.571	1895.907	1043.507	638.2775	148891.79650000003
CEARÁ	f	2307403	Jucás - CE	857.5238	842.3816	900.5752	846.0495	966.228	946.1788	870.2544	835.6077	806.2614	716.0031	718.6604	663.9144	552.3251	492.806	424.6889	303.7925	242.3472	104.1109	65.36445	12155.073349999999
CEARÁ	f	2307502	Lavras da Mangabeira - CE	902.3309	904.8774	958.8632	1122.286	1133.991	1098.685	1097.932	1061.325	1049.554	879.3844	908.1691	763.7381	728.9801	620.2761	558.7425	387.0258	320.5577	153.0039	96.85941	14746.581609999997
CEARÁ	f	2307601	Limoeiro do Norte - CE	1808.34	1807.521	1959.595	2178.577	2565.455	2527.661	2662.826	2558.871	2362.661	2247.57	2043.817	1885.077	1302.558	1056.802	881.0133	569.711	317.8516	192.949	142.5193	31071.375200000002
CEARÁ	f	2307635	Madalena - CE	804.9399	744.5426	760.3943	927.2359	983.0487	926.2502	802.8406	681.4344	672.2632	584.6048	525.928	454.9233	351.6229	320.1133	263.9672	175.45	136.268	65.42098	48.08514	10229.33342
CEARÁ	f	2307650	Maracanaú - CE	8001.55	7760.551	8160.38	8449.312	10546.47	11232.51	11426.96	10108.63	8541.712	7647.227	7029.645	5983.178	4634.55	3456.103	2615.542	1584.596	1122.838	534.701	338.8481	119175.30310000003
CEARÁ	f	2307700	Maranguape - CE	5139.542	4993.226	4919.703	5249.412	6377.321	6491.454	6442.993	5536.345	4784.973	4116.747	4090.133	3307.894	2323.481	1806.54	1469.65	1040.822	687.6235	357.6198	227.3968	69362.87610000001
CEARÁ	f	2307809	Marco - CE	1376.634	1266.992	1206.48	1284.058	1297.91	1230.72	1231.956	1005.327	836.0911	748.1418	643.0341	557.6362	374.7832	299.9524	266.0358	214.4873	142.6659	73.64993	38.3903	14094.945029999999
CEARÁ	f	2307908	Martinópole - CE	493.159	462.5183	469.3278	508.1834	574.4735	470.2778	433.7492	373.7327	349.1101	297.6033	283.2508	257.1526	181.4971	146.2758	161.2411	104.9294	67.12036	48.53477	24.95751	5707.094540000001
CEARÁ	f	2308005	Massapê - CE	1622.251	1506.037	1505.088	1706.954	1999.438	1826.957	1750.664	1423.856	1279.753	1118.347	1036.58	830.0453	678.7341	586.6756	473.9964	316.6345	270.1048	127.795	78.5797	20138.490400000002
CEARÁ	f	2308104	Mauriti - CE	1696.593	1654.31	1716.394	1739.102	1920.95	1887.108	1721.725	1551.115	1590.723	1340.692	1211.074	1017.322	887.0804	746.8626	588.0825	442.9994	330.273	157.0313	94.0156	22293.4528
CEARÁ	f	2308203	Meruoca - CE	625.6805	611.0794	610.5796	564.7763	692.8482	690.4087	625.6105	562.0517	491.7747	413.5551	382.5837	352.5765	265.6182	276.5205	201.1242	149.8557	110.6899	60.82828	44.52076	7732.68244
CEARÁ	f	2308302	Milagres - CE	969.0414	979.9378	1058.11	1098.776	1143.246	1057.02	1129.574	1045.449	1038.97	919.4887	889.3501	745.6393	607.8557	490.0728	399.3993	354.2689	280.5334	138.1039	87.4781	14432.3144
CEARÁ	f	2308351	Milhã - CE	357.3099	357.0972	438.9756	477.0664	430.2012	485.0882	398.3595	440.213	431.8547	415.105	399.1702	424.4174	315.6074	272.9664	258.1296	178.9566	141.1934	52.16603	47.0066	6320.884330000003
CEARÁ	f	2308377	Miraíma - CE	623.1362	581.4426	590.3969	574.7565	615.6429	568.7966	474.4604	451.7177	415.4346	368.6654	325.9132	283.6876	231.1096	201.6437	152.034	107.5817	99.32997	46.38671	27.58124	6739.717519999998
CEARÁ	f	2308401	Missão Velha - CE	1411.931	1388.112	1465.798	1456.549	1463.738	1437.771	1359.278	1270.896	1209.829	980.7923	909.4773	767.6093	654.9884	595.3618	548.6848	414.927	247.4527	139.5869	90.90592	17813.688420000002
CEARÁ	f	2308500	Mombaça - CE	1456.536	1421.701	1584.0	1735.844	1594.732	1556.553	1567.51	1514.575	1278.621	1220.127	1236.665	1130.418	947.1559	842.0821	726.0486	536.8998	416.8265	185.5929	131.705	21083.592800000002
CEARÁ	f	2308609	Monsenhor Tabosa - CE	566.8263	552.0605	591.8452	663.6895	692.0281	656.5479	639.9507	552.9329	558.1163	483.428	498.8405	475.7158	318.2009	325.7547	256.1461	188.29	156.0815	81.43519	50.25262	8308.142709999998
CEARÁ	f	2308708	Morada Nova - CE	1620.375	1613.688	1859.278	1980.936	2295.831	2161.443	2215.688	2238.661	1998.955	2045.554	1903.401	1775.805	1386.37	1169.43	956.2526	717.5309	485.5566	228.7923	171.4732	28825.020600000003
CEARÁ	f	2308807	Moraújo - CE	343.4878	327.5688	317.6815	392.085	430.7894	369.3108	364.6458	309.7595	267.8816	269.249	185.48	183.5519	155.2001	130.339	117.7633	78.6032	59.82748	28.74603	17.98046	4349.95067
CEARÁ	f	2308906	Morrinhos - CE	1055.834	961.303	961.2537	977.6354	1080.743	956.4458	964.4838	815.7451	679.0679	613.8397	536.9488	456.9365	338.9128	324.331	262.5085	231.7932	129.2605	67.35198	33.90637	11448.30105
CEARÁ	f	2309003	Mucambo - CE	451.2858	445.4703	478.7909	559.7224	581.9461	576.3708	510.8012	490.3892	491.3698	440.9257	439.0527	433.4703	351.6726	310.0344	274.2201	200.1426	132.2889	77.51568	48.86247	7294.331950000002
CEARÁ	f	2309102	Mulungu - CE	580.8622	542.1245	577.0264	577.9917	596.3715	525.7748	483.6499	476.6858	404.4095	341.517	326.6567	306.302	256.2797	215.7341	150.9247	104.6301	85.49124	48.83622	32.83722	6634.10528
CEARÁ	f	2309201	Nova Olinda - CE	677.835	660.7985	680.1005	664.5408	697.5923	744.2626	702.7943	574.3655	552.0094	430.7695	393.6368	350.7095	273.042	255.0204	191.0701	139.3331	128.5048	62.79559	34.00155	8213.182240000002
CEARÁ	f	2309300	Nova Russas - CE	1026.662	1025.26	1157.484	1226.557	1217.775	1149.151	1110.736	1081.734	1066.067	948.4285	931.8706	947.9715	786.7715	647.1584	556.6428	380.2367	326.8077	183.9739	110.4993	15881.7869
CEARÁ	f	2309409	Novo Oriente - CE	853.198	829.2061	970.002	1017.556	1184.997	1066.115	939.8522	902.0215	1015.57	852.3451	898.0023	846.6879	674.7625	528.7692	413.7315	289.2947	229.3171	112.3762	73.08247	13696.886770000003
CEARÁ	f	2309458	Ocara - CE	818.5135	811.1253	881.9244	936.2983	1001.471	1017.196	973.3199	946.016	815.9845	821.5101	746.8287	649.8795	542.7874	445.9371	327.7981	263.7834	182.2981	94.64743	64.18151	12341.500240000001
CEARÁ	f	2309508	Orós - CE	571.9115	588.8891	704.2891	730.927	660.242	666.7305	715.0059	753.2352	691.2544	708.2302	683.7477	662.4372	571.2046	514.7108	411.6659	274.0428	236.895	116.9674	63.90775	10326.29405
CEARÁ	f	2309607	Pacajus - CE	3279.0	3136.42	3047.269	3321.875	4241.866	4054.145	3797.913	3532.351	2961.498	2550.632	2036.863	1688.478	1259.874	1006.26	768.8185	539.8426	384.8992	189.9035	133.0585	41930.9663
CEARÁ	f	2309706	Pacatuba - CE	3798.822	3598.188	3528.609	3715.983	4328.168	4561.636	4806.706	4373.64	3380.588	2697.204	2648.575	2150.752	1757.456	1102.555	771.3673	480.6501	334.9523	173.1233	99.81013	48308.78512999999
CEARÁ	f	2309805	Pacoti - CE	461.6377	434.9843	462.327	473.1017	516.5429	520.703	462.7003	482.1588	390.5624	344.5338	350.8636	306.477	230.9611	188.4274	130.1612	121.3334	78.65733	55.42479	33.55551	6045.113229999999
CEARÁ	f	2309904	Pacujá - CE	195.9589	189.4882	210.612	245.3918	234.5675	250.5242	240.2848	202.8584	208.0754	178.9737	205.197	174.8833	127.3612	111.1207	109.7354	80.51079	52.78384	34.56307	24.41611	3077.30631
CEARÁ	f	2310001	Palhano - CE	280.2085	296.7208	328.3636	305.6128	281.8609	325.4662	378.1506	368.911	354.7851	280.792	260.7455	259.6823	202.2741	205.8869	167.7241	107.3606	57.25307	40.50383	34.431	4536.7329
CEARÁ	f	2310100	Palmácia - CE	531.4481	512.188	513.6099	534.9209	684.9943	598.304	638.043	512.3705	460.9359	422.135	361.0073	296.6844	231.3591	205.6711	166.103	118.8172	100.6466	53.14711	37.81963	6980.205040000001
CEARÁ	f	2310209	Paracuru - CE	1170.99	1137.874	1201.707	1377.509	1520.162	1465.709	1384.321	1379.573	1337.366	1082.493	997.6489	842.1654	597.2467	543.2205	426.2651	288.8113	218.6161	108.9814	64.65834	17145.317740000002
CEARÁ	f	2310258	Paraipaba - CE	1262.794	1188.734	1222.595	1311.254	1632.417	1415.585	1264.144	1342.607	1234.515	987.9059	892.0374	778.2295	539.814	457.0963	383.9527	256.1326	205.2406	93.4575	64.74027	16533.251769999995
CEARÁ	f	2310308	Parambu - CE	948.9086	919.6134	1044.651	1174.818	1254.781	1157.629	1036.003	958.7984	1009.986	940.5308	964.2495	841.9238	729.4633	562.4401	492.1696	367.9734	280.4942	124.667	95.74764	14904.84774
CEARÁ	f	2310407	Paramoti - CE	404.9059	375.2731	387.9674	444.0542	471.3241	444.0147	401.7005	433.8415	372.6847	334.5162	299.405	261.9313	224.6927	167.3687	175.4157	111.6804	78.72638	51.85517	30.69898	5472.056629999999
CEARÁ	f	2310506	Pedra Branca - CE	1390.418	1370.866	1473.249	1556.69	1766.269	1677.663	1605.593	1420.92	1449.379	1312.382	1211.07	1086.93	915.9446	802.5584	656.2926	470.1337	377.8323	173.4602	137.4584	20855.1092
CEARÁ	f	2310605	Penaforte - CE	385.6252	385.0023	435.3542	373.3061	370.9372	379.0444	364.9189	334.4866	301.4245	290.6793	255.4331	221.5047	163.6785	132.0344	106.6335	77.37531	64.95347	31.8212	21.36579	4695.578670000002
CEARÁ	f	2310704	Pentecoste - CE	1297.007	1261.819	1354.613	1374.77	1661.179	1449.262	1450.466	1385.61	1286.254	1112.15	1062.761	962.9255	685.23	531.861	473.1088	353.7871	292.4715	148.678	89.29016	18233.243060000004
CEARÁ	f	2310803	Pereiro - CE	523.4649	508.1188	527.3358	610.068	680.8652	561.5613	618.5665	574.3987	526.7566	447.9347	460.8267	415.752	362.7657	333.4496	266.1123	189.3089	143.5454	62.57915	55.53908	7868.949329999999
CEARÁ	f	2310852	Pindoretama - CE	764.8531	762.2056	786.9862	775.0894	944.201	1014.136	878.1822	844.9264	781.5966	768.013	649.7717	466.2594	377.2641	309.6052	253.0004	227.9756	166.3419	90.28956	50.38557	10911.08293
CEARÁ	f	2310902	Piquet Carneiro - CE	485.9514	483.8131	496.6552	570.9753	655.7833	706.6452	698.2657	647.6304	660.5712	521.3216	533.1105	454.4357	383.507	352.0782	251.7381	211.1416	164.243	74.28571	44.91597	8397.06818
CEARÁ	f	2310951	Pires Ferreira - CE	397.1627	382.4356	442.414	410.9138	458.2189	474.0349	374.2839	348.597	318.0063	375.9796	295.7356	282.057	228.2711	170.9576	155.1151	120.9648	108.1407	54.35953	37.91296	5435.561089999999
CEARÁ	f	2311009	Poranga - CE	440.1226	425.2765	470.4204	452.8101	507.2246	449.3813	397.5243	389.918	378.7293	366.7887	331.1467	308.6072	246.0891	217.3207	204.541	152.9156	112.473	44.18474	31.79008	5927.26392
CEARÁ	f	2311108	Porteiras - CE	521.7763	525.9851	590.9868	513.6693	542.788	572.4466	569.2317	538.0833	512.2137	443.6861	397.8544	376.462	300.7735	295.8049	227.9391	186.3054	147.1118	76.76059	41.72054	7381.5991300000005
CEARÁ	f	2311207	Potengi - CE	500.6062	484.0126	503.3046	500.1467	471.6777	446.5371	417.4197	391.1496	372.6365	319.4128	312.3559	254.0858	219.987	161.1522	155.7231	116.2504	98.72793	42.72485	26.68567	5794.596350000001
CEARÁ	f	2311231	Potiretama - CE	204.0492	197.9146	215.099	246.5446	242.9249	243.8115	264.5922	224.9899	223.8458	188.0303	168.6762	171.1143	133.2672	113.1512	84.70732	54.97963	43.33102	18.66309	14.93905	3054.6310099999996
CEARÁ	f	2311264	Quiterianópolis - CE	693.2959	691.9461	770.0658	773.0934	823.6966	805.0495	726.1302	773.0711	770.2096	700.3332	661.0089	554.213	485.7786	340.2449	309.9854	230.5999	178.0498	90.72132	54.96592	10432.45914
CEARÁ	f	2311306	Quixadá - CE	3405.436	3320.924	3448.324	3478.429	3989.451	4029.278	3716.56	3219.533	2793.877	2694.398	2435.663	2312.596	1690.386	1419.901	1172.496	817.09	627.9786	309.9236	224.4963	45106.74049999999
CEARÁ	f	2311355	Quixelô - CE	394.7994	395.3832	480.4662	458.7129	494.3955	495.1936	491.2741	531.2958	527.234	468.4978	424.3857	453.5577	373.4788	324.8622	292.1655	194.0765	136.4803	60.74679	43.8644	7040.870390000001
CEARÁ	f	2311405	Quixeramobim - CE	3163.334	3030.41	3108.487	3339.408	3635.166	3871.65	3504.172	2967.845	2594.685	2484.568	2290.308	2124.657	1663.746	1423.924	1072.205	786.1004	622.0093	273.8817	198.7226	42155.279
CEARÁ	f	2311504	Quixeré - CE	746.381	717.3074	731.1421	832.4755	904.9868	1011.598	944.3291	829.7504	697.7095	693.3099	619.2605	525.4361	441.6581	299.9362	310.4485	190.8777	92.75031	59.87077	46.57518	10695.80306
CEARÁ	f	2311603	Redenção - CE	973.3425	954.1631	1035.479	998.9066	1144.641	1066.235	1016.728	981.1677	915.675	864.6393	821.3446	707.6945	591.0728	457.8762	368.8558	257.2932	199.6463	129.0964	82.10848	13565.96548
CEARÁ	f	2311702	Reriutaba - CE	611.0551	605.091	680.4911	717.4976	703.3771	630.4648	576.8243	548.1898	570.4661	512.7558	501.2047	451.7374	431.8024	375.1023	329.9655	222.8044	184.4151	113.4458	78.4484	8845.138699999998
CEARÁ	f	2311801	Russas - CE	2699.598	2667.882	2687.375	3131.214	3612.05	3705.212	3706.457	3473.779	2978.714	2581.915	2315.717	2124.089	1518.543	1320.95	1038.037	761.0089	384.8145	242.1431	192.4981	41141.996599999984
CEARÁ	f	2311900	Saboeiro - CE	536.3114	514.7089	574.0734	566.8551	579.0239	565.1514	528.9652	488.5335	455.8003	449.8953	428.0255	430.1132	381.0876	326.049	249.4374	190.4868	135.9267	63.21483	42.24793	7505.907359999999
CEARÁ	f	2311959	Salitre - CE	779.2837	722.3486	753.1931	807.0517	752.2052	673.7242	652.7467	557.5038	514.0982	440.5751	402.6835	341.089	262.3758	198.7371	185.413	136.2328	108.2792	46.9884	32.0355	8366.5646
CEARÁ	f	2312007	Santana do Acaraú - CE	1390.267	1325.126	1330.404	1368.532	1496.984	1388.858	1296.359	1117.731	1067.655	906.0924	785.0763	669.7547	522.9036	429.8176	424.0667	358.2407	233.9326	96.79396	65.27269	16273.867250000001
CEARÁ	f	2312106	Santana do Cariri - CE	710.0171	665.5434	723.8934	698.726	704.2585	655.2738	622.0264	583.1275	551.1248	444.2473	439.4196	389.0997	303.5235	270.2697	247.7863	177.4326	144.4602	68.18907	43.66687	8442.085739999999
CEARÁ	f	2312205	Santa Quitéria - CE	1387.005	1352.112	1556.163	1638.14	1651.844	1621.847	1523.038	1421.567	1385.139	1283.934	1295.328	1116.199	887.9081	714.9103	629.984	444.8174	353.618	180.9887	129.5459	20574.0884
CEARÁ	f	2312304	São Benedito - CE	1938.031	1889.816	1987.425	1933.097	2000.279	1900.496	1701.114	1709.621	1597.791	1357.98	1246.134	1141.0	938.4344	782.4336	654.8923	469.0905	317.8219	185.9058	126.5338	23877.896299999997
CEARÁ	f	2312403	São Gonçalo do Amarante - CE	1991.993	1933.304	1918.162	2005.637	2368.333	2281.171	2171.666	2115.202	1878.451	1539.238	1358.045	1156.991	856.4127	647.663	586.0059	351.4885	271.8667	145.3413	95.21911	25672.190210000008
CEARÁ	f	2312502	São João do Jaguaribe - CE	141.4024	146.5238	186.6671	220.0504	269.5545	212.74	250.9305	279.4407	248.9707	298.3451	275.1065	277.1587	213.457	176.3361	192.5566	125.5384	73.90051	48.36868	36.62596	3673.6736499999997
CEARÁ	f	2312601	São Luís do Curu - CE	430.2396	426.0541	470.6094	491.9111	533.7089	515.3264	511.5643	461.6965	468.443	392.3519	388.5294	362.9112	256.1774	203.9203	175.7015	123.6589	94.79159	57.12236	38.03869	6402.756539999999
CEARÁ	f	2312700	Senador Pompeu - CE	759.6973	747.2796	861.3347	899.0055	965.6559	980.4597	940.7886	875.2766	845.721	769.5775	798.0069	756.1108	601.0804	529.8929	459.9795	358.0915	249.0321	116.0544	87.41266	12600.457560000003
CEARÁ	f	2312809	Senador Sá - CE	349.1794	322.8318	321.8743	326.2549	373.3067	340.1088	313.8706	286.5853	251.131	193.6728	195.2046	153.4866	131.4648	112.0445	105.2502	64.18125	40.65349	28.90098	14.80733	3924.8093500000004
CEARÁ	f	2312908	Sobral - CE	7903.144	7645.876	7637.63	8436.692	10980.94	10863.18	11395.69	9168.61	7938.71	6792.275	6119.927	4998.831	3730.434	2933.406	2347.712	1570.756	1099.236	595.5537	359.6228	112518.2255
CEARÁ	f	2313005	Solonópole - CE	508.8629	507.71	592.9495	653.2471	639.4548	674.1378	614.1977	611.6648	566.333	586.5698	562.3603	565.003	433.569	398.2091	311.9571	230.5312	191.2744	85.07875	55.02646	8788.136709999999
CEARÁ	f	2313104	Tabuleiro do Norte - CE	840.2066	833.3696	965.9579	1071.881	1305.532	1240.867	1230.889	1185.069	1133.399	1127.363	1086.251	964.1486	677.7911	554.4344	492.2471	327.6662	217.7365	108.6133	76.73755	15440.159850000002
CEARÁ	f	2313203	Tamboril - CE	833.1084	818.9476	968.5095	937.0591	958.3197	935.5364	831.0712	782.3768	769.7674	728.9825	736.2337	667.0148	524.9111	482.7341	405.1465	304.4618	245.1533	126.3002	92.40494	12148.03904
CEARÁ	f	2313252	Tarrafas - CE	277.7758	275.3176	291.9524	359.6064	336.8127	372.7881	283.9994	286.6177	275.9633	251.0424	261.2477	237.0042	212.2228	175.9722	134.9994	99.7609	73.23891	42.42687	20.40793	4269.15671
CEARÁ	f	2313302	Tauá - CE	1846.24	1805.008	1933.505	2297.713	2370.892	2243.08	2215.966	2030.629	2027.329	1720.926	1768.988	1556.794	1383.433	1112.13	953.9366	682.2205	502.9931	260.328	165.5246	28877.635800000007
CEARÁ	f	2313351	Tejuçuoca - CE	875.7689	821.7726	831.8004	817.5398	934.1383	821.8971	884.5335	732.8009	634.7621	490.4859	420.7408	385.4143	283.2803	267.5151	208.5102	157.1471	96.92081	48.05339	42.42826	9755.50976
CEARÁ	f	2313401	Tianguá - CE	3263.341	3078.811	3175.162	3311.318	3588.032	3610.873	3295.088	3038.862	2571.608	2226.372	1985.081	1705.958	1333.208	1034.39	781.0293	557.8946	405.2557	228.2439	130.7619	39321.2894
CEARÁ	f	2313500	Trairi - CE	2364.77	2241.756	2270.661	2134.445	2457.728	2456.032	2175.867	2112.317	1839.082	1508.843	1385.41	1191.087	965.6509	780.5729	629.645	477.016	371.0659	200.6636	124.1002	27686.7125
CEARÁ	f	2313559	Tururu - CE	617.1623	599.0823	622.1654	632.8024	689.1189	716.5286	653.1801	504.1677	514.2368	481.3504	428.2333	362.0337	272.4489	239.5875	192.4533	141.5139	111.9572	53.35196	36.64976	7868.02442
CEARÁ	f	2313609	Ubajara - CE	1488.925	1429.444	1483.57	1474.054	1543.604	1544.847	1485.685	1414.478	1205.891	1001.919	887.3412	791.6733	661.3918	535.476	430.2255	315.6504	225.0525	139.97	82.59472	18141.79242
CEARÁ	f	2313708	Umari - CE	230.4448	231.0986	250.1142	283.9292	264.7704	230.0375	248.6308	278.1464	267.4487	223.3771	223.3231	207.1785	174.0096	185.9733	133.3349	110.6907	87.39427	35.89946	21.06157	3686.8631
CEARÁ	f	2313757	Umirim - CE	814.4664	761.9762	775.4964	809.0282	920.6079	840.9814	814.8729	657.8947	578.2943	540.2363	468.2294	412.346	313.1617	284.752	256.509	169.1939	110.6124	56.23613	47.30263	9632.19786
CEARÁ	f	2313807	Uruburetama - CE	916.2524	857.3469	877.3528	964.292	1064.148	1025.567	1009.177	876.2309	742.472	593.4235	564.991	456.8997	387.6477	292.211	237.9469	158.3435	120.4089	74.07461	44.91767	11263.703480000002
CEARÁ	f	2313906	Uruoca - CE	543.4661	511.6748	566.9208	568.2519	639.8051	623.0964	541.3446	473.8735	482.6357	396.8935	342.3486	309.963	209.2967	193.3885	192.0656	140.2849	84.40295	49.9566	26.76199	6896.431239999999
CEARÁ	f	2313955	Varjota - CE	616.977	597.0094	632.4302	748.4116	794.2781	711.3651	620.6235	623.1091	537.507	558.6132	516.9259	397.1028	349.5852	320.7945	309.0019	232.2313	160.5981	94.64662	60.50089	8881.711409999996
CEARÁ	f	2314003	Várzea Alegre - CE	1312.484	1333.4	1492.261	1548.027	1567.3	1616.85	1560.699	1502.342	1455.199	1258.006	1220.079	1120.338	966.2131	787.0925	737.3432	544.5584	431.7332	205.9966	122.5341	20782.4561
CEARÁ	f	2314102	Viçosa do Ceará - CE	2813.751	2621.589	2557.803	2728.137	3079.259	3003.692	2435.235	2298.583	1870.675	1690.083	1494.026	1301.383	970.2638	841.7074	698.2225	537.2294	375.1428	218.6278	115.3972	31650.8069
CEARÁ	m	2300101	Abaiara - CE	539.33	523.203	514.0765	510.0699	564.427	528.0025	462.5698	426.7568	403.206	316.7112	264.8907	221.961	202.3652	158.5003	141.6071	114.1866	65.30391	33.18785	17.62249	6007.97785
CEARÁ	m	2300150	Acarape - CE	721.7997	693.5799	702.9002	687.8567	814.0116	787.6196	704.7436	558.8596	532.3004	459.6996	445.9534	378.95	296.7409	216.1793	161.2847	114.4791	84.45779	43.20744	22.23971	8426.86324
CEARÁ	m	2300200	Acaraú - CE	2697.362	2612.082	2549.934	2810.108	3139.161	3015.047	2805.076	2552.55	2245.611	1855.38	1583.792	1346.321	979.8897	871.841	688.4629	454.54	284.0518	143.6568	73.97627	32708.842470000003
CEARÁ	m	2300309	Acopiara - CE	1801.331	1839.875	2040.292	1997.55	2080.261	1847.266	1973.367	1942.819	1927.54	1655.531	1564.468	1373.251	1174.307	970.5026	838.262	620.3954	398.8046	186.603	120.0761	26352.501699999997
CEARÁ	m	2300408	Aiuaba - CE	699.5201	667.5514	714.6408	697.7475	757.423	706.6533	622.5925	590.7217	564.21	490.374	446.0242	403.0696	299.5506	274.8123	245.6212	168.3413	107.2059	47.39409	27.93806	8531.391549999998
CEARÁ	m	2300507	Alcântaras - CE	434.2348	422.9626	416.4496	508.0902	577.8829	550.2253	484.8639	425.756	370.7605	304.4444	287.147	252.0601	186.0596	159.1523	107.9711	84.83536	63.98095	39.32935	23.90071	5700.106669999999
CEARÁ	m	2300606	Altaneira - CE	275.9906	272.4877	282.038	336.0768	377.0281	291.5735	235.8041	236.7264	246.3132	204.0691	198.7606	145.4181	101.4231	99.93363	111.0241	91.85502	55.7211	18.36439	12.93192	3593.5394600000004
CEARÁ	m	2300705	Alto Santo - CE	555.6	545.9543	600.0075	694.9919	728.4395	644.011	678.6154	640.459	520.7052	496.414	475.3417	487.262	377.817	301.7872	245.1354	137.6429	82.66743	44.3181	30.75687	8287.926399999998
CEARÁ	m	2300754	Amontada - CE	2320.017	2188.493	2163.501	2066.845	2182.965	2105.702	1794.262	1652.388	1407.148	1227.896	1069.993	910.3677	644.5758	551.8038	479.273	343.9828	238.9153	122.4647	66.60719	23537.200290000004
CEARÁ	m	2300804	Antonina do Norte - CE	280.8279	278.3652	306.3465	274.6578	330.4441	247.0919	241.9163	194.9974	228.0353	195.362	161.2886	145.682	127.1029	98.80754	115.0366	86.73398	54.80108	23.78651	14.51214	3405.7957499999993
CEARÁ	m	2300903	Apuiarés - CE	543.1062	541.0856	555.9872	606.4187	678.523	597.0802	552.3351	496.8127	505.9521	435.9815	435.4338	398.9757	285.1168	202.1393	203.5455	135.3914	104.82	47.95735	29.19495	7355.8571
CEARÁ	m	2301000	Aquiraz - CE	3141.05	3038.587	3113.559	3255.245	3946.854	3981.192	3717.764	3399.606	2970.105	2635.5	2420.866	1925.439	1363.405	1096.671	847.9338	556.0371	360.8855	156.2531	82.92024	42009.87274
CEARÁ	m	2301109	Aracati - CE	2566.43	2563.418	2696.356	2845.287	3251.161	3239.708	3151.87	3011.245	2734.346	2427.765	2146.396	1817.204	1299.453	978.5678	866.5454	573.7021	308.3955	157.7448	89.56145	36725.156050000005
CEARÁ	m	2301208	Aracoiaba - CE	939.7	939.0423	973.3624	1045.461	1227.827	1108.765	1024.36	990.7304	880.9945	733.8694	726.9982	596.3424	456.027	390.9857	317.0473	228.2127	164.1765	78.76096	57.61333	12880.27609
CEARÁ	m	2301257	Ararendá - CE	384.6932	379.8606	402.1771	426.0225	393.7549	403.9469	341.9172	353.1534	342.1027	304.2491	303.7291	311.1016	222.7578	194.3979	145.3117	112.8351	77.25742	34.35379	27.9186	5161.540610000001
CEARÁ	m	2301307	Araripe - CE	959.919	928.857	947.9498	973.0155	1011.381	843.5564	747.9204	663.0412	636.8001	541.119	529.9869	431.5647	347.2536	276.9146	253.2038	194.449	113.6191	58.16122	26.84712	10485.55944
CEARÁ	m	2301406	Aratuba - CE	428.6149	404.5331	401.8322	433.5282	475.6686	492.9946	387.4294	400.4715	355.6779	302.1137	287.1611	264.226	181.3128	181.5728	128.9537	97.1696	67.64158	33.95789	19.64226	5344.501829999999
CEARÁ	m	2301505	Arneiroz - CE	274.3132	271.7548	284.256	271.7387	313.2641	317.7098	286.3589	265.9382	269.5754	227.0581	223.3311	171.6549	142.4789	136.1011	119.0313	94.21782	57.33016	24.2902	16.53998	3766.9426599999997
CEARÁ	m	2301604	Assaré - CE	831.7689	799.7183	853.0377	968.1493	983.093	928.6061	787.0063	710.6594	706.6322	628.6095	593.719	549.863	432.3677	383.869	334.2108	254.9252	197.9697	77.23059	44.86487	11066.30056
CEARÁ	m	2301703	Aurora - CE	762.3379	776.4424	875.723	934.8095	924.7015	896.3806	814.0582	835.9439	811.6968	700.558	697.9591	612.3249	495.7081	425.7073	334.1653	270.5772	173.7815	83.33268	51.22608	11477.433959999998
CEARÁ	m	2301802	Baixio - CE	201.4349	201.0721	242.0936	252.1234	227.5472	230.7773	238.9082	222.1013	243.7896	193.3835	174.5101	165.5713	110.5519	102.3191	77.28923	67.07014	49.81719	21.29344	13.00183	3034.65533
CEARÁ	m	2301851	Banabuiú - CE	771.4316	717.7164	741.0347	806.6262	833.8393	771.5354	604.5971	551.687	488.3647	471.0112	453.2678	461.476	329.2011	257.7325	210.6837	147.3761	101.0602	50.95403	34.9877	8804.582729999998
CEARÁ	m	2301901	Barbalha - CE	2462.239	2414.35	2479.147	2637.355	2798.355	2516.052	2628.544	2393.018	2026.097	1685.877	1462.683	1220.102	936.4833	701.4028	608.7612	425.8642	276.181	140.6663	81.32291	29894.500710000004
CEARÁ	m	2301950	Barreira - CE	831.5754	822.3715	846.8063	886.6524	1011.347	932.5205	816.1863	824.4493	706.1023	621.6756	561.2891	470.7718	342.4153	303.5828	260.2412	167.4471	96.96227	48.75233	34.32931	10585.47781
CEARÁ	m	2302008	Barro - CE	724.1933	727.8484	776.3787	804.1294	897.0939	888.0984	903.4661	832.3731	820.6784	674.5688	618.9575	550.8856	421.8935	341.9275	322.4891	228.8289	189.0277	75.8172	47.28086	10845.93636
CEARÁ	m	2302057	Barroquinha - CE	559.2269	548.9786	528.9402	697.3339	726.7438	624.3074	546.2926	482.5425	506.5032	438.1027	355.094	304.5862	247.1682	226.2818	203.5909	133.5871	80.96234	44.25058	19.97676	7274.46968
CEARÁ	m	2302107	Baturité - CE	1422.584	1385.197	1457.58	1490.926	1636.642	1467.14	1250.621	1252.938	1124.333	1014.344	932.8616	803.1902	594.8426	464.8382	362.3023	268.1806	191.5555	100.6002	62.18967	17282.86587
CEARÁ	m	2302206	Beberibe - CE	1874.022	1876.817	1989.322	2174.815	2370.8	2318.59	2019.374	2151.737	2197.708	1780.862	1511.679	1287.35	986.8332	890.2885	729.6513	471.2135	280.374	135.2759	86.83072	27133.543120000006
CEARÁ	m	2302305	Bela Cruz - CE	1256.985	1218.388	1238.621	1378.296	1483.453	1397.989	1273.428	1202.142	1107.873	964.5566	859.3042	759.213	520.5678	463.6246	410.3946	303.4916	184.7009	76.21444	53.71056	16152.953299999997
CEARÁ	m	2302404	Boa Viagem - CE	1944.3	1894.748	2069.073	2267.272	2305.083	2095.481	1827.064	1668.839	1534.473	1475.552	1414.454	1292.114	1012.992	927.3309	780.9963	532.6824	417.258	171.6542	119.512	25750.878800000002
CEARÁ	m	2302503	Brejo Santo - CE	1855.146	1864.337	1862.07	2024.54	2262.226	2134.462	2280.906	1849.406	1744.648	1519.78	1243.217	1084.701	807.0602	597.1896	504.3783	370.7009	260.0073	113.3667	74.76282	24452.90482
CEARÁ	m	2302602	Camocim - CE	2383.979	2317.276	2447.918	2668.323	3045.302	2715.062	2597.465	2316.795	2189.154	1842.433	1624.058	1262.1	894.1731	780.9951	629.685	446.4725	249.8977	142.5057	69.61242	30623.20652
CEARÁ	m	2302701	Campos Sales - CE	1014.786	982.9617	1086.276	1084.143	1102.356	1007.046	1004.876	851.7618	801.7035	678.2543	654.9699	581.004	450.6789	390.1508	333.066	268.5311	193.0544	75.91099	56.37816	12617.908550000004
CEARÁ	m	2302800	Canindé - CE	3055.88	2924.187	3080.591	3240.63	3455.701	3196.638	2876.041	2474.359	2216.672	1984.322	1949.056	1771.395	1290.111	1156.002	964.6338	646.6182	499.0504	224.2776	140.9715	37147.1365
CEARÁ	m	2302909	Capistrano - CE	706.672	704.0878	728.772	738.77	803.0143	801.8647	676.0269	696.044	547.2667	498.6611	433.7818	417.0229	310.336	289.5099	192.1463	132.1466	109.45	59.31361	37.1589	8882.04551
CEARÁ	m	2303006	Caridade - CE	992.8568	925.3957	878.7216	1019.231	1192.741	1043.406	990.9993	867.5035	822.4235	633.2208	601.3488	504.7162	392.3451	363.8036	314.8932	164.881	128.185	53.3504	32.80544	11922.827939999997
CEARÁ	m	2303105	Cariré - CE	577.7864	556.1429	617.6614	687.2706	811.719	721.1588	632.5555	577.7763	527.9249	490.8313	509.832	504.2075	371.6427	277.4246	267.9486	178.8391	135.7339	54.64398	42.9874	8544.08688
CEARÁ	m	2303204	Caririaçu - CE	1039.012	1019.331	1122.53	1082.824	1094.001	894.1429	755.2849	845.7455	779.8662	738.7514	652.4614	514.933	464.3777	461.2519	349.8757	289.5571	172.7152	79.06794	47.03991	12402.76875
CEARÁ	m	2303303	Cariús - CE	559.9666	561.4302	650.5994	670.705	697.3974	757.5887	647.0579	606.1868	557.2552	554.3748	543.4645	513.0733	403.776	364.088	295.1655	234.3789	158.3804	76.82542	42.24043	8893.954449999996
CEARÁ	m	2303402	Carnaubal - CE	708.7958	692.5625	757.172	795.8957	699.3188	671.859	561.3827	578.5146	575.5052	486.941	457.1014	406.0487	344.6996	290.502	193.9649	154.5283	108.1815	55.19335	31.15614	8569.32319
CEARÁ	m	2303501	Cascavel - CE	2530.185	2511.031	2739.228	2944.824	3320.741	3330.042	2731.139	2823.624	2557.503	2210.978	2075.115	1711.453	1247.666	1041.302	804.952	535.9264	364.4867	196.662	112.2515	35789.10959999999
CEARÁ	m	2303600	Catarina - CE	707.117	699.9544	739.8626	635.0209	791.2082	830.8385	975.8053	927.1271	828.4765	647.6306	620.2639	632.4518	532.4329	361.3476	255.4844	167.1747	113.4284	49.03415	27.58825	10542.247199999998
CEARÁ	m	2303659	Catunda - CE	380.7944	377.1846	397.0291	443.5326	404.3431	376.0042	345.9254	315.5733	308.4532	292.445	257.4745	319.9074	217.4003	188.0144	161.155	98.10664	58.34593	34.0548	23.97708	4999.72095
CEARÁ	m	2303709	Caucaia - CE	15609.0	14823.8	15388.55	16406.3	19831.77	19194.46	17558.26	15035.31	12633.47	11344.02	10562.82	8941.429	6192.053	4374.919	3210.474	1948.848	1264.499	546.0277	267.813	195133.82270000002
CEARÁ	m	2303808	Cedro - CE	808.0923	818.1273	890.238	949.4498	996.6769	836.1138	841.6301	787.4483	781.7619	777.4653	651.5199	649.8813	514.1206	435.8261	371.9288	283.7673	196.6773	92.20953	60.38531	11743.319839999996
CEARÁ	m	2303907	Chaval - CE	495.4657	485.6594	511.8728	525.8813	554.319	533.3081	480.7647	402.2759	422.3296	366.4021	367.1742	302.0806	195.2155	177.6362	142.7391	128.2064	66.46434	36.23912	15.04207	6209.076130000002
CEARÁ	m	2303931	Choró - CE	580.145	544.3909	540.9187	597.1605	661.2668	583.404	484.5208	437.4752	368.9635	331.7493	307.4707	348.1023	277.722	204.5664	162.3422	97.72045	88.75183	35.60998	28.49625	6680.776809999999
CEARÁ	m	2303956	Chorozinho - CE	664.4331	663.6627	704.0544	784.5071	870.3326	906.0134	770.3422	728.1863	645.682	574.0991	514.9486	489.9175	307.7442	253.4331	184.2497	143.1682	99.88133	51.75119	32.42562	9388.83234
CEARÁ	m	2304004	Coreaú - CE	903.0382	870.1891	887.0199	1059.09	1107.204	1050.997	948.8418	758.5096	710.1581	688.5428	601.4861	527.9132	360.9892	311.2022	278.6748	174.4675	119.2149	64.41529	34.54916	11456.502850000003
CEARÁ	m	2304103	Crateús - CE	2347.093	2371.884	2690.536	2765.255	2840.221	2769.247	2470.354	2461.401	2424.549	2116.424	2111.897	1874.33	1472.674	1141.76	972.6214	750.8001	489.8242	239.0516	160.7012	34470.6235
CEARÁ	m	2304202	Crato - CE	4931.345	4871.917	5080.9	5467.168	5919.856	5433.072	5504.643	4890.942	4487.652	3748.862	3336.177	2817.627	2088.62	1655.945	1379.104	956.0452	593.608	259.3297	143.4571	63566.27000000001
CEARÁ	m	2304236	Croatá - CE	635.5175	605.0129	647.0221	766.8659	685.2549	642.5467	534.8983	572.1742	492.3353	479.5131	449.9081	403.3379	339.3782	276.7663	236.0827	180.7958	110.3373	56.75367	33.13593	8147.6368
CEARÁ	m	2304251	Cruz - CE	966.1072	939.2517	993.4117	1004.235	1044.703	899.8018	866.3576	867.3948	885.1008	713.7191	652.3666	574.1483	358.7611	354.9044	299.3097	198.3822	120.158	57.21474	30.63562	11825.963359999998
CEARÁ	m	2304269	Deputado Irapuan Pinheiro - CE	296.9365	298.5123	342.7159	379.5222	347.1659	339.0642	258.2819	270.0937	303.7628	310.5459	289.8997	295.782	203.4177	162.4474	149.2695	101.6204	96.79619	32.74445	21.91448	4500.493120000001
CEARÁ	m	2304277	Ererê - CE	237.239	238.7544	252.6545	281.8802	282.8382	285.6683	305.9282	286.4471	238.323	213.7829	178.1837	161.8348	149.0641	127.5055	107.8852	70.80702	46.85047	20.54838	14.43127	3500.626240000001
CEARÁ	m	2304285	Eusébio - CE	2607.829	2476.479	2511.972	2650.594	3154.674	2777.642	2722.69	2526.352	2154.005	2006.237	1553.039	1293.861	863.1	628.8616	467.6214	278.9541	164.8799	85.1479	41.80828	30965.74718
CEARÁ	m	2304301	Farias Brito - CE	619.0952	628.9789	676.9474	690.0172	735.8445	727.4347	625.5054	618.1909	557.4655	534.5321	495.8598	395.2065	331.498	264.1628	262.9966	198.9558	133.1248	58.05496	32.86763	8586.73869
CEARÁ	m	2304350	Forquilha - CE	985.4242	917.9092	912.2212	1024.969	1232.562	1117.794	1177.984	936.5629	811.0874	708.9746	687.2603	589.5923	405.2087	329.4774	261.131	179.7197	120.4744	61.43468	33.45155	12493.238529999999
CEARÁ	m	2304400	Fortaleza - CE	82270.28	82325.59	89639.96	96459.24	114265.6	113865.1	116071.0	107285.7	90680.89	77350.81	72242.78	61449.27	44609.92	32694.31	24033.42	14567.16	8959.4	4007.267	2194.718	1234972.4149999998
CEARÁ	m	2304459	Fortim - CE	619.2083	613.7354	642.0649	696.4596	710.5912	795.3449	633.3107	685.6749	588.6096	571.0812	434.2722	390.6484	284.7088	227.1466	211.2167	145.3457	85.64346	38.77288	20.58909	8394.42453
CEARÁ	m	2304509	Frecheirinha - CE	577.6436	533.0172	550.2796	567.889	640.5009	572.5549	490.4798	494.3992	409.4878	380.0317	338.0532	307.1517	245.9048	180.2056	172.5517	103.2574	64.52313	35.27453	20.45457	6683.660330000001
CEARÁ	m	2304608	General Sampaio - CE	350.5906	318.9605	315.1837	322.1617	346.2352	316.7704	258.9031	221.254	222.4022	185.9943	164.4603	155.45	100.6642	100.5394	87.83781	59.31727	37.90766	18.19575	13.03014	3595.8582299999994
CEARÁ	m	2304657	Graça - CE	591.8373	581.1886	636.9709	605.7513	595.7379	538.2077	439.5155	508.247	466.031	419.3887	401.3136	359.2546	278.7491	276.1785	187.5688	161.2089	100.7007	43.66611	29.67832	7221.194530000002
CEARÁ	m	2304707	Granja - CE	2562.544	2389.592	2373.776	2629.667	2782.19	2436.734	2047.888	1891.639	1778.902	1537.286	1310.819	1059.922	807.1901	761.8143	624.62	431.5135	263.9687	123.6521	58.91976	27872.63746
CEARÁ	m	2304806	Granjeiro - CE	151.2131	156.0272	164.9344	207.3312	183.9151	150.7111	150.2143	144.8091	144.1917	135.2522	98.17385	95.36491	75.42593	64.90835	56.31825	36.21338	36.38888	12.50619	6.001718	2069.900858
CEARÁ	m	2304905	Groaíras - CE	357.4301	353.7272	364.0399	403.1026	536.9843	506.3858	480.0575	372.8956	341.5807	316.3776	345.2181	308.1177	192.7485	158.1445	129.8173	101.8669	65.16973	32.24383	26.8853	5392.793159999998
CEARÁ	m	2304954	Guaiúba - CE	1145.679	1097.604	1101.395	1180.876	1391.15	1335.545	1187.877	1065.622	968.1031	737.7805	713.6566	591.7778	440.4691	314.7665	266.779	169.2206	113.9899	56.03191	31.0785	13909.401510000002
CEARÁ	m	2305001	Guaraciaba do Norte - CE	1639.254	1571.768	1575.709	1676.611	1724.378	1485.437	1264.25	1280.281	1234.384	1056.425	1042.65	877.8012	762.104	621.2841	470.904	340.1625	209.5512	110.114	69.22752	19012.29552
CEARÁ	m	2305100	Guaramiranga - CE	108.4446	105.0188	112.168	154.4066	165.1138	151.2197	157.5553	135.7868	138.753	102.3685	101.4163	96.14772	63.38899	55.53823	32.03843	27.0464	18.76991	10.53737	10.5583	1746.27675
CEARÁ	m	2305209	Hidrolândia - CE	727.2951	715.75	759.6105	828.6305	825.62	688.8608	659.7401	684.149	656.3216	578.7648	548.3459	547.9416	423.326	399.4414	319.3815	199.6305	161.2494	61.66392	51.60858	9837.331200000002
CEARÁ	m	2305233	Horizonte - CE	3947.587	3619.654	3263.323	3515.148	4683.782	4527.695	4545.76	3556.224	2808.745	2063.298	1684.125	1304.493	841.7901	694.361	488.5133	351.7615	215.409	112.176	54.41953	42278.26443
CEARÁ	m	2305266	Ibaretama - CE	494.3025	477.2595	497.9512	571.0137	680.2791	588.8942	500.8858	436.0322	408.4568	379.5443	377.7223	321.0038	240.5245	217.8972	155.3671	111.4187	82.69535	38.06751	28.19391	6607.50967
CEARÁ	m	2305308	Ibiapina - CE	1011.749	1004.259	1082.281	1021.444	1035.575	986.5228	913.4854	852.4325	752.6943	676.2304	618.503	591.5266	514.0762	392.958	315.0602	189.8966	139.1085	80.9742	46.51499	12225.29169
CEARÁ	m	2305332	Ibicuitinga - CE	476.7409	475.8522	503.982	493.904	559.484	606.4096	543.1115	540.5986	444.8523	348.6715	327.2274	322.3968	266.386	182.9639	154.113	103.2132	79.75854	33.26759	23.22419	6486.157220000002
CEARÁ	m	2305357	Icapuí - CE	696.9647	704.8122	781.0427	799.674	843.5031	805.3417	859.047	869.1237	760.6119	649.5262	657.3095	453.7316	372.7145	293.8985	270.8982	174.547	79.33147	36.51513	21.5948	10130.187899999997
CEARÁ	m	2305407	Icó - CE	2355.581	2357.497	2589.731	2585.072	2634.196	2524.106	2371.051	2260.262	2090.45	1941.684	1754.618	1712.763	1251.337	1066.212	840.6878	598.4803	397.878	180.666	117.9057	31630.177799999998
CEARÁ	m	2305506	Iguatu - CE	3553.332	3613.981	3979.845	3929.912	4027.546	3846.263	4125.284	3718.565	3561.505	3031.553	2871.946	2525.655	1868.674	1550.426	1267.271	897.6898	617.0509	253.3268	169.3654	49409.190899999994
CEARÁ	m	2305605	Independência - CE	778.3301	794.8	880.6325	984.9508	1088.825	943.4999	841.3766	814.9304	888.1406	740.0293	737.5907	741.2349	532.4482	420.6447	378.8889	272.4988	187.5169	91.61356	60.9317	12178.88356
CEARÁ	m	2305654	Ipaporanga - CE	388.3838	391.8568	455.3151	432.226	439.0277	392.334	305.453	330.9074	334.2486	329.2829	321.8613	348.0952	246.506	217.8386	174.7413	134.9965	82.71054	45.67133	33.24795	5404.70402
CEARÁ	m	2305704	Ipaumirim - CE	430.4436	439.0689	481.4369	501.4075	457.5839	469.1589	432.4809	452.1063	451.0251	353.7952	294.1844	276.4739	263.833	215.3463	179.0981	127.59	91.73508	41.21555	26.06272	5984.04625
CEARÁ	m	2305803	Ipu - CE	1420.941	1391.081	1504.913	1713.719	1707.158	1600.083	1402.325	1394.358	1209.934	1173.409	1100.689	1032.139	784.2867	637.5665	540.6046	358.5533	258.0883	134.667	91.76127	19456.27667
CEARÁ	m	2305902	Ipueiras - CE	1300.809	1280.625	1416.287	1598.116	1420.786	1261.704	1025.304	1127.536	1116.95	1021.06	995.7156	990.584	741.1636	679.7438	535.3587	317.9904	247.721	109.0288	82.32561	17268.808510000003
CEARÁ	m	2306009	Iracema - CE	455.3875	456.3248	487.8582	564.5274	503.7707	504.7976	545.84	558.6521	451.17	421.3428	346.2503	353.9981	289.8984	242.2955	208.0425	127.7033	100.5834	43.81321	34.23263	6696.488440000001
CEARÁ	m	2306108	Irauçuba - CE	1073.091	1031.208	1058.157	1138.387	1244.291	1076.411	997.6239	847.0428	772.7308	615.8896	587.9285	513.9068	372.8462	296.8922	267.2216	182.1496	106.5219	59.2125	43.02386	12284.53526
CEARÁ	m	2306207	Itaiçaba - CE	215.1973	223.0074	251.163	277.1367	325.154	336.2498	331.0182	318.9173	251.4696	241.474	227.7222	199.3086	156.1502	128.1527	96.46002	77.75289	35.65711	26.17988	19.34617	3737.5170700000003
CEARÁ	m	2306256	Itaitinga - CE	1676.975	1602.763	1601.981	1641.611	2161.755	2231.657	2312.013	1914.246	1627.035	1258.055	1070.562	787.7683	544.0458	412.7541	323.6461	225.9917	142.8017	65.48629	38.47493	21639.621919999998
CEARÁ	m	2306306	Itapagé - CE	2261.777	2157.015	2132.251	2369.64	2699.96	2317.594	2175.957	1985.624	1839.876	1603.376	1332.022	1093.604	822.9125	631.6293	506.5262	387.5404	240.4507	120.9	68.77559	26747.43069000001
CEARÁ	m	2306405	Itapipoca - CE	6205.671	5900.328	5799.234	6175.427	6398.316	5773.731	5651.924	5224.813	4411.815	3581.547	3137.453	2814.852	2096.71	1624.019	1302.888	902.5543	633.2842	297.8123	181.0827	68113.4615
CEARÁ	m	2306504	Itapiúna - CE	834.0005	808.1554	815.9216	867.4841	983.3816	942.2684	759.3759	716.0488	679.7011	542.1203	495.4694	491.208	353.1599	298.0455	255.3401	160.4502	105.7125	62.49391	37.15552	10207.49273
CEARÁ	m	2306553	Itarema - CE	2191.798	2031.675	1959.048	2114.385	2188.883	2134.049	1912.254	1738.57	1511.741	1136.85	1036.004	823.9499	529.9804	480.3618	371.6594	258.3559	169.9719	83.09837	51.31062	22723.945289999996
CEARÁ	m	2306603	Itatira - CE	1071.186	970.1001	922.9801	1012.212	1078.123	924.7565	814.6765	704.6604	626.8909	497.0623	481.6719	446.5091	325.772	310.7053	250.9771	171.6	123.6309	55.46384	40.09914	10829.077080000001
CEARÁ	m	2306702	Jaguaretama - CE	541.0515	540.1017	625.9415	681.5384	757.8021	703.0079	622.4962	573.4674	575.942	507.5051	479.1492	516.8375	403.6709	324.0612	261.9878	147.6809	115.9291	63.69614	49.49961	8491.36615
CEARÁ	m	2306801	Jaguaribara - CE	428.2658	422.3097	438.9524	461.1513	473.2195	456.4638	470.9712	425.4463	411.3121	372.3596	323.0161	314.9975	238.7216	187.0414	146.3855	108.5186	64.00312	28.27688	22.50387	5793.9162700000015
CEARÁ	m	2306900	Jaguaribe - CE	1069.126	1065.497	1225.521	1302.572	1283.226	1154.583	1110.254	1090.429	981.3314	926.374	898.0245	954.1378	697.4332	586.6597	531.888	311.5401	232.933	100.1876	77.63262	15599.349920000002
CEARÁ	m	2307007	Jaguaruana - CE	1070.38	1066.689	1134.629	1247.078	1444.931	1551.987	1434.097	1401.733	1211.49	1065.764	1020.749	895.878	616.5697	493.3084	430.3541	277.0734	151.1127	59.61866	56.30687	16629.74883
CEARÁ	m	2307106	Jardim - CE	1104.412	1098.609	1125.486	1126.645	1200.841	963.8976	964.9228	900.9002	898.0442	720.6138	592.7163	532.7448	439.758	352.639	302.101	263.873	159.4826	68.86949	44.04868	12860.604469999998
CEARÁ	m	2307205	Jati - CE	267.4913	273.3796	310.1216	337.7332	318.6366	318.6935	292.1412	287.5514	289.5773	228.8686	223.7748	199.2238	146.3033	114.939	100.7738	83.2451	62.97368	26.98794	10.8017	3893.21742
CEARÁ	m	2307254	Jijoca de Jericoacoara - CE	1013.805	945.7534	952.4994	905.4415	1010.781	1012.198	1041.546	912.8871	721.6488	645.2388	519.5453	425.5617	276.94	215.1454	173.7642	119.4515	74.82757	32.23006	16.73897	11016.0037
CEARÁ	m	2307304	Juazeiro do Norte - CE	11225.6	10871.93	11133.91	11397.26	13215.61	11921.29	11894.1	10636.76	9587.86	7613.987	6392.361	4989.571	3763.016	3032.106	2441.524	1740.7	1107.485	522.5554	277.9332	133765.55860000002
CEARÁ	m	2307403	Jucás - CE	900.9277	886.1978	991.6758	941.085	974.1237	870.1334	806.8288	755.5786	726.4125	689.3757	660.8229	640.8537	505.96	432.357	367.8243	278.9352	190.3794	75.78916	44.87406	11740.134719999998
CEARÁ	m	2307502	Lavras da Mangabeira - CE	957.0704	970.2421	1110.38	1230.625	1219.514	1193.414	1093.952	1083.147	1027.487	869.2386	858.2077	803.7402	669.869	572.4996	441.2079	311.6906	246.2031	107.3408	69.50162	14835.33062
CEARÁ	m	2307601	Limoeiro do Norte - CE	1897.668	1897.133	2172.098	2178.375	2599.239	2513.907	2464.876	2333.302	2076.656	1945.11	1905.02	1652.899	1090.975	850.9214	759.7484	510.8078	254.329	125.0938	92.51546	29320.673859999995
CEARÁ	m	2307635	Madalena - CE	858.8617	807.8736	810.9157	944.4858	1033.386	916.3719	747.0493	650.8256	579.8807	616.9859	517.4432	472.1402	346.3247	270.8364	237.2073	161.3608	122.7003	50.13774	31.4016	10176.188439999998
CEARÁ	m	2307650	Maracanaú - CE	8388.455	8129.1	8513.125	8779.167	10899.16	10762.32	10491.75	9336.824	7726.405	6519.288	6009.026	5160.54	3781.769	2773.702	1899.307	1150.865	679.5086	309.3556	157.5726	111467.23979999998
CEARÁ	m	2307700	Maranguape - CE	5461.657	5374.22	5587.61	5844.966	7202.107	6635.302	6308.945	5306.184	4577.08	3881.853	3571.132	3069.808	2115.97	1514.858	1221.152	926.3604	559.6276	216.8086	123.7597	69499.40030000001
CEARÁ	m	2307809	Marco - CE	1452.626	1344.556	1366.321	1338.418	1434.496	1381.189	1225.911	980.8822	874.2559	726.8887	646.4405	576.5382	337.5577	274.0306	271.402	172.7611	100.0407	50.22305	33.49301	14588.030659999999
CEARÁ	m	2307908	Martinópole - CE	517.3696	485.1668	488.8719	516.1109	609.5444	560.9133	419.1279	368.5654	333.3741	302.4854	259.0571	231.2363	156.718	131.8296	109.0435	88.5056	47.14185	23.86891	16.2155	5665.146060000001
CEARÁ	m	2308005	Massapê - CE	1708.168	1591.456	1563.153	1693.355	2031.089	1935.457	1732.936	1439.614	1280.236	1068.83	966.2705	775.8269	572.1398	433.9441	389.6772	273.466	197.2281	91.63557	50.61338	19795.09555
CEARÁ	m	2308104	Mauriti - CE	1788.697	1752.545	1891.837	1820.683	2078.272	1909.73	1772.769	1560.513	1536.24	1375.479	1146.92	1013.312	706.6366	604.8813	513.7207	368.755	236.5699	115.0589	74.4139	22267.033300000003
CEARÁ	m	2308203	Meruoca - CE	646.7047	622.2124	631.1978	630.9257	716.0935	684.8592	689.5773	581.3864	482.2975	384.7622	407.1899	325.9405	249.2766	214.2588	189.6574	128.273	74.71096	52.31763	28.93232	7740.57381
CEARÁ	m	2308302	Milagres - CE	1026.842	1048.709	1169.693	1145.223	1237.145	1151.038	1116.553	1010.231	951.6364	862.6095	768.1563	655.7196	500.2231	421.0476	362.4429	262.6758	191.4031	86.74905	47.74276	14015.840110000001
CEARÁ	m	2308351	Milhã - CE	384.3817	393.8729	438.5179	529.5567	480.6442	462.7287	405.2126	366.7326	373.7453	397.1817	400.5707	381.6428	289.378	256.8143	200.7096	160.7706	121.4544	43.71801	35.50512	6123.137829999999
CEARÁ	m	2308377	Miraíma - CE	653.3659	609.2394	620.9719	698.2824	598.5139	565.2546	507.8779	466.8432	422.2965	367.6838	334.3456	322.71	221.2487	200.144	156.9402	105.7825	83.92274	36.0753	19.24992	6990.748460000002
CEARÁ	m	2308401	Missão Velha - CE	1463.978	1422.332	1470.826	1514.613	1628.2	1381.993	1332.152	1195.836	1158.03	956.8364	863.3574	680.3083	574.3345	469.334	387.2459	309.5062	200.7627	96.8072	49.06524	17155.517840000004
CEARÁ	m	2308500	Mombaça - CE	1547.849	1530.232	1655.274	1808.742	1684.164	1694.409	1501.449	1435.525	1295.138	1162.439	1127.675	1086.76	868.0792	728.8929	647.283	457.3629	320.2111	130.0114	96.43233	20777.928829999997
CEARÁ	m	2308609	Monsenhor Tabosa - CE	597.2724	584.2058	652.9807	676.8528	635.253	623.8923	505.9278	545.5717	510.3757	440.585	458.493	441.6275	331.1697	325.3479	255.944	156.7593	118.39	57.98837	36.28791	7954.9248800000005
CEARÁ	m	2308708	Morada Nova - CE	1726.237	1745.515	1970.795	2149.956	2394.309	2248.363	2136.05	2142.18	1905.896	1923.118	1811.731	1709.047	1201.229	1035.347	875.1949	589.1285	372.0089	205.008	142.808	28283.9213
CEARÁ	m	2308807	Moraújo - CE	363.1532	348.9747	355.6048	397.6236	436.9744	413.6468	347.894	318.8307	291.5501	244.6233	208.0511	196.1116	145.1774	136.993	104.3227	61.96212	37.11779	21.57691	12.05635	4442.244570000001
CEARÁ	m	2308906	Morrinhos - CE	1121.351	1033.443	1014.36	1057.544	1097.312	949.7508	961.8569	798.0043	694.0708	550.5443	495.5615	463.1624	325.1579	263.7202	252.8001	203.9089	122.9185	49.4901	33.50796	11488.46466
CEARÁ	m	2309003	Mucambo - CE	464.4543	449.7132	513.582	480.8788	516.9157	447.1785	410.5365	420.4714	412.4773	365.6335	407.2764	390.4388	296.1405	255.0262	208.0717	149.4338	97.22987	51.21529	29.56551	6366.23927
CEARÁ	m	2309102	Mulungu - CE	622.9672	594.3161	574.8426	600.2279	661.9724	587.7746	546.8788	446.0224	451.4034	334.1399	338.9344	313.2918	259.7399	204.0157	139.7531	97.46421	57.12613	41.669	21.81239	6894.35193
CEARÁ	m	2309201	Nova Olinda - CE	711.4177	693.7527	684.0982	660.2774	740.1582	699.0158	666.7241	560.2781	520.5985	398.1105	357.5292	295.8946	238.9182	182.3232	178.8491	135.6711	82.92168	46.39199	22.18811	7875.11838
CEARÁ	m	2309300	Nova Russas - CE	1084.647	1090.662	1200.224	1220.511	1197.017	1139.225	1042.566	1084.457	1013.633	905.5729	846.6746	805.6781	699.4816	570.0034	468.961	304.3418	228.5556	105.5425	69.33838	15077.091879999994
CEARÁ	m	2309409	Novo Oriente - CE	900.9103	881.1709	954.3188	1045.459	1141.642	1144.964	955.3031	903.0322	947.2943	831.8207	814.8057	726.7662	594.527	464.6485	403.0532	251.6604	191.7275	98.01355	68.78415	13319.901500000002
CEARÁ	m	2309458	Ocara - CE	875.8697	885.2164	935.2478	1074.191	1161.428	1058.095	981.3891	924.3507	853.4107	751.6032	736.123	670.6989	478.3869	419.9168	353.3734	258.5414	161.567	80.87654	52.92814	12713.213679999999
CEARÁ	m	2309508	Orós - CE	608.2995	634.958	748.9361	749.5139	711.7109	696.6267	616.0901	736.5723	693.8786	637.7015	626.2174	552.0924	483.1005	361.2121	368.519	198.5975	169.0428	71.5612	42.38708	9707.017580000002
CEARÁ	m	2309607	Pacajus - CE	3428.442	3267.979	3139.33	3368.197	4168.135	3813.795	3731.739	3339.328	2795.696	2341.289	2044.828	1539.703	1051.154	789.509	614.596	419.6213	264.103	125.3274	77.84914	40320.62084
CEARÁ	m	2309706	Pacatuba - CE	3999.52	3801.334	3719.257	3810.913	4570.882	4405.013	4609.756	3942.703	3284.406	2574.766	2324.439	1961.33	1446.733	998.2345	684.4848	410.4693	253.3547	107.1412	50.29526	46955.03176
CEARÁ	m	2309805	Pacoti - CE	492.9926	472.8093	499.7178	454.8406	538.7042	512.6194	437.5981	451.3053	383.7287	329.6303	323.6569	323.6697	248.8736	156.9097	136.2558	88.60154	63.20452	40.77851	20.93043	5976.827
CEARÁ	m	2309904	Pacujá - CE	213.2709	213.9191	237.2952	237.7148	295.0942	239.0945	225.484	213.533	201.3583	156.6182	170.3946	154.8937	109.408	81.59349	86.24568	59.05714	27.88773	20.60377	10.34122	2953.8075299999996
CEARÁ	m	2310001	Palhano - CE	296.2268	316.059	349.9546	313.5432	368.8053	348.2302	438.3707	435.9655	358.855	260.5756	258.9102	240.8019	174.0495	147.8786	147.5233	93.7927	48.99704	27.54618	21.4221	4647.50742
CEARÁ	m	2310100	Palmácia - CE	539.9502	503.9057	500.3047	507.467	620.5749	556.4547	594.427	512.5316	447.0992	424.9022	348.0008	287.4892	224.9453	180.903	145.2504	119.8156	84.37297	47.29668	20.74889	6666.440040000001
CEARÁ	m	2310209	Paracuru - CE	1246.764	1229.392	1283.564	1375.606	1662.66	1508.838	1355.653	1368.128	1278.037	1110.458	962.1397	777.0468	580.939	464.6612	385.7866	266.1316	164.0765	97.04175	46.0543	17162.977450000002
CEARÁ	m	2310258	Paraipaba - CE	1343.851	1283.085	1305.705	1434.902	1628.768	1484.533	1266.257	1283.699	1243.845	1063.161	883.3412	735.5372	555.9109	433.7455	342.7625	257.1109	158.2584	91.55572	46.75398	16842.782300000003
CEARÁ	m	2310308	Parambu - CE	989.3115	952.7016	1053.8	1206.787	1180.248	1032.493	890.1382	880.9622	872.3303	821.0487	884.6037	733.5066	556.3589	515.4618	449.9593	313.0383	255.9586	111.4029	66.24199	13766.352590000002
CEARÁ	m	2310407	Paramoti - CE	444.5231	431.0843	466.8978	491.9795	589.5614	545.2416	389.9153	374.0963	386.6969	317.8982	311.4419	291.8159	189.579	147.3322	158.1424	101.7007	80.81515	29.86562	20.90991	5769.497179999999
CEARÁ	m	2310506	Pedra Branca - CE	1466.411	1453.282	1570.404	1659.538	1856.311	1663.065	1526.729	1329.784	1303.745	1227.85	1147.607	974.3889	771.9185	678.1355	618.6711	415.9737	294.7924	138.4833	95.2392	20192.328599999997
CEARÁ	m	2310605	Penaforte - CE	396.8081	388.533	389.5238	373.6428	434.4172	377.6811	409.4297	327.8263	293.0133	246.5686	218.0849	186.5939	147.9445	106.5734	84.25685	53.86749	50.07644	14.36403	13.20837	4512.413779999999
CEARÁ	m	2310704	Pentecoste - CE	1387.768	1376.831	1457.922	1548.915	1831.284	1500.206	1405.938	1332.12	1248.417	1181.75	1083.819	963.8532	642.4188	522.2531	402.8324	288.5366	203.4328	95.23574	57.55871	18531.09135
CEARÁ	m	2310803	Pereiro - CE	559.0695	552.403	606.5092	620.0981	676.0699	561.9874	588.163	572.6772	535.5435	427.2204	431.6099	409.7746	331.1583	266.7981	201.9178	146.0615	106.1948	44.9605	38.99193	7677.208630000001
CEARÁ	m	2310852	Pindoretama - CE	798.4842	791.7408	831.3201	790.0313	977.0894	925.5155	869.6436	806.6062	773.3096	704.5729	659.7116	498.107	361.6432	311.6403	230.5798	188.9525	132.0028	58.12617	32.56958	10741.64655
CEARÁ	m	2310902	Piquet Carneiro - CE	515.2262	518.3488	584.5832	643.9972	690.2019	695.2007	740.7133	689.0674	644.8232	524.2796	492.9221	430.6501	350.6958	297.5476	257.1481	195.1834	124.5313	50.91695	36.59453	8482.63138
CEARÁ	m	2310951	Pires Ferreira - CE	432.5689	432.3807	428.4227	491.8287	502.586	463.8373	358.4861	338.2106	337.2056	331.1026	321.3173	320.4178	231.8882	148.9591	140.0575	94.63467	86.99541	39.0812	25.62858	5525.6089600000005
CEARÁ	m	2311009	Poranga - CE	474.5483	471.215	504.4184	511.6552	531.7885	456.5933	373.4756	410.2869	399.9984	315.8971	320.3808	253.5474	242.2885	199.4551	155.6667	117.1631	85.45945	34.18127	26.46278	5884.4818000000005
CEARÁ	m	2311108	Porteiras - CE	563.2524	584.1776	612.3182	575.7399	595.022	569.4986	564.1769	515.0409	494.7679	407.3607	323.101	330.0619	262.0093	218.0611	175.3461	155.6399	98.89035	37.76352	20.3702	7102.598469999999
CEARÁ	m	2311207	Potengi - CE	516.6554	491.3607	522.8444	448.5215	454.6051	375.4356	393.0386	319.1912	319.9759	307.7148	253.2448	233.657	213.1219	134.2389	143.0476	95.87603	76.20553	29.1132	16.84259	5344.690750000002
CEARÁ	m	2311231	Potiretama - CE	219.8882	219.0516	234.2326	265.509	299.7773	249.8072	267.5696	234.9666	214.7938	226.5326	170.1382	176.6065	109.9108	107.1566	95.76177	58.98854	39.56864	16.99734	9.251795	3216.5086849999993
CEARÁ	m	2311264	Quiterianópolis - CE	723.5985	718.3969	789.43	801.2402	815.2193	786.2593	649.226	722.805	670.4272	603.043	624.4472	524.1929	403.8707	315.5266	290.1103	190.4163	137.5689	74.00598	44.60125	9884.385529999998
CEARÁ	m	2311306	Quixadá - CE	3587.392	3512.412	3694.473	3769.839	4176.679	4108.577	3510.145	3004.511	2641.633	2443.837	2222.879	2071.247	1482.705	1189.663	986.5694	664.1428	476.5353	216.0603	139.896	43899.19580000001
CEARÁ	m	2311355	Quixelô - CE	422.6585	431.8954	474.2189	496.7508	492.2945	461.5754	453.2949	494.5667	518.266	526.5036	454.3576	417.3358	365.6581	327.5684	250.1339	167.1177	111.8734	44.73293	32.95364	6943.75617
CEARÁ	m	2311405	Quixeramobim - CE	3298.748	3140.824	3259.098	3399.794	3778.968	3692.788	3330.979	2757.271	2420.865	2208.935	2091.239	1928.831	1489.661	1244.692	962.8405	695.886	530.8344	216.5788	154.9118	40603.7445
CEARÁ	m	2311504	Quixeré - CE	795.9787	777.5374	834.5053	875.3425	986.5281	1014.59	1003.211	809.7486	726.9486	603.632	553.2453	467.7494	367.1649	300.7508	268.6718	162.6212	75.90823	39.19972	31.52426	10694.85781
CEARÁ	m	2311603	Redenção - CE	1034.729	1027.728	1118.889	1046.451	1237.329	1112.096	942.6297	953.3426	843.8174	764.143	700.9698	664.6611	502.5037	406.4246	329.2459	243.8138	155.6467	86.53687	49.55564	13220.512809999998
CEARÁ	m	2311702	Reriutaba - CE	642.7353	638.0555	700.3632	751.7602	754.3538	660.0996	584.7423	572.9469	543.7667	519.6537	483.1683	439.8717	375.4241	309.1935	277.8558	179.1526	147.5582	54.23567	43.62896	8678.566029999998
CEARÁ	m	2311801	Russas - CE	2829.389	2793.111	2961.987	3068.035	3755.228	3672.546	3596.688	3289.959	2873.61	2452.503	2179.778	1892.854	1289.511	1016.455	888.711	567.2649	303.97	129.653	106.7918	39668.0447
CEARÁ	m	2311900	Saboeiro - CE	577.5461	568.899	632.243	557.9911	584.3835	544.9703	485.7797	489.2286	455.1355	395.0545	442.6311	378.3036	326.0046	313.7327	251.7393	170.6363	107.0964	45.58044	31.36812	7358.32386
CEARÁ	m	2311959	Salitre - CE	821.5478	765.1658	761.386	808.8115	834.1804	671.8803	593.8579	556.019	470.1395	417.7359	364.2003	308.4496	232.2419	183.5351	180.7695	136.5965	90.21158	35.18967	20.63667	8252.55492
CEARÁ	m	2312007	Santana do Acaraú - CE	1468.687	1409.464	1433.408	1419.477	1632.637	1425.137	1303.558	1174.46	1062.727	915.7352	760.2487	707.1024	463.7625	422.9643	379.1998	284.8272	167.4581	78.90104	50.30766	16560.061899999997
CEARÁ	m	2312106	Santana do Cariri - CE	768.5256	743.1726	755.3588	764.7783	851.7165	676.2753	623.3552	527.0346	504.8167	452.2094	383.7827	389.2913	271.7845	232.7181	226.4145	163.8822	103.9643	49.92595	33.36955	8522.376099999998
CEARÁ	m	2312205	Santa Quitéria - CE	1479.525	1466.343	1560.66	1728.078	1778.38	1745.194	1514.517	1381.561	1340.629	1199.221	1160.066	1107.777	820.7053	688.7061	619.1802	404.0409	281.3129	123.1024	82.74605	20481.744850000003
CEARÁ	m	2312304	São Benedito - CE	2029.772	1975.727	2063.098	1955.211	1978.718	1831.171	1618.176	1656.565	1564.825	1211.006	1236.791	1069.429	839.4848	723.5672	539.7871	343.7119	239.2063	118.0686	76.84779	23071.16269
CEARÁ	m	2312403	São Gonçalo do Amarante - CE	2088.618	2025.709	2081.942	2070.313	2524.35	2541.653	2237.231	2006.757	1805.559	1564.525	1341.404	1077.262	802.8284	645.826	511.1627	340.2545	210.6492	96.51865	53.98143	26026.54388
CEARÁ	m	2312502	São João do Jaguaribe - CE	149.5214	156.1477	189.6344	221.2407	269.0544	256.5901	229.4688	250.283	268.2578	246.6965	243.3804	253.8206	183.8403	150.3434	142.2772	105.4453	59.03986	32.79986	19.65572	3427.49744
CEARÁ	m	2312601	São Luís do Curu - CE	452.5747	449.323	479.5967	461.4552	571.6438	566.0574	516.7873	463.817	394.9755	389.3551	362.4318	307.9492	238.1729	217.1606	167.5158	111.469	70.08216	38.71865	24.20369	6283.2895
CEARÁ	m	2312700	Senador Pompeu - CE	813.7157	817.1122	916.7143	933.2598	1034.454	990.9603	879.082	865.5932	775.3477	756.0463	756.8152	684.8605	547.2948	429.3948	365.3552	295.3507	215.2581	78.46877	59.43154	12214.515109999998
CEARÁ	m	2312809	Senador Sá - CE	375.3056	355.4541	349.5692	349.2272	383.4352	329.4954	306.0944	273.7576	217.4996	189.3248	151.0807	165.5261	127.9521	106.3276	97.91014	59.77749	32.31638	21.68716	9.890004	3901.630774
CEARÁ	m	2312908	Sobral - CE	8281.789	8002.211	8030.025	8735.438	11381.47	10522.98	10861.24	8530.37	7167.471	5961.231	5198.62	4258.824	2940.885	2224.162	1726.063	1105.103	694.966	346.4972	206.5293	106175.87449999998
CEARÁ	m	2313005	Solonópole - CE	537.306	539.5005	613.9596	683.4466	724.2254	680.911	600.5474	584.7132	568.4272	548.1349	509.2889	518.4672	410.2891	334.5655	289.3421	204.2667	153.5542	55.15059	40.35952	8596.45561
CEARÁ	m	2313104	Tabuleiro do Norte - CE	884.4291	880.0873	978.3825	1083.337	1298.498	1179.516	1175.816	1067.783	1035.775	1011.499	977.6527	854.2033	544.7981	444.1066	391.8568	250.9936	169.911	75.75131	58.57252	14362.968829999998
CEARÁ	m	2313203	Tamboril - CE	885.2876	881.3656	930.8471	979.4686	977.2237	938.625	809.7858	781.5206	745.4803	678.1496	671.1036	649.2353	475.4326	420.8976	365.9376	215.0743	187.3139	86.3826	61.60252	11740.73392
CEARÁ	m	2313252	Tarrafas - CE	292.0081	289.9808	332.1656	362.3801	375.0411	352.7996	297.5585	262.7235	252.476	225.6063	246.309	210.5357	197.5522	152.7462	130.2805	89.43834	70.55458	29.18861	19.27099	4188.615720000001
CEARÁ	m	2313302	Tauá - CE	1923.386	1867.11	2069.439	2267.72	2336.315	2059.142	1996.475	1921.623	1842.571	1659.295	1616.545	1503.765	1182.794	894.0267	829.5142	611.4067	400.4406	182.42	126.6858	27290.674
CEARÁ	m	2313351	Tejuçuoca - CE	929.3919	882.0733	809.3376	876.4191	941.039	826.318	848.0083	694.8213	636.4488	522.0509	443.6453	422.1707	293.2976	286.1835	207.2582	156.5995	111.0456	42.53489	32.30307	9960.94656
CEARÁ	m	2313401	Tianguá - CE	3456.751	3292.521	3243.812	3386.984	3771.701	3586.339	3199.923	2925.917	2568.689	2103.951	1778.85	1565.414	1196.261	985.2726	711.9472	514.0702	290.0624	164.8187	82.69389	38825.97799000001
CEARÁ	m	2313500	Trairi - CE	2524.274	2434.544	2438.922	2489.751	2773.184	2515.534	2225.566	2188.288	1909.484	1656.87	1431.231	1222.236	903.5731	732.9143	632.3991	460.5323	285.7592	147.6685	91.0997	29063.830199999997
CEARÁ	m	2313559	Tururu - CE	668.3989	669.7201	679.3775	727.9985	842.8962	848.8195	751.1292	610.3979	545.7735	472.6857	436.1103	401.8852	289.4133	199.8438	201.7079	130.7234	94.77879	49.07822	26.12672	8646.864630000002
CEARÁ	m	2313609	Ubajara - CE	1561.908	1499.226	1485.504	1555.074	1514.467	1529.096	1347.812	1269.844	1241.648	967.1783	847.6545	751.5832	618.8902	478.9437	352.7952	228.4227	160.8158	94.91628	47.14156	17552.92044
CEARÁ	m	2313708	Umari - CE	247.7866	254.6557	298.8596	310.4192	252.9582	256.2583	244.9513	291.9971	263.4349	216.9193	199.7269	194.8752	151.9024	130.7662	108.3548	102.0821	69.85033	27.84978	18.36525	3642.0131600000004
CEARÁ	m	2313757	Umirim - CE	895.2212	877.3846	873.5358	871.3513	1046.612	943.92	785.7581	660.5728	600.7069	560.2843	482.0713	418.6025	320.8411	268.9504	228.8834	147.4481	111.8091	43.8847	31.54968	10169.387280000003
CEARÁ	m	2313807	Uruburetama - CE	977.7894	930.5747	882.9192	983.8617	1150.21	1112.453	961.5589	889.5437	737.3557	584.0715	571.9308	442.0511	318.4547	263.0662	214.0174	146.8047	96.21142	56.3128	28.48831	11347.67523
CEARÁ	m	2313906	Uruoca - CE	584.3774	563.8586	532.5275	580.8675	710.0779	633.1554	487.1867	498.0575	458.3444	390.0673	346.8488	315.862	201.1923	200.6518	168.2023	113.4378	71.39869	36.0081	21.60951	6913.731499999998
CEARÁ	m	2313955	Varjota - CE	652.8082	637.0136	674.9953	780.8107	824.7842	713.1182	597.1742	581.8951	584.4067	512.0544	474.2969	452.6226	303.2348	269.7306	226.9298	177.1097	124.7019	65.42329	37.20911	8690.319300000001
CEARÁ	m	2314003	Várzea Alegre - CE	1365.12	1374.827	1457.145	1587.031	1534.37	1515.423	1412.463	1329.703	1267.341	1117.942	1131.363	1020.228	851.5471	689.9067	589.528	447.8778	310.9118	141.0024	77.54169	19221.27149
CEARÁ	m	2314102	Viçosa do Ceará - CE	2949.191	2744.943	2703.512	2929.765	3068.01	2977.165	2352.973	2296.331	1996.476	1599.956	1464.547	1196.324	949.4826	740.3032	627.4244	463.5095	302.6741	139.4702	83.99009	31586.047089999993
DISTRITO FEDERAL	f	5300108	Brasília - DF	100329.0	91892.0	101287.0	118022.0	126328.0	129515.0	136814.0	147312.0	137800.0	114163.0	98898.0	83156.0	65073.0	49890.0	35620.0	22931.0	14999.0	7463.0	4279.0	1585771.0
DISTRITO FEDERAL	m	5300108	Brasília - DF	105591.0	97040.0	105726.0	121287.0	126538.0	124501.0	130070.0	132511.0	121276.0	100537.0	86866.0	68866.0	51258.0	37868.0	25562.0	15664.0	9706.0	4105.0	1803.0	1466775.0
ESPÍRITO SANTO	f	3200102	Afonso Cláudio - ES	965.8649	975.5506	1005.255	1011.219	994.6064	1036.457	1071.592	1173.787	1173.176	1084.045	953.4245	929.363	812.5277	708.4662	541.0279	425.5272	271.2334	164.217	127.7313	15425.0711
ESPÍRITO SANTO	f	3200136	Águia Branca - ES	319.6022	318.9001	316.0778	349.8467	336.1448	352.5146	329.1659	350.6584	353.1969	365.8907	325.4127	280.3656	235.9728	206.7215	145.6391	109.0218	68.05306	33.285	30.89274	4827.362400000001
ESPÍRITO SANTO	f	3200169	Água Doce do Norte - ES	384.6809	393.1898	388.9303	396.34	397.0037	373.0293	364.626	445.4688	422.3677	426.6785	353.182	302.2785	299.3205	283.5408	181.784	149.9121	105.1707	64.0389	52.8682	5784.4106999999985
ESPÍRITO SANTO	f	3200201	Alegre - ES	880.7747	881.5608	885.6262	990.046	1040.631	1166.952	1159.635	1149.158	1107.144	1020.578	1054.355	1040.123	880.2974	714.8018	547.8914	395.4229	282.8563	173.3517	155.0268	15526.231999999996
ESPÍRITO SANTO	f	3200300	Alfredo Chaves - ES	404.2807	403.734	414.6774	436.0443	449.0696	505.9607	498.9256	586.3671	552.6739	536.6242	507.6186	461.2453	447.5499	337.4624	231.173	187.3846	124.9698	71.30674	64.19862	7221.26646
ESPÍRITO SANTO	f	3200359	Alto Rio Novo - ES	274.3481	275.6488	269.7307	281.6546	283.496	261.8811	297.9752	331.3213	291.3133	279.2787	265.6524	235.575	195.8731	165.9766	114.2011	77.24108	58.46998	31.59524	18.74111	4009.973409999999
ESPÍRITO SANTO	f	3200409	Anchieta - ES	1033.876	1025.924	927.5593	1022.969	1082.624	1129.593	1232.832	1294.828	1093.391	981.7958	853.8192	798.201	691.1028	499.1853	380.9452	247.91	178.0296	102.0705	77.29624	14653.951939999999
ESPÍRITO SANTO	f	3200508	Apiacá - ES	241.4879	243.0627	247.2482	241.4172	260.3523	281.7078	271.6982	282.5084	279.0695	238.8132	261.2589	235.2819	229.3981	182.2945	142.1127	91.14791	75.83849	55.18904	35.83286	3895.7198000000003
ESPÍRITO SANTO	f	3200607	Aracruz - ES	4141.011	4073.793	3718.849	4016.737	4137.173	4249.821	4429.887	4296.552	3920.265	3432.847	2879.917	2589.988	2151.761	1665.329	996.4086	692.1779	471.9647	293.7743	213.0972	52371.35269999999
ESPÍRITO SANTO	f	3200706	Atilio Vivacqua - ES	405.5091	396.4611	380.4761	448.3955	443.1402	442.3733	497.5011	439.3673	422.1611	348.4617	313.7985	334.225	244.7598	221.6927	133.3475	105.9172	76.75622	43.90718	37.96933	5736.219929999999
ESPÍRITO SANTO	f	3200805	Baixo Guandu - ES	965.3992	947.6514	971.5675	1069.946	1182.269	1135.8	1103.329	1159.629	1145.186	1097.259	995.019	974.338	809.5924	679.3485	515.1089	405.4603	309.7037	172.5763	144.688	15783.8712
ESPÍRITO SANTO	f	3200904	Barra de São Francisco - ES	1535.786	1524.235	1480.397	1531.676	1693.96	1522.467	1767.442	1683.4	1616.201	1542.23	1445.955	1332.585	1048.907	861.9657	627.6683	490.447	357.8877	188.3539	135.6489	22387.212499999994
ESPÍRITO SANTO	f	3201001	Boa Esperança - ES	529.4832	520.0116	561.0496	568.7648	537.4385	568.1159	493.0164	543.468	501.6903	475.7166	469.8782	432.9629	397.41	273.8012	204.0307	168.0704	97.99245	64.43095	49.90411	7457.235809999999
ESPÍRITO SANTO	f	3201100	Bom Jesus do Norte - ES	313.9245	312.0405	311.1635	333.5987	378.5467	364.3943	417.9338	416.5889	373.3545	339.1921	334.5995	286.7129	313.7118	255.8794	158.4223	126.4811	102.7283	58.33252	48.32908	5245.9344
ESPÍRITO SANTO	f	3201159	Brejetuba - ES	528.1501	496.5325	484.2694	509.9283	523.0921	469.5672	467.2439	511.6702	492.6481	402.8265	328.6503	298.909	260.5254	177.4471	109.2726	83.01777	50.54711	24.41893	17.8845	6236.601010000002
ESPÍRITO SANTO	f	3201209	Cachoeiro de Itapemirim - ES	6647.155	6550.22	6474.059	6992.687	7829.739	8222.555	8781.597	8674.999	8083.711	6930.087	6724.774	6436.688	5416.631	4234.753	3060.187	2092.639	1544.942	866.2747	630.0115	106193.70919999997
ESPÍRITO SANTO	f	3201308	Cariacica - ES	13997.19	13710.8	13297.63	13900.44	15413.77	15150.63	16326.02	15855.53	14606.1	12495.99	11532.98	10614.28	9015.628	7014.54	4873.374	3272.501	2144.08	1216.146	951.5046	195389.1336
ESPÍRITO SANTO	f	3201407	Castelo - ES	1012.231	1018.048	1072.521	1192.057	1308.686	1350.773	1466.56	1463.111	1412.691	1287.24	1304.327	1190.577	984.5649	799.508	621.0397	443.6809	347.278	206.843	153.7653	18635.5018
ESPÍRITO SANTO	f	3201506	Colatina - ES	3422.747	3497.43	3646.896	4029.128	4454.982	4719.964	5019.322	4962.792	4642.612	4431.757	4538.261	4082.842	3406.592	2680.168	1882.549	1339.617	969.6034	548.697	386.7051	62662.664499999984
ESPÍRITO SANTO	f	3201605	Conceição da Barra - ES	1290.845	1242.798	1180.642	1273.363	1252.667	1213.05	1173.04	1218.129	1112.554	968.6427	949.2688	759.6176	658.7959	517.3167	364.8496	287.2143	160.4199	104.5934	63.67892	15791.485819999998
ESPÍRITO SANTO	f	3201704	Conceição do Castelo - ES	414.318	405.3456	376.6568	448.6982	455.9819	415.4617	518.1126	524.7291	439.8345	440.3216	381.3308	346.2898	312.1293	275.166	190.7792	110.7312	92.3437	64.14264	41.05194	6253.42458
ESPÍRITO SANTO	f	3201803	Divino de São Lourenço - ES	160.3113	153.7902	156.0197	159.6414	155.5497	162.6169	182.2523	175.8978	144.72	166.843	149.5464	142.0057	126.2709	86.03651	59.01722	46.89671	22.21286	15.65224	12.33757	2277.6184100000005
ESPÍRITO SANTO	f	3201902	Domingos Martins - ES	1026.444	1018.154	1000.298	1154.672	1233.811	1228.081	1278.653	1401.62	1290.044	1217.382	1106.734	1013.853	757.0899	668.4792	487.3291	364.2673	250.5829	144.8213	110.6241	16752.9398
ESPÍRITO SANTO	f	3202009	Dores do Rio Preto - ES	248.6097	237.23	220.5641	275.3876	252.708	266.6834	280.4712	270.5548	230.0092	223.7691	230.8323	181.3114	161.5934	128.7258	111.2126	65.63421	34.93325	29.22421	23.18511	3472.63938
ESPÍRITO SANTO	f	3202108	Ecoporanga - ES	726.5262	709.5746	733.7386	839.9667	823.2168	740.8188	806.925	909.2463	921.1261	863.0242	742.0601	705.3815	624.7735	519.1287	334.5027	265.4879	189.2168	114.704	85.7337	11655.1522
ESPÍRITO SANTO	f	3202207	Fundão - ES	803.0096	784.5948	762.3653	808.9634	866.0939	798.6107	815.9778	797.6449	785.5309	692.1387	638.4447	544.3161	508.7411	386.6198	268.8489	211.4056	152.5003	100.2575	90.36834	10816.432340000001
ESPÍRITO SANTO	f	3202256	Governador Lindenberg - ES	417.1714	415.119	394.5895	426.4206	433.94	433.8824	442.6488	425.0376	404.8082	412.5145	400.6987	321.6546	269.8578	227.7632	154.178	129.6403	93.46435	53.13469	30.49206	5887.015699999999
ESPÍRITO SANTO	f	3202306	Guaçuí - ES	1019.13	999.2478	959.3827	1130.956	1087.714	1149.087	1133.341	1180.832	1103.175	984.198	931.8547	898.9109	821.7692	728.4957	481.3647	362.3519	249.2291	156.8305	134.9033	15512.773500000001
ESPÍRITO SANTO	f	3202405	Guarapari - ES	4381.25	4333.693	4194.211	4601.864	4995.908	4720.078	4807.522	5190.407	4996.152	4296.573	4094.206	3700.679	3306.809	2654.867	1850.064	1254.175	920.2073	477.131	341.6099	65117.4062
ESPÍRITO SANTO	f	3202454	Ibatiba - ES	984.0627	938.2829	861.2051	978.295	1064.271	990.2699	1028.98	1002.618	1022.366	859.7979	732.1521	667.7608	558.6541	436.188	323.3217	238.1583	147.7319	106.6655	65.10595	13005.886849999999
ESPÍRITO SANTO	f	3202504	Ibiraçu - ES	392.9928	396.0005	389.3743	449.3353	450.3625	502.9833	489.8059	490.5725	463.3832	435.596	401.2423	356.9904	308.6088	238.8819	190.5264	123.68	90.02617	53.03023	50.69425	6274.08675
ESPÍRITO SANTO	f	3202553	Ibitirama - ES	373.9764	349.8029	340.3978	356.6834	340.7861	329.4888	329.2917	364.2983	300.8358	277.5464	274.4655	232.8372	208.7203	166.1254	117.078	81.12485	50.81783	37.7297	19.31316	4551.3195399999995
ESPÍRITO SANTO	f	3202603	Iconha - ES	346.756	353.0388	358.3133	376.4593	441.6461	507.2363	535.0918	589.5553	536.356	487.6076	485.4527	448.0726	377.9933	287.184	192.3304	149.885	122.3033	63.24333	44.45865	6702.9837800000005
ESPÍRITO SANTO	f	3202652	Irupi - ES	508.2111	484.7863	452.7763	494.1791	552.4177	466.2784	543.4385	498.4196	506.2942	415.169	374.7239	316.3593	250.3153	248.1574	158.636	115.6137	80.74067	47.86476	33.83246	6548.213690000001
ESPÍRITO SANTO	f	3202702	Itaguaçu - ES	343.4253	351.6392	364.3709	427.3083	412.7619	443.8873	437.6456	500.7559	517.4716	528.6774	465.588	482.4227	435.8868	396.8757	282.5914	201.6712	169.2694	107.7521	76.84505	6946.8457499999995
ESPÍRITO SANTO	f	3202801	Itapemirim - ES	1299.477	1263.306	1276.321	1278.254	1252.163	1292.741	1343.361	1305.632	1322.838	1102.468	1025.815	965.4143	824.2619	668.3692	460.8246	297.7905	220.0134	120.4198	96.50413	17415.973830000003
ESPÍRITO SANTO	f	3202900	Itarana - ES	255.3822	252.673	263.4576	375.3429	387.4254	362.4192	390.2671	416.1681	396.7242	372.3912	407.459	316.9345	313.2562	273.8075	212.7196	152.449	109.7979	74.92357	57.19157	5390.789739999999
ESPÍRITO SANTO	f	3203007	Iúna - ES	1063.733	1030.021	1040.949	1072.727	1099.741	1080.016	1217.295	1153.071	1126.195	958.8028	935.339	811.244	653.8512	532.4084	380.3761	268.3189	183.4382	96.66293	82.99175	14787.181279999999
ESPÍRITO SANTO	f	3203056	Jaguaré - ES	1382.027	1315.884	1196.128	1277.823	1260.872	1283.837	1325.613	1313.943	1125.083	876.5815	781.0969	717.1462	550.7535	453.9363	294.0495	217.975	131.9539	75.78586	54.30468	15634.793339999998
ESPÍRITO SANTO	f	3203106	Jerônimo Monteiro - ES	354.7241	354.2952	389.5562	407.2955	436.5256	461.2215	433.9081	401.6666	430.433	404.6537	426.4168	367.5049	302.2856	251.6217	216.9801	157.874	110.5782	77.02063	63.50453	6048.065959999999
ESPÍRITO SANTO	f	3203130	João Neiva - ES	456.1129	470.8984	490.1684	511.6129	553.3978	639.1211	662.0219	666.6816	708.4144	587.3721	576.4149	519.1574	498.9727	376.5377	255.5732	198.1931	151.9519	98.98221	73.35073	8494.93534
ESPÍRITO SANTO	f	3203163	Laranja da Terra - ES	248.3714	256.5396	273.8651	316.7537	324.165	340.6055	340.5624	405.2584	421.5288	429.6536	404.5589	365.4682	318.0518	252.7929	225.0881	189.6466	109.6539	64.68708	51.03133	5338.2823100000005
ESPÍRITO SANTO	f	3203205	Linhares - ES	7294.511	7025.885	6508.807	6765.1	7224.78	7303.536	7655.438	7322.089	6533.231	5535.239	4893.883	4236.785	3519.47	2780.24	1838.511	1283.092	875.4208	494.6293	388.9044	89479.55150000002
ESPÍRITO SANTO	f	3203304	Mantenópolis - ES	539.8004	532.5823	510.7171	544.414	607.857	508.8166	569.159	569.4206	585.5958	534.1016	439.3937	429.0513	378.6518	289.3706	240.5896	189.0809	120.5656	67.7171	49.42209	7706.30709
ESPÍRITO SANTO	f	3203320	Marataízes - ES	1352.487	1327.663	1314.058	1354.482	1471.274	1421.935	1488.142	1443.408	1481.069	1263.601	1178.46	1138.974	979.6648	851.1871	570.9174	398.5537	279.7519	148.8051	123.7815	19588.2145
ESPÍRITO SANTO	f	3203346	Marechal Floriano - ES	581.4538	557.495	559.3886	560.6732	619.888	649.9034	671.0223	640.1633	608.3643	573.282	514.8193	424.4456	402.9145	293.0344	202.8949	171.2756	108.3399	64.044	52.96589	8256.36799
ESPÍRITO SANTO	f	3203353	Marilândia - ES	337.0321	342.9417	363.6168	402.1338	448.2301	447.4103	500.6353	502.372	430.3334	411.8312	440.0431	408.3181	342.0559	290.9825	184.9844	142.6346	105.3716	57.85673	46.85123	6205.634860000002
ESPÍRITO SANTO	f	3203403	Mimoso do Sul - ES	783.4953	786.246	814.8629	828.9352	885.5657	901.6056	988.2283	989.3588	948.9072	875.8033	903.5247	933.7493	757.2688	600.61	434.9805	298.5265	241.3452	132.1896	113.0168	13218.219699999998
ESPÍRITO SANTO	f	3203502	Montanha - ES	612.8581	616.1878	660.8257	616.6461	608.4758	641.75	642.2615	719.261	668.8847	656.308	614.1951	547.113	461.5768	372.4181	292.8516	271.4664	172.4211	99.07767	88.18336	9362.76183
ESPÍRITO SANTO	f	3203601	Mucurici - ES	171.5279	166.5449	180.4365	193.1741	197.425	186.7553	190.3693	215.4522	210.6458	204.2125	189.8523	180.2897	162.3522	107.5964	92.56822	78.90541	59.17086	21.45743	19.0973	2827.8333199999997
ESPÍRITO SANTO	f	3203700	Muniz Freire - ES	610.0281	600.2954	597.4188	656.3568	688.0715	638.0381	680.9181	658.4024	652.1683	592.0245	571.155	500.671	458.5807	375.8348	288.5766	206.4153	143.1359	84.24178	63.52047	9065.85355
ESPÍRITO SANTO	f	3203809	Muqui - ES	445.4043	447.1355	454.1739	484.2959	514.7286	544.0923	574.5987	591.8651	533.3394	502.0012	494.6832	501.9552	414.1421	340.9467	254.6041	183.4206	141.2816	92.30615	70.97668	7585.9512300000015
ESPÍRITO SANTO	f	3203908	Nova Venécia - ES	1632.736	1615.785	1590.939	1733.034	1877.434	1958.26	1915.531	1849.597	1835.392	1729.549	1701.341	1433.911	1222.253	1015.108	616.7105	482.3977	364.8047	181.4831	158.7306	24914.996600000006
ESPÍRITO SANTO	f	3204005	Pancas - ES	789.1756	765.3203	712.0845	843.5666	845.7138	793.0051	866.3594	946.5551	859.2811	770.2807	661.6491	576.1702	564.8763	449.3594	334.6842	229.8168	156.2347	97.09491	70.08625	11331.31406
ESPÍRITO SANTO	f	3204054	Pedro Canário - ES	1109.612	1068.537	1020.354	1061.136	1048.563	1042.187	1042.221	1044.708	996.1092	825.4809	703.3091	642.3025	542.5462	398.9464	292.4782	210.8785	139.5382	70.49749	60.79303	13320.197720000006
ESPÍRITO SANTO	f	3204104	Pinheiros - ES	1085.45	1086.294	1049.749	1101.342	979.6931	956.3417	1028.536	1067.603	969.9873	842.4153	727.0989	658.9176	610.7277	466.8312	363.5441	300.3553	176.8364	110.829	87.62939	13670.18099
ESPÍRITO SANTO	f	3204203	Piúma - ES	719.0493	691.5106	723.075	734.1361	839.6293	843.2543	837.2173	829.8562	830.3215	754.7372	717.7204	651.6133	548.6062	392.7117	298.1765	213.1736	138.7807	83.9421	49.81961	10897.33091
ESPÍRITO SANTO	f	3204252	Ponto Belo - ES	265.0466	266.828	290.1052	306.4801	288.2443	264.7896	242.1136	282.2779	271.7786	264.1125	250.0039	214.0882	189.5881	167.5994	115.8786	75.98803	72.63441	37.96844	32.00934	3897.5348200000008
ESPÍRITO SANTO	f	3204302	Presidente Kennedy - ES	383.0155	380.3795	365.0863	405.3287	406.5699	465.1752	439.8349	447.179	425.4756	384.3742	312.0212	310.1922	282.8557	220.2729	153.3095	113.1776	69.36547	45.74089	33.60269	5642.956950000001
ESPÍRITO SANTO	f	3204351	Rio Bananal - ES	628.8024	642.696	661.8792	661.7068	687.766	695.5705	696.2607	706.4488	692.8583	622.2803	587.0555	555.9363	470.7285	339.9985	231.5439	163.5003	124.1696	80.92748	62.96528	9313.094360000001
ESPÍRITO SANTO	f	3204401	Rio Novo do Sul - ES	340.915	339.6328	327.9657	382.4724	415.7849	409.7456	495.762	486.0041	441.0508	357.1973	393.7486	346.6484	320.0152	259.2676	172.9561	137.5391	103.3001	63.15641	59.68363	5852.845740000002
ESPÍRITO SANTO	f	3204500	Santa Leopoldina - ES	351.556	344.6465	343.0455	407.6326	392.5555	419.163	447.6271	444.6481	444.4888	423.9656	422.5948	374.3504	319.9746	258.9651	178.4098	137.3613	101.2443	74.17336	51.0236	5937.4259600000005
ESPÍRITO SANTO	f	3204559	Santa Maria de Jetibá - ES	1432.556	1383.241	1257.125	1383.729	1543.832	1600.441	1740.245	1726.336	1497.987	1331.454	1092.564	1001.278	846.7332	679.3143	473.4793	337.3108	233.5589	127.7693	78.22125	19767.175049999998
ESPÍRITO SANTO	f	3204609	Santa Teresa - ES	657.6599	671.7214	685.9868	797.9706	849.0624	800.8282	904.241	888.7178	844.8507	823.6182	824.4122	730.7214	665.2668	506.2089	390.9608	308.2595	207.7497	135.1408	112.2254	11805.602499999999
ESPÍRITO SANTO	f	3204658	São Domingos do Norte - ES	286.6251	292.6639	283.3794	273.6614	264.7718	298.5579	339.2112	315.2921	311.4059	272.901	275.7966	231.84	240.4922	163.5838	137.9956	100.0692	62.44387	37.14106	31.82756	4219.659589999999
ESPÍRITO SANTO	f	3204708	São Gabriel da Palha - ES	1290.007	1320.833	1244.195	1339.805	1431.628	1516.078	1636.198	1641.163	1504.088	1213.269	1159.37	1040.039	887.8544	666.1206	495.149	335.5968	261.8013	141.6128	112.7462	19237.5541
ESPÍRITO SANTO	f	3204807	São José do Calçado - ES	313.8065	316.2205	342.8096	349.1022	353.9067	348.097	355.3833	367.4705	370.4654	344.0615	383.6938	364.3227	293.5687	258.577	219.1702	146.5213	112.813	79.46019	66.96259	5386.412679999999
ESPÍRITO SANTO	f	3204906	São Mateus - ES	4978.254	4883.196	4649.331	5135.247	5275.423	5436.199	5367.837	5323.346	5073.352	4389.131	4000.264	3525.184	2922.089	2205.757	1427.205	965.7385	680.9868	366.1358	245.3607	66850.03680000002
ESPÍRITO SANTO	f	3204955	São Roque do Canaã - ES	366.4659	363.7908	413.2133	397.7255	437.056	450.5211	475.3392	459.0386	445.1457	420.9233	430.7513	339.4078	336.3339	260.2657	189.2314	159.0774	95.22089	71.62864	46.4449	6157.581329999999
ESPÍRITO SANTO	f	3205002	Serra - ES	21197.59	20500.14	18718.65	19509.11	22013.71	21842.76	23902.36	23239.7	20319.67	16485.9	14824.1	13283.76	11286.51	8300.255	5151.005	3294.879	2115.717	1142.508	877.3438	268005.6678
ESPÍRITO SANTO	f	3205010	Sooretama - ES	1572.172	1477.156	1308.465	1288.126	1338.641	1277.854	1204.517	1195.818	1079.397	897.6944	693.2705	610.5942	479.4509	382.9571	244.5971	154.8557	117.4453	73.29141	45.24443	15441.547039999998
ESPÍRITO SANTO	f	3205036	Vargem Alta - ES	780.7963	750.7918	710.3849	792.8731	796.6867	810.4968	819.6181	826.2355	807.9607	686.6975	657.2953	587.9392	458.6883	354.4601	245.7093	195.3613	138.7544	79.75412	64.19584	10564.699260000001
ESPÍRITO SANTO	f	3205069	Venda Nova do Imigrante - ES	792.7333	805.0869	759.5769	885.9575	918.9785	1048.907	1082.835	1075.274	1016.806	894.3023	816.0304	674.2651	525.1433	427.787	293.7059	207.9082	153.7729	84.96322	77.43851	12541.47193
ESPÍRITO SANTO	f	3205101	Viana - ES	2910.467	2852.962	2658.721	2950.521	3042.104	2949.715	3256.748	3175.588	2820.838	2374.296	2217.012	1984.367	1750.311	1306.612	820.5824	526.8395	352.9981	189.0322	140.2667	38279.980899999995
ESPÍRITO SANTO	f	3205150	Vila Pavão - ES	285.811	285.3987	276.7612	298.3497	290.1148	369.7037	372.4693	364.4126	347.6036	320.2358	282.0224	269.1509	223.5209	151.5079	120.7589	83.18908	68.64434	38.96062	33.19224	4481.80768
ESPÍRITO SANTO	f	3205176	Vila Valério - ES	451.7033	432.6989	413.3428	517.0536	517.268	525.6288	556.1174	517.9831	540.7795	487.3461	465.102	402.4591	328.528	280.6057	167.3929	114.0033	86.48586	58.77073	40.99465	6904.263739999999
ESPÍRITO SANTO	f	3205200	Vila Velha - ES	15692.33	15825.96	15367.6	16869.69	18852.7	19673.37	21297.18	21378.8	20025.73	17044.59	16484.42	15741.79	13688.34	10536.84	7576.509	5113.53	3589.755	2225.54	1557.11	258541.78399999999
ESPÍRITO SANTO	f	3205309	Vitória - ES	10965.69	11364.03	11199.53	11733.14	13954.02	14620.47	16522.93	16633.21	15374.81	12508.74	12119.75	12146.52	11259.75	8932.495	6455.955	4404.54	3209.647	2044.085	1609.153	197058.46499999994
ESPÍRITO SANTO	m	3200102	Afonso Cláudio - ES	1019.146	1036.873	1062.546	1071.644	1075.413	1094.48	1097.098	1146.498	1165.738	1132.678	1039.601	922.8548	793.1867	646.2785	430.4037	373.0522	213.9985	115.8718	85.16329	15522.524490000002
ESPÍRITO SANTO	m	3200136	Águia Branca - ES	338.7171	341.9364	362.4687	372.7867	361.6908	324.0171	357.8562	363.0082	357.6655	355.3701	351.2827	311.34	280.4816	194.2124	164.9809	86.29343	66.55574	37.35424	22.49968	5050.517489999999
ESPÍRITO SANTO	m	3200169	Água Doce do Norte - ES	407.6291	421.4706	438.2107	428.0314	422.788	400.1029	365.5122	374.6501	400.95	424.0653	378.435	318.6448	303.2551	233.892	171.8211	133.6089	90.89106	45.73087	33.96098	5793.6501100000005
ESPÍRITO SANTO	m	3200201	Alegre - ES	924.5206	927.2395	975.5641	1083.312	1143.63	1125.414	1150.818	1100.49	1067.955	881.5771	1022.244	913.4982	808.3025	730.7704	450.9967	320.8466	226.0909	146.8051	101.4084	15101.4831
ESPÍRITO SANTO	m	3200300	Alfredo Chaves - ES	428.7602	433.5051	456.5683	433.4819	434.9424	496.9195	542.0578	567.7749	609.1207	528.4617	525.0444	499.3706	417.691	349.381	252.1632	183.0089	118.3452	54.95686	43.33569	7374.8893499999995
ESPÍRITO SANTO	m	3200359	Alto Rio Novo - ES	297.5657	309.5665	315.0101	334.5942	290.91	251.6291	251.4961	252.9502	287.6922	249.0977	246.0482	207.9523	204.4225	159.5497	112.8268	69.26216	46.38504	27.65694	16.47831	3931.0937499999995
ESPÍRITO SANTO	m	3200409	Anchieta - ES	1091.906	1092.407	1064.932	1122.527	1112.09	1073.099	1296.405	1225.361	1124.303	983.7927	822.5376	771.954	672.4299	550.9628	358.9887	224.5287	126.289	85.4201	47.83819	14847.77169
ESPÍRITO SANTO	m	3200508	Apiacá - ES	249.9565	248.5952	251.9315	264.8602	270.9915	285.6692	269.6089	302.1369	272.029	251.155	232.5879	248.1236	206.1467	165.1848	145.4278	78.0193	68.77338	40.50028	24.58099	3876.2786499999997
ESPÍRITO SANTO	m	3200607	Aracruz - ES	4351.53	4294.436	4012.613	4032.858	4288.806	4432.517	4497.584	4386.117	3913.702	3292.186	2770.876	2386.054	2089.643	1632.768	981.7419	561.9163	320.6644	191.751	123.293	52561.05659999998
ESPÍRITO SANTO	m	3200706	Atilio Vivacqua - ES	425.2403	416.2021	387.7279	447.6838	426.8074	465.6387	493.6673	444.444	436.7212	354.1618	353.9338	288.3001	283.031	230.8783	171.5247	96.97518	56.15957	36.48094	26.4099	5841.9879900000005
ESPÍRITO SANTO	m	3200805	Baixo Guandu - ES	1022.637	1015.112	1013.649	1095.351	1140.115	1053.209	962.2553	1060.352	1103.703	1079.299	1013.737	950.515	757.7924	608.0467	384.1127	311.5219	219.9978	118.0612	73.61272	14983.079719999998
ESPÍRITO SANTO	m	3200904	Barra de São Francisco - ES	1611.45	1601.992	1619.978	1561.96	1679.457	1646.594	1726.191	1772.997	1613.568	1528.948	1426.128	1296.293	1056.625	813.0493	543.4962	398.0505	263.5177	150.3767	104.3143	22414.985700000005
ESPÍRITO SANTO	m	3201001	Boa Esperança - ES	553.5009	542.477	505.233	620.2507	536.8792	592.6848	609.006	575.0393	562.7875	509.2788	473.9083	439.6341	358.9207	283.6947	169.4616	135.9174	82.55274	50.55529	36.55533	7638.33736
ESPÍRITO SANTO	m	3201100	Bom Jesus do Norte - ES	327.7535	324.7067	317.6028	373.3772	363.9953	339.8932	379.2035	377.4131	358.6843	282.2785	311.7522	269.3943	274.5019	207.6481	136.2674	98.61001	73.2231	37.39382	26.96906	4880.667990000001
ESPÍRITO SANTO	m	3201159	Brejetuba - ES	554.5044	522.4911	467.2723	525.3738	519.4809	471.0148	491.999	565.4411	513.3351	467.5874	401.0951	322.9018	272.0081	222.0795	119.7637	76.30312	60.98098	24.4032	16.26755	6614.30295
ESPÍRITO SANTO	m	3201209	Cachoeiro de Itapemirim - ES	6944.947	6825.871	6817.829	7241.223	7803.524	8328.855	8705.451	8438.655	7700.57	6391.603	6335.067	5746.763	4815.326	3742.176	2526.377	1574.741	1067.345	562.6885	361.9281	101930.9396
ESPÍRITO SANTO	m	3201308	Cariacica - ES	14586.51	14214.11	13818.27	14683.12	15203.26	15237.78	15454.67	15172.86	13665.31	11443.06	10434.69	8902.935	7546.669	5599.954	3594.939	2283.314	1384.877	693.2655	419.3096	184338.90310000005
ESPÍRITO SANTO	m	3201407	Castelo - ES	1060.678	1067.117	1049.197	1260.842	1394.093	1384.121	1540.831	1392.517	1384.914	1230.625	1339.627	1202.787	1002.589	746.4729	476.5213	386.5665	267.8211	145.0415	94.02349	18426.384790000004
ESPÍRITO SANTO	m	3201506	Colatina - ES	3592.653	3678.459	3677.082	4191.134	4560.832	4785.75	5145.932	4868.913	4485.414	4088.672	3921.894	3699.672	2976.954	2197.988	1434.741	941.7622	654.6048	369.4969	226.8982	59498.85209999999
ESPÍRITO SANTO	m	3201605	Conceição da Barra - ES	1343.733	1285.625	1229.323	1208.907	1279.753	1197.941	1170.177	1178.172	1133.093	943.8993	878.1433	792.4018	623.731	500.9458	321.6224	222.0547	148.8771	78.36761	49.50153	15586.268540000001
ESPÍRITO SANTO	m	3201704	Conceição do Castelo - ES	441.1954	438.7891	447.9294	473.855	478.8527	449.4519	528.6734	496.2424	495.766	402.2309	399.2852	359.4808	332.5944	239.6528	201.4475	114.3056	81.18396	47.93412	29.43798	6458.3085599999995
ESPÍRITO SANTO	m	3201803	Divino de São Lourenço - ES	171.6882	168.3903	169.2908	186.6892	189.1141	183.8821	172.3447	167.5983	168.1701	165.4296	140.6537	136.7327	117.7004	113.929	59.78299	46.75977	31.28461	12.31397	6.297214	2408.051754000001
ESPÍRITO SANTO	m	3201902	Domingos Martins - ES	1069.954	1056.109	1079.286	1194.578	1221.632	1252.121	1336.038	1373.643	1313.943	1276.107	1185.441	1037.024	810.8199	602.3734	429.4597	288.2269	205.3797	104.9804	70.40185	16907.51785
ESPÍRITO SANTO	m	3202009	Dores do Rio Preto - ES	265.0321	257.375	262.5384	271.0157	263.9867	247.734	264.5979	285.8258	235.7698	210.5664	218.4918	208.8733	167.6079	136.393	79.93972	56.70311	39.0192	19.64072	13.0884	3504.1989500000004
ESPÍRITO SANTO	m	3202108	Ecoporanga - ES	776.9706	774.7128	786.1092	861.7859	784.3883	740.6805	757.4135	825.9004	894.863	839.8126	770.0572	716.6824	554.8865	493.4361	346.4223	234.7252	166.7843	93.29986	65.67843	11484.60909
ESPÍRITO SANTO	m	3202207	Fundão - ES	843.6842	826.7989	759.6024	849.4628	848.1968	805.5491	782.4145	796.9527	731.394	641.0499	652.3992	580.097	543.7408	416.8836	272.9156	153.5617	113.5356	54.2397	40.75137	10713.22987
ESPÍRITO SANTO	m	3202256	Governador Lindenberg - ES	437.8798	436.6058	459.3524	460.2724	484.9986	500.9402	478.2725	491.4864	450.6258	431.8394	429.7167	363.2336	286.5955	225.3024	153.6351	97.55305	73.43729	42.25504	27.11637	6331.11835
ESPÍRITO SANTO	m	3202306	Guaçuí - ES	1089.599	1090.395	1095.214	1148.849	1269.669	1139.562	1160.1	1089.406	1030.468	866.7414	900.6513	851.1262	698.8564	623.4435	426.6333	263.706	193.1809	108.4616	76.30113	15122.36373
ESPÍRITO SANTO	m	3202405	Guarapari - ES	4531.699	4426.09	4292.657	4562.876	4784.555	4624.464	4697.388	4714.863	4388.47	3964.184	3731.014	3304.354	2847.821	2253.39	1558.159	1021.877	590.5755	326.896	195.57	60816.9025
ESPÍRITO SANTO	m	3202454	Ibatiba - ES	1057.591	1034.569	1000.061	1036.163	1041.47	940.0494	1046.811	1041.675	995.1545	812.504	749.4606	619.9873	550.2354	443.926	306.3806	228.6562	130.1686	74.45589	48.4411	13157.759590000001
ESPÍRITO SANTO	m	3202504	Ibiraçu - ES	410.7042	412.8772	402.9138	438.2965	472.2881	516.6966	484.5988	520.9125	489.0673	382.7752	378.7471	362.7676	279.4299	230.4844	151.064	104.2594	63.9502	39.37272	22.48426	6163.689780000001
ESPÍRITO SANTO	m	3202553	Ibitirama - ES	407.9234	397.309	380.1964	412.3714	378.4831	323.6879	310.7201	337.2425	327.4391	294.902	299.8489	237.256	230.2874	193.5694	107.4673	70.52858	52.06041	27.99964	18.18708	4807.47961
ESPÍRITO SANTO	m	3202603	Iconha - ES	369.1531	381.9649	394.2852	411.9569	496.8442	565.9536	619.9056	563.2256	575.9902	486.3936	459.7319	487.3335	415.6999	284.2263	192.5798	124.1535	86.61014	44.29129	29.96265	6990.261880000001
ESPÍRITO SANTO	m	3202652	Irupi - ES	531.8267	506.802	472.9428	554.607	555.6464	492.6925	517.5019	557.8033	550.8254	454.3533	390.2965	347.5169	259.3433	228.3248	156.8048	111.7532	72.0199	33.59342	25.3154	6819.969520000001
ESPÍRITO SANTO	m	3202702	Itaguaçu - ES	361.0618	371.0496	413.6741	429.4552	480.8814	481.9554	504.1382	532.5544	518.5589	472.1698	538.2396	506.0374	447.9016	380.2896	246.9088	164.1724	118.8693	85.079	42.16362	7095.1601200000005
ESPÍRITO SANTO	m	3202801	Itapemirim - ES	1364.705	1330.103	1240.17	1354.637	1335.502	1205.926	1286.937	1285.061	1255.82	1082.648	1020.007	947.5539	775.096	658.1007	467.7393	289.3215	172.9452	99.30078	62.91961	17234.492990000002
ESPÍRITO SANTO	m	3202900	Itarana - ES	266.8504	263.3597	265.7585	360.4554	367.4405	408.9108	391.1532	430.0678	399.9904	390.2831	373.6492	361.1956	312.4872	232.5265	169.7032	135.5215	88.04662	52.10718	34.00332	5303.510119999999
ESPÍRITO SANTO	m	3203007	Iúna - ES	1133.871	1117.234	1053.259	1088.152	1199.528	1083.128	1182.215	1157.321	1079.924	887.8414	854.1497	811.6805	679.864	506.3451	342.0028	248.7033	157.913	72.76409	51.72187	14707.617759999997
ESPÍRITO SANTO	m	3203056	Jaguaré - ES	1472.508	1426.054	1252.11	1260.312	1323.218	1231.896	1299.895	1325.093	1122.28	942.8856	803.0013	648.5239	588.7182	436.381	271.5049	173.1864	116.9243	61.99763	38.50786	15794.997089999999
ESPÍRITO SANTO	m	3203106	Jerônimo Monteiro - ES	363.3849	354.9388	332.886	415.3071	403.5014	398.9694	420.6731	377.477	407.5306	347.5373	386.5471	369.834	295.1985	240.1468	168.0822	117.7755	88.48988	59.90458	33.54572	5581.729880000001
ESPÍRITO SANTO	m	3203130	João Neiva - ES	477.581	492.8476	489.9926	525.1504	573.688	642.6409	625.8829	678.6426	639.6534	569.0936	516.6043	503.6779	479.5969	392.0019	229.0651	154.6136	90.93256	63.07758	56.39608	8201.13892
ESPÍRITO SANTO	m	3203163	Laranja da Terra - ES	261.8387	272.1792	302.9958	344.1512	359.0351	384.3735	421.0642	445.1641	392.8763	457.5156	422.6033	395.0062	329.7769	238.685	212.9486	158.789	92.96382	50.31628	27.65295	5569.93575
ESPÍRITO SANTO	m	3203205	Linhares - ES	7617.077	7313.435	6618.34	7092.182	7259.053	7378.435	8098.798	7910.063	6958.656	5652.137	4812.605	3987.947	3326.486	2459.195	1530.233	1007.853	628.7092	340.9776	215.7639	90207.94570000001
ESPÍRITO SANTO	m	3203304	Mantenópolis - ES	569.4134	565.7332	561.3263	573.2912	572.3037	504.9617	512.0045	520.2497	515.8434	505.9247	467.0459	435.3099	386.2999	284.5941	203.1549	148.8793	118.5949	55.88116	31.78115	7532.59301
ESPÍRITO SANTO	m	3203320	Marataízes - ES	1394.693	1347.767	1312.012	1351.127	1389.007	1322.718	1445.169	1424.578	1434.628	1239.367	1108.599	1083.931	882.0863	741.9503	517.7799	360.8464	229.7895	109.7702	74.91045	18770.729049999998
ESPÍRITO SANTO	m	3203346	Marechal Floriano - ES	622.4786	609.9517	562.529	571.5973	612.4086	634.8177	701.6903	695.3393	669.2523	602.7268	510.5635	463.0707	420.7246	308.4554	201.4761	134.7551	92.28811	44.13904	30.86507	8489.129219999999
ESPÍRITO SANTO	m	3203353	Marilândia - ES	351.9422	356.9903	340.6585	391.5847	434.0434	467.1167	465.4041	537.2709	433.8533	454.3167	426.1215	426.9709	325.4094	223.8686	186.3144	141.3197	83.87962	50.4814	27.29169	6124.8380099999995
ESPÍRITO SANTO	m	3203403	Mimoso do Sul - ES	816.5734	815.2899	847.6381	841.5681	905.0997	911.0205	1021.925	988.0691	998.9558	836.3546	874.3985	876.6693	775.0287	614.8343	413.3843	277.9142	185.3492	99.79548	68.42945	13168.29763
ESPÍRITO SANTO	m	3203502	Montanha - ES	655.5518	673.0436	660.5936	738.1481	678.6381	716.4164	659.2167	724.4616	697.3337	610.3546	638.4871	545.2144	458.0492	340.1607	279.2451	189.0442	120.0371	66.76307	52.97445	9503.73352
ESPÍRITO SANTO	m	3203601	Mucurici - ES	187.1418	189.2514	185.9021	210.2731	184.8909	218.2696	196.6665	226.0052	198.7306	170.0894	181.1697	200.2635	166.9695	134.1238	95.20269	70.67192	43.53086	21.903	15.29797	2896.35354
ESPÍRITO SANTO	m	3203700	Muniz Freire - ES	630.541	612.2488	600.9277	666.7607	684.6616	649.3679	649.8308	678.4753	646.9093	559.0355	607.2852	522.4137	463.8603	374.7709	281.7115	173.6444	115.8848	61.84174	48.54192	9028.713059999998
ESPÍRITO SANTO	m	3203809	Muqui - ES	480.7985	497.385	497.9597	576.3816	571.8879	569.7974	573.0882	585.6527	526.5163	514.0382	540.8921	504.3908	421.1915	321.5577	226.5282	157.0021	118.0435	57.82297	37.17936	7778.11373
ESPÍRITO SANTO	m	3203908	Nova Venécia - ES	1720.992	1713.741	1733.635	1814.537	1983.234	2005.141	1988.064	1898.352	1773.084	1693.858	1538.602	1498.886	1180.246	923.8792	581.2212	427.8519	278.1895	166.5811	105.234	25025.3289
ESPÍRITO SANTO	m	3204005	Pancas - ES	853.4552	854.4633	855.7585	959.1557	911.853	818.0424	834.3781	873.2536	878.8284	779.1658	738.0211	669.4489	556.0787	418.6409	337.2432	213.7671	133.7015	72.5778	45.74305	11803.576249999998
ESPÍRITO SANTO	m	3204054	Pedro Canário - ES	1168.57	1131.338	1048.694	1093.697	1056.892	1050.012	985.4078	1093.893	996.8442	785.6048	767.0583	624.3887	522.5706	392.7491	267.6571	189.255	110.2258	55.64724	34.8705	13375.37514
ESPÍRITO SANTO	m	3204104	Pinheiros - ES	1131.334	1126.536	1054.715	1087.61	1067.656	1029.975	1044.817	1064.473	993.8087	840.5586	789.7463	691.5346	578.6553	472.0393	306.0818	220.2072	151.2103	82.29303	51.08746	13784.338590000001
ESPÍRITO SANTO	m	3204203	Piúma - ES	772.3763	761.685	696.3274	814.4546	849.0699	872.1379	817.846	790.458	771.0731	661.703	634.9858	605.7277	522.9317	389.651	278.0158	168.6673	109.3994	53.7211	26.3769	10596.607899999997
ESPÍRITO SANTO	m	3204252	Ponto Belo - ES	278.8756	281.9968	260.9751	295.6276	295.4497	282.6046	222.7	258.8939	271.7954	265.2915	263.9719	213.728	156.1546	162.1397	102.0462	90.19764	52.44882	31.55805	21.87089	3808.3259999999996
ESPÍRITO SANTO	m	3204302	Presidente Kennedy - ES	406.6042	409.2268	391.4066	407.8561	474.9528	421.2087	427.5718	448.1189	436.8385	367.8873	353.9876	343.3929	245.2442	243.3423	164.2996	107.804	73.79891	28.11583	20.44603	5772.103070000001
ESPÍRITO SANTO	m	3204351	Rio Bananal - ES	654.6224	664.9591	635.2333	705.8926	768.8094	781.3354	777.782	784.6114	750.9223	675.0127	707.6749	601.7339	476.3087	359.4368	227.6619	152.5925	95.21922	60.97607	44.21287	9924.99746
ESPÍRITO SANTO	m	3204401	Rio Novo do Sul - ES	357.841	357.2183	358.5688	401.1747	408.8323	418.1437	451.7718	507.5412	476.8965	409.5712	371.7057	383.7026	326.4525	260.2389	166.7429	111.0598	79.56569	50.3805	30.81572	5928.22381
ESPÍRITO SANTO	m	3204500	Santa Leopoldina - ES	378.8641	382.1095	406.9416	438.6354	504.3929	468.7084	471.8318	480.7118	470.9744	441.0904	472.9984	435.28	374.1989	287.9131	202.606	112.3496	79.33915	59.94364	32.74295	6501.6320399999995
ESPÍRITO SANTO	m	3204559	Santa Maria de Jetibá - ES	1541.303	1528.575	1426.839	1553.318	1830.104	1922.75	1945.362	1825.531	1654.959	1264.23	1225.749	960.7983	797.6097	652.8912	465.2675	296.8002	171.5854	92.42676	40.33437	21196.433430000005
ESPÍRITO SANTO	m	3204609	Santa Teresa - ES	674.9368	675.3807	680.6037	712.464	758.3888	822.3197	908.0589	863.8881	851.5759	829.0508	795.8061	811.9743	644.3357	547.0877	381.1865	242.655	153.5109	98.28662	67.36012	11518.87034
ESPÍRITO SANTO	m	3204658	São Domingos do Norte - ES	299.7407	305.54	313.4346	317.6637	338.2222	315.0655	365.7782	358.81	337.6752	291.8625	275.933	274.2463	236.2688	204.2094	120.5531	69.19419	49.84428	35.72239	24.03278	4533.79684
ESPÍRITO SANTO	m	3204708	São Gabriel da Palha - ES	1336.995	1354.437	1293.161	1365.21	1567.71	1601.361	1734.747	1592.999	1552.372	1212.378	1122.143	1031.667	789.1291	619.9523	424.4733	256.3957	167.7937	94.26113	63.60475	19180.789979999998
ESPÍRITO SANTO	m	3204807	São José do Calçado - ES	329.6051	333.0352	345.1388	348.5738	385.4914	370.124	344.1857	332.7226	359.5637	340.3712	348.038	331.6167	315.4042	282.8803	170.8584	125.1042	101.6078	53.71878	37.83788	5255.877759999999
ESPÍRITO SANTO	m	3204906	São Mateus - ES	5223.342	5131.957	4813.374	5451.469	5348.719	5345.462	5195.393	5331.261	4738.581	3982.697	3682.5	3322.643	2725.232	2090.883	1315.237	770.7315	488.1879	264.3116	165.9603	65387.941300000006
ESPÍRITO SANTO	m	3204955	São Roque do Canaã - ES	387.4856	388.2681	339.8922	411.9178	426.1003	467.9714	458.8694	457.4081	460.0944	447.5886	461.3161	412.5692	316.3596	264.0457	183.9542	118.1558	79.58495	51.82089	32.22422	6165.62656
ESPÍRITO SANTO	m	3205002	Serra - ES	22122.06	21314.29	19584.94	20118.65	22426.66	21871.8	24547.18	23081.66	19614.22	15357.47	13253.96	11576.16	9779.242	7200.805	4253.959	2268.987	1393.598	687.5121	409.8247	260862.9778
ESPÍRITO SANTO	m	3205010	Sooretama - ES	1662.331	1576.51	1380.468	1462.463	1379.935	1301.398	1322.624	1244.279	1192.842	942.7538	739.487	616.0541	466.8492	346.8499	237.3757	149.0498	93.97453	45.67276	30.22367	16191.140459999999
ESPÍRITO SANTO	m	3205036	Vargem Alta - ES	824.8355	799.8615	794.7348	816.2834	893.5224	788.3544	796.8068	796.8505	737.2949	663.3622	724.91	662.2627	511.0648	396.9952	234.8481	168.0553	123.2332	57.55069	41.6422	10832.46859
ESPÍRITO SANTO	m	3205069	Venda Nova do Imigrante - ES	830.5628	843.6639	819.8382	953.7711	1033.427	1097.196	1076.449	1029.849	955.9497	834.8056	772.4536	726.5204	597.6697	385.0685	273.0296	173.3482	114.5856	61.35145	44.33442	12623.873769999998
ESPÍRITO SANTO	m	3205101	Viana - ES	3045.383	2981.881	2829.108	2987.795	3537.948	3554.076	4455.151	4037.561	3226.965	2520.185	2089.479	1837.968	1594.135	1111.217	693.9847	401.7396	235.5138	125.0735	80.28408	41345.44768
ESPÍRITO SANTO	m	3205150	Vila Pavão - ES	303.6061	307.4335	309.6672	321.7639	367.9643	358.9776	383.0216	398.9655	380.0789	360.7734	363.5455	283.9752	234.508	167.3582	110.9981	78.21079	58.58967	33.85678	18.65178	4841.94602
ESPÍRITO SANTO	m	3205176	Vila Valério - ES	493.9881	494.0242	515.3916	563.5515	523.8728	571.1519	600.7962	585.5164	625.5003	527.3089	485.5275	454.7068	368.9182	272.4664	186.28	101.3785	59.55771	43.73664	24.45918	7498.13283
ESPÍRITO SANTO	m	3205200	Vila Velha - ES	16270.78	16242.31	15985.45	17067.29	19135.17	19355.57	21757.54	20986.71	18409.99	15264.41	14688.37	13621.01	11566.83	8411.541	5427.836	3332.584	2069.899	1099.126	599.4095	241291.8255
ESPÍRITO SANTO	m	3205309	Vitória - ES	11304.26	11528.72	11298.59	11720.54	13456.25	13718.6	15754.52	15475.57	13395.76	10724.0	10170.62	9732.456	8644.535	6780.464	4546.73	2849.722	1749.503	990.9417	636.0879	174477.86960000006
GOIÁS	f	5200050	Abadia de Goiás - GO	335.6446	326.0126	318.8973	348.7979	382.3693	386.0947	385.763	351.5787	350.1436	299.5354	269.7959	217.7098	201.4333	146.4295	98.82157	61.4586	40.06831	14.76841	8.394048	4543.716538
GOIÁS	f	5200100	Abadiânia - GO	725.6162	713.7572	682.1766	758.9417	886.5394	935.688	844.0731	769.6777	745.8317	737.5206	619.0684	523.5859	378.1107	293.4845	220.0852	168.5912	91.26888	44.69851	16.82956	10155.545049999999
GOIÁS	f	5200134	Acreúna - GO	707.3791	711.5285	710.3839	769.8234	823.0056	799.0244	879.4653	842.4827	833.9927	779.5177	718.4449	604.7513	496.7049	343.3621	253.6141	185.2219	103.0351	44.89117	23.9992	10630.627970000001
GOIÁS	f	5200159	Adelândia - GO	70.24474	73.11146	69.47513	76.53251	83.48499	100.9793	99.95374	91.69688	86.27557	93.39827	95.39029	84.83037	77.47699	40.9289	43.58882	30.12099	17.85313	8.345036	5.422772	1249.1098879999993
GOIÁS	f	5200175	Água Fria de Goiás - GO	203.804	199.3712	195.6491	209.5195	198.6731	184.1436	196.2348	212.7384	213.2144	174.4591	192.3376	135.1455	113.8524	83.66063	58.86024	38.85482	25.06197	11.52984	7.955269	2655.0654690000006
GOIÁS	f	5200209	Água Limpa - GO	46.86722	47.90781	45.04987	48.10167	68.80575	67.69643	65.25659	70.47153	67.22344	86.32913	66.93296	67.96031	51.22148	47.37054	42.87871	30.2307	17.44569	3.919891	3.893288	945.563009
GOIÁS	f	5200258	Águas Lindas de Goiás - GO	11815.64	10379.83	8790.33	10010.75	12571.62	12019.32	10395.58	9146.488	8377.65	7619.574	6077.46	4062.99	2407.756	1543.481	1060.165	604.243	331.9751	141.7805	65.78465	117422.41724999998
GOIÁS	f	5200308	Alexânia - GO	990.8205	982.6066	953.4489	1039.863	1080.136	1002.36	988.0281	1034.471	1118.981	953.4162	819.819	673.1314	570.1298	445.7867	326.2944	230.7088	154.4766	65.25833	37.43155	13467.16788
GOIÁS	f	5200506	Aloândia - GO	44.07707	47.19178	62.91298	44.23378	63.75246	64.74723	53.29875	61.7563	75.06995	94.38961	78.74904	69.06989	54.14687	54.22535	42.59816	33.33507	26.20985	11.25412	7.6988	988.7170600000001
GOIÁS	f	5200555	Alto Horizonte - GO	325.2872	311.0143	262.0965	279.5275	335.7675	322.0775	343.9999	273.3147	231.653	237.4973	160.5872	105.2553	82.97922	66.45941	54.88629	32.31896	20.50604	8.367942	4.468815	3458.064577
GOIÁS	f	5200605	Alto Paraíso de Goiás - GO	329.216	321.6774	293.5267	321.6503	322.7329	291.8915	333.2489	332.8634	319.552	224.5913	199.8884	186.6811	154.046	120.6228	86.71616	48.72468	37.88603	22.42915	8.123726	3956.0684459999993
GOIÁS	f	5200803	Alvorada do Norte - GO	316.1696	325.4805	298.3297	344.4846	306.9525	274.4067	310.2845	360.6829	329.3613	263.6632	247.4746	228.4237	172.3982	135.6292	97.15406	68.73359	51.54276	19.93319	14.82897	4165.933769999999
GOIÁS	f	5200829	Amaralina - GO	97.79045	96.14007	104.0426	119.8968	116.3253	120.5603	126.143	146.9323	112.3199	105.4839	137.1482	137.7808	102.3968	72.11748	40.74631	30.07401	17.75196	7.386067	5.668012	1696.7042589999999
GOIÁS	f	5200852	Americano do Brasil - GO	179.1416	183.4626	156.5124	216.4006	239.6724	205.4709	230.8146	216.4216	240.6713	200.4598	179.4195	177.381	120.6743	157.3343	77.91851	48.87124	37.3501	22.71535	9.634861	2900.3269609999998
GOIÁS	f	5200902	Amorinópolis - GO	64.22578	71.15046	84.66837	83.15588	95.39256	99.39364	83.11156	98.6821	139.1506	142.4782	145.8971	109.213	118.703	82.09365	86.00082	46.5494	39.71474	16.14991	9.149899	1614.880669
GOIÁS	f	5201108	Anápolis - GO	12672.37	13059.24	12871.44	13495.49	15231.72	15267.31	16075.77	15451.42	15002.23	13733.79	12789.49	11179.48	9182.731	7198.806	5167.551	3394.339	2273.582	1155.756	654.7872	195857.3022
GOIÁS	f	5201207	Anhanguera - GO	28.91278	29.46017	33.11284	29.58372	36.6951	39.27818	35.81405	38.84109	46.54412	40.86675	36.99279	32.18346	34.95476	28.55493	26.97091	15.82122	5.096154	2.94002	2.851727	545.474771
GOIÁS	f	5201306	Anicuns - GO	598.8377	622.8125	636.6334	652.324	713.3468	861.1609	811.1864	814.3407	799.1834	800.938	726.4989	635.2625	529.0097	371.2616	286.4639	224.3636	137.2454	66.16728	37.6146	10324.651280000002
GOIÁS	f	5201405	Aparecida de Goiânia - GO	24128.4	23825.36	21914.66	22624.48	25957.56	27472.61	27735.36	26504.44	23670.29	19905.41	17195.39	14191.03	10873.92	7798.887	4994.658	3058.17	1862.509	831.4127	395.3524	304939.8991
GOIÁS	f	5201454	Aparecida do Rio Doce - GO	67.40968	69.97882	86.72906	84.28486	76.90283	90.55764	84.58487	102.6425	92.89412	98.91122	94.50509	68.98086	56.18948	48.92154	35.67587	21.79023	20.87111	3.930388	4.820562	1210.5807300000004
GOIÁS	f	5201504	Aporé - GO	156.8895	158.4684	158.534	132.7985	142.6944	151.2833	159.8065	155.4769	153.3032	149.3258	141.3626	115.2561	89.98683	56.81879	41.90513	35.2684	17.63931	7.902716	4.896391	2029.616767
GOIÁS	f	5201603	Araçu - GO	72.31912	79.53005	96.37906	92.5734	101.8658	116.4115	93.73581	107.8382	161.3539	155.3167	150.9533	129.2124	95.72177	101.3043	75.56559	53.0353	44.3431	23.78842	9.037704	1760.2854240000001
GOIÁS	f	5201702	Aragarças - GO	613.8847	636.007	642.5556	667.8237	719.48	779.8527	738.8376	807.4337	792.5496	717.9228	663.7719	545.5627	466.5536	360.7391	255.3506	174.8667	107.2153	60.15402	31.90446	9782.46578
GOIÁS	f	5201801	Aragoiânia - GO	334.4494	330.6592	329.8039	361.0657	351.0197	388.4309	391.6444	361.1021	349.6234	371.6905	330.9299	271.9107	258.4811	185.0793	116.6033	86.20786	54.12977	27.50717	14.60553	4914.94383
GOIÁS	f	5202155	Araguapaz - GO	213.3103	221.8286	240.4242	230.9603	226.2359	231.2007	284.7256	336.629	298.8242	320.9945	294.8964	238.2651	190.0983	154.7176	104.0184	74.83711	40.08434	22.34184	14.36684	3738.7592300000006
GOIÁS	f	5202353	Arenópolis - GO	63.21396	64.45207	79.90304	75.64615	85.91371	86.8844	91.52025	97.68565	113.0712	131.9792	124.8249	103.3542	110.5613	73.97687	66.60009	37.37246	22.77064	11.33227	7.445103	1448.5074630000001
GOIÁS	f	5202502	Aruanã - GO	405.0213	393.7175	327.8155	392.1042	404.9422	385.3915	391.1703	429.5577	377.4038	308.8279	273.7101	212.8165	162.2945	153.3279	85.4099	45.06404	33.8671	11.47185	9.222362	4803.136152000001
GOIÁS	f	5202601	Aurilândia - GO	58.48584	66.05748	68.97871	89.86394	74.83438	110.8754	100.7473	95.81911	119.6859	113.2464	136.8887	137.8871	123.8317	98.77614	85.28606	61.47705	42.43911	21.73374	12.06341	1618.9774699999996
GOIÁS	f	5202809	Avelinópolis - GO	66.15584	71.66055	83.60445	74.38313	75.21318	74.83422	79.89784	91.33665	99.90637	101.4639	89.38749	71.39268	77.64245	58.32005	47.49665	26.52699	20.71251	9.294273	3.729052	1222.9582750000002
GOIÁS	f	5203104	Baliza - GO	165.2482	171.9311	160.7193	133.7546	191.4456	189.3173	163.8094	138.0752	170.5836	181.1569	152.4459	127.4926	107.5115	85.76917	51.02915	35.11229	11.87854	6.386061	3.606589	2247.273
GOIÁS	f	5203203	Barro Alto - GO	413.3986	420.8793	403.3351	426.2271	435.9877	449.293	433.7372	508.9154	435.6132	367.7566	302.4759	249.7117	198.8932	148.4835	88.87644	74.00438	43.56023	18.38174	11.33485	5430.865140000001
GOIÁS	f	5203302	Bela Vista de Goiás - GO	934.5716	955.0942	935.5249	1003.523	1044.307	1178.249	1161.75	1262.144	1201.312	1071.352	1032.62	825.8488	672.6601	485.9963	366.9427	265.6834	156.6349	89.27873	46.16572	14689.658350000002
GOIÁS	f	5203401	Bom Jardim de Goiás - GO	228.4142	237.7054	267.4404	295.8419	289.8151	293.9742	244.328	290.0414	358.2165	332.5033	325.9019	269.6467	252.0619	194.2332	152.2374	90.51734	52.86476	33.92007	14.37402	4224.037690000001
GOIÁS	f	5203500	Bom Jesus de Goiás - GO	952.134	933.8216	920.2438	903.3192	950.6635	1021.922	1020.257	941.9658	916.9765	846.0077	749.6754	585.1698	465.1561	339.1745	246.4825	164.6838	101.2306	52.75432	25.00285	12136.640970000002
GOIÁS	f	5203559	Bonfinópolis - GO	368.4541	372.5825	359.8947	388.7091	391.9039	371.2924	364.6355	388.968	394.6311	320.7428	313.2748	258.877	223.5151	143.274	114.6673	83.03718	38.44684	22.33444	10.91638	4930.157139999999
GOIÁS	f	5203575	Bonópolis - GO	149.134	139.0978	126.0579	181.0613	188.133	171.7847	144.2575	157.8495	176.2563	127.4197	124.8515	100.5081	86.64535	75.20949	30.80899	22.5492	16.842	11.30001	2.959369	2032.7257089999998
GOIÁS	f	5203609	Brazabrantes - GO	95.02233	99.17964	106.6557	96.07761	132.9208	132.9527	132.201	119.9398	131.3402	120.4551	148.7452	100.3552	97.96985	74.51315	60.46067	39.32207	26.47013	13.727	5.645929	1733.9540789999999
GOIÁS	f	5203807	Britânia - GO	148.2375	152.7505	163.6374	185.3246	190.4709	173.5768	193.8811	215.401	228.0778	182.3752	211.925	181.5272	171.906	117.8054	74.89236	66.0746	34.99113	20.62513	8.662559	2722.142179
GOIÁS	f	5203906	Buriti Alegre - GO	248.6881	256.4565	282.7909	262.8371	291.7581	310.6005	320.5234	312.9772	341.1906	352.0278	355.942	291.4236	234.1774	212.5822	201.0464	129.3237	105.7717	47.7487	30.16353	4588.02943
GOIÁS	f	5203939	Buriti de Goiás - GO	51.81519	55.56499	56.54079	73.86169	68.5956	81.66074	85.44633	105.6845	83.25928	96.4329	114.5279	107.7497	65.88562	58.98116	43.9726	35.37168	15.23403	10.92091	5.497454	1217.0030640000002
GOIÁS	f	5203962	Buritinópolis - GO	119.369	120.5377	130.3677	120.5951	102.6679	126.446	120.853	124.415	126.3831	106.3757	96.96585	87.67985	73.51126	56.47566	42.9451	41.99596	20.38491	6.390374	5.674909	1630.034073
GOIÁS	f	5204003	Cabeceiras - GO	301.1542	299.0059	293.0692	299.5732	330.1175	295.5104	319.8447	303.4984	295.6893	268.719	210.1315	197.37	167.5818	119.3682	90.30763	56.59677	41.78809	13.35177	11.19662	3913.8741800000003
GOIÁS	f	5204102	Cachoeira Alta - GO	414.8137	428.6068	401.7623	367.5193	393.2725	425.5546	466.0866	477.4207	407.8569	382.2378	348.1804	295.0434	237.3606	180.1823	140.111	115.7279	59.15111	36.51804	21.58513	5598.99108
GOIÁS	f	5204201	Cachoeira de Goiás - GO	38.44313	38.98907	39.50771	45.60011	50.30629	52.88318	48.85241	48.17175	50.4942	62.06596	44.19866	44.94009	32.69927	33.90189	30.95375	15.58823	13.20893	4.397497	2.840407	698.0425339999999
GOIÁS	f	5204250	Cachoeira Dourada - GO	222.7152	234.525	251.379	272.5718	274.8344	282.1205	282.822	297.1616	281.2106	311.4395	286.3282	298.4604	220.1536	169.0677	132.5568	89.90521	65.38675	27.8265	19.265	4019.7297599999997
GOIÁS	f	5204300	Caçu - GO	460.4813	494.7828	499.6787	432.9219	511.3222	554.4744	579.8168	574.6103	560.6616	554.227	470.0206	413.7891	341.4578	292.2008	200.1381	161.8345	98.296	46.81005	24.21362	7271.737570000001
GOIÁS	f	5204409	Caiapônia - GO	496.3716	509.002	538.4293	509.7776	632.9285	669.8093	675.2186	658.5369	677.8199	682.7819	668.2101	635.1137	499.5231	381.2077	300.0807	196.4027	112.4579	55.78467	36.27807	8935.734240000002
GOIÁS	f	5204508	Caldas Novas - GO	3442.467	3480.89	3281.152	3350.458	3928.017	3963.351	4077.107	4039.798	3836.798	3419.05	3068.394	2519.232	2055.157	1636.628	1153.633	743.9731	456.1518	194.4268	101.895	48748.578700000005
GOIÁS	f	5204557	Caldazinha - GO	112.882	111.8813	111.1149	136.9417	152.3674	146.2662	142.3205	155.3001	147.6879	138.7069	102.5062	101.1183	122.2245	75.67928	60.22749	31.44884	16.36116	12.63178	3.245364	1880.9118140000003
[truncated: 9,327 more rows]
