# Supplementary material for: Mathematical modeling of COVID-19 in 14.8 million individuals in Bahia, Brazil
Source: Nat Commun. 2021 Jan 12;12:333. doi: 10.1038/s41467-020-19798-3 (PMC7803757; doi:10.1038/s41467-020-19798-3)
Supplement: Supplementary file 3 — Source Data [file 41467_2020_19798_MOESM3_ESM.zip › Supplementary Material/data/data_up_to_september.csv]

dates	ts0	infec	leitos	uti	dth	dthcm
06/03/2020	8	1	0	0	0	0
07/03/2020	9	2	0	0	0	0
08/03/2020	10	2	0	0	0	0
09/03/2020	11	2	0	0	0	0
10/03/2020	12	2	0	0	0	0
11/03/2020	13	3	0	0	0	0
12/03/2020	14	3	0	0	0	0
13/03/2020	15	7	0	0	0	0
14/03/2020	16	7	0	0	0	0
15/03/2020	17	9	0	0	0	0
16/03/2020	18	10	0	0	0	0
17/03/2020	19	14	0	0	0	0
18/03/2020	20	27	0	0	0	0
19/03/2020	21	30	0	0	0	0
20/03/2020	22	34	0	0	0	0
21/03/2020	23	41	0	0	0	0
22/03/2020	24	55	0	0	0	0
23/03/2020	25	63	0	0	0	0
24/03/2020	26	79	0	0	0	0
25/03/2020	27	91	0	0	0	0
26/03/2020	28	108	0	0	0	0
27/03/2020	29	123	0	0	0	0
28/03/2020	30	127	0	0	0	0
29/03/2020	31	156	10	8	1	1
30/03/2020	32	176	10	8	0	1
31/03/2020	33	217	34	8	1	2
01/04/2020	34	246	16	17	0	2
02/04/2020	35	267	17	16	1	3
03/04/2020	36	289	18	17	2	5
04/04/2020	37	336	15	18	3	8
05/04/2020	38	401	8	19	1	9
06/04/2020	39	437	20	26	1	10
07/04/2020	40	462	18	29	4	14
08/04/2020	41	515	18	28	4	18
09/04/2020	42	568	21	26	1	19
10/04/2020	43	616	14	11	1	20
11/04/2020	44	640	27	29	1	21
12/04/2020	45	674	32	28	0	21
13/04/2020	46	723	32	28	1	22
14/04/2020	47	776	55	29	4	26
15/04/2020	48	884	61	38	2	28
16/04/2020	49	967	59	45	6	34
17/04/2020	50	1064	67	48	3	37
18/04/2020	51	1200	95	52	7	44
19/04/2020	52	1249	87	50	2	46
20/04/2020	53	1377	93	64	1	47
21/04/2020	54	1504	98	64	1	48
22/04/2020	55	1645	103	61	10	58
23/04/2020	56	1845	164	67	6	64
24/04/2020	57	1979	162	68	4	68
25/04/2020	58	2116	183	71	5	73
26/04/2020	59	2248	177	73	1	74
27/04/2020	60	2356	180	73	10	84
28/04/2020	61	2564	186	89	9	93
29/04/2020	62	2676	139	137	7	100
30/04/2020	63	2867	175	153	6	106
01/05/2020	64	3140	147	159	11	117
02/05/2020	65	3315	198	169	6	123
03/05/2020	66	3566	202	180	5	128
04/05/2020	67	3734	200	182	13	141
05/05/2020	68	4040	200	194	5	146
06/05/2020	69	4301	201	223	14	160
07/05/2020	70	4528	204	228	5	165
08/05/2020	71	4818	204	228	18	183
09/05/2020	72	5174	204	228	13	196
10/05/2020	73	5558	215	229	6	202
11/05/2020	74	5816	205	246	12	214
12/05/2020	75	6204	220	255	11	225
13/05/2020	76	6547	250	280	11	236
14/05/2020	77	6955	250	280	26	262
15/05/2020	78	8128	250	280	19	281
16/05/2020	79	8314	315	310	5	286
17/05/2020	80	8443	333	313	9	295
18/05/2020	81	8581	330	332	17	312
19/05/2020	82	11013	341	342	14	326
20/05/2020	83	11197	361	327	36	362
21/05/2020	84	11941	373	345	0	362
22/05/2020	85	12557	391	392	37	399
23/05/2020	86	13000	386	433	14	413
24/05/2020	87	13899	353	375	47	460
25/05/2020	88	14204	457	454	17	477
26/05/2020	89	14566	452	465	18	495
27/05/2020	90	15070	442	489	36	531
28/05/2020	91	15963	451	486	39	570
29/05/2020	92	16917	455	505	39	609
30/05/2020	93	17626	472	524	29	638
31/05/2020	94	18392	482	520	29	667
01/06/2020	95	18898	483	534	34	701
02/06/2020	96	21430	492	540	35	736
03/06/2020	97	22451	487	544	26	762
04/06/2020	98	23463	528	557	28	790
05/06/2020	99	26419	546	565	29	819
06/06/2020	100	27396	564	543	27	846
07/06/2020	101	28250	539	554	33	879
08/06/2020	102	28715	534	569	31	910
09/06/2020	103	30481	534	569	27	937
10/06/2020	104	32685	585	605	38	975
11/06/2020	105	33891	585	605	38	1013
12/06/2020	106	34665	585	605	26	1039
13/06/2020	107	35788	585	605	30	1069
14/06/2020	108	36401	585	605	36	1105
15/06/2020	109	37620	591	602	40	1145
16/06/2020	110	39206	640	622	36	1181
17/06/2020	111	40926	651	649	41	1222
18/06/2020	112	41577	628	651	41	1263
19/06/2020	113	43922	646	668	42	1305
20/06/2020	114	45304	646	668	45	1350
21/06/2020	115	46279	646	668	41	1391
22/06/2020	116	47086	640	665	50	1441
23/06/2020	117	49084	681	671	50	1491
24/06/2020	118	51931	690	685	50	1541
25/06/2020	119	54291	698	690	60	1601
26/06/2020	120	56422	683	688	41	1642
27/06/2020	121	65244	709	716	55	1697
28/06/2020	122	68495	701	715	51	1748
29/06/2020	123	69467	680	705	52	1800
30/06/2020	124	73307	704	718	53	1853
01/07/2020	125	76485	707	727	49	1902
02/07/2020	126	79349	756	715	45	1947
03/07/2020	127	82314	776	708	54	2001
04/07/2020	128	85485	768	732	49	2050
05/07/2020	129	87048	742	725	57	2107
06/07/2020	130	88279	752	733	61	2168
07/07/2020	131	91954	750	736	48	2216
08/07/2020	132	95536	748	731	61	2277
09/07/2020	133	98319	780	751	51	2328
10/07/2020	134	101186	785	747	55	2383
11/07/2020	135	104188	782	753	53	2436
12/07/2020	136	105763	781	765	47	2483
13/07/2020	137	106891	772	750	52	2535
14/07/2020	138	110029	791	747	49	2584
15/07/2020	139	112993	803	757	54	2638
16/07/2020	140	116373	784	769	55	2693
17/07/2020	141	118657	789	775	45	2738
18/07/2020	142	120238	814	779	55	2793
19/07/2020	143	122169	825	787	47	2840
20/07/2020	144	123292	832	779	51	2891
21/07/2020	145	126844	846	771	45	2936
22/07/2020	146	133245	862	803	52	2988
23/07/2020	147	138358	865	819	56	3044
24/07/2020	148	142767	872	814	52	3096
25/07/2020	149	146399	865	835	44	3140
26/07/2020	150	148179	874	842	42	3182
27/07/2020	151	149109	885	828	45	3227
28/07/2020	152	153313	860	825	43	3270
29/07/2020	153	157334	871	849	51	3321
30/07/2020	154	161630	844	807	70	3391
31/07/2020	155	166154	793	839	72	3463
01/08/2020	156	168926	795	849	54	3517
02/08/2020	157	170476	760	857	55	3572
03/08/2020	158	171391	735	823	52	3624
04/08/2020	159	175389	733	782	54	3678
05/08/2020	160	179737	733	790	58	3736
06/08/2020	161	183690	724	760	53	3789
07/08/2020	162	187892	724	755	54	3843
08/08/2020	163	191401	742	736	56	3899
09/08/2020	164	193029	717	708	54	3953
10/08/2020	165	194097	714	745	58	4011
11/08/2020	166	198767	749	730	56	4067
12/08/2020	167	203020	732	737	68	4135
13/08/2020	168	206955	756	762	67	4202
14/08/2020	169	210993	759	776	69	4271
15/08/2020	170	214379	752	755	67	4338
16/08/2020	171	216030	760	737	68	4406
17/08/2020	172	217115	770	712	69	4475
18/08/2020	173	221041	766	727	67	4542
19/08/2020	174	224659	754	723	69	4611
20/08/2020	175	228596	801	724	74	4685
21/08/2020	176	229743	795	722	72	4757
22/08/2020	177	234204	771	696	75	4832
23/08/2020	178	236050	761	713	73	4905
24/08/2020	179	237208	745	718	76	4981
25/08/2020	180	240939	739	701	70	5051
26/08/2020	181	245021	738	688	65	5116
27/08/2020	182	247853	716	684	62	5178
28/08/2020	183	250977	684	708	65	5243
29/08/2020	184	254790	676	718	59	5302
30/08/2020	185	256062	675	698	42	5344
31/08/2020	186	256727	684	671	53	5397
01/09/2020	187	259418	672	652	51	5448
02/09/2020	188	265739	644	634	54	5502
03/09/2020	189	268137	582	633	47	5549
04/09/2020	190	270177	543	627	41	5590
05/09/2020	191	271225	554	615	37	5627
06/09/2020	192	271963	547	598	31	5658
07/09/2020	193	272388	564	586	35	5693
08/09/2020	194	272814	557	568	41	5734
09/09/2020	195	275088	556	602	40	5774
10/09/2020	196	277327	552	593	44	5818
11/09/2020	197	279509	560	593	48	5866
12/09/2020	198	281665	567	608	46	5912
13/09/2020	199	282517	534	590	49	5961
