# Supplementary material for: Mathematical modeling of COVID-19 in 14.8 million individuals in Bahia, Brazil
Source: Nat Commun. 2021 Jan 12;12:333. doi: 10.1038/s41467-020-19798-3 (PMC7803757; doi:10.1038/s41467-020-19798-3)
Supplement: Supplementary file 3 — Source Data [file 41467_2020_19798_MOESM3_ESM.zip › Supplementary Material/results/Bahia/UTI.csv]

UTI_mean	UTI_lb	UTI_ub
0.0	0.0	0.0
0.10437758415396409	0.0167066511161181	0.29934996210436265
0.20981440749709585	0.053393983600344475	0.5339371275858503
0.3215469625301574	0.11039630952418653	0.7178516879538711
0.44250088663490206	0.18006589591254962	0.8888429220496261
0.57436271670196	0.2606328468991663	1.0592099538893842
0.7188772262616109	0.3527339456960249	1.2382116709718138
0.8777551397929829	0.46832091604984094	1.4370976145240448
1.0529834813843255	0.599745746664978	1.65032800372856
1.2469443071961903	0.7343146587886928	1.8650632246262697
1.4619945396242964	0.8794277131353989	2.122824168345084
1.7013102434064091	1.0447778885324355	2.432826133932041
1.968387197843166	1.2458564987497245	2.7421852207754647
2.2671634519215393	1.4456346535555444	3.0760603086693967
2.6019717224464443	1.6713107040763298	3.457353941932092
2.9778980292431814	1.9520699536608115	3.9067164592594894
3.401031656209943	2.2934097510886557	4.401260564162504
3.8778095286096255	2.670741026935085	4.952863157149
4.4151607569285325	3.109520686196162	5.599773042047479
5.0212789106545355	3.6066583258058547	6.395671184771554
5.7052307354144745	4.165954393994149	7.245763969606275
6.477194848625622	4.80342115226072	8.204526033302445
7.345099620234108	5.51653510593316	9.28126859913122
8.32066597637204	6.314604357868155	10.422676350879241
9.413005563177041	7.250787187918045	11.704903133861443
10.63059848743102	8.312514884863692	13.043728163343603
11.979726449665737	9.500292332739118	14.577416298315299
13.46438812007377	10.817489095874869	16.22480108455929
15.0870424720476	12.2668889801221	17.92908528940204
16.846492542480288	13.896754007499126	19.85216602513905
18.73708992498038	15.746483024763922	21.735580469326163
20.75152458336553	17.755203929873453	23.936768987159525
22.881504359016233	19.691872788179193	26.326677909469364
25.120077916364618	21.681340069662312	28.853105194997113
27.465474745436552	23.89704156475876	31.317302346443377
29.92200538706289	26.01863569381841	34.18145185265033
32.49801046784904	28.201577768055763	37.10704281496568
35.204259891851756	30.529974686137137	40.321101919603805
38.05250334148604	33.10417664191709	43.49218574897903
41.0564110283976	35.80150799254767	46.779498924150644
44.23001448052031	38.63364833914947	50.27530583618419
47.588455725971556	41.65185711740118	53.99604372536267
51.14687211212533	44.85366080261233	58.05247618516828
54.922839277889395	48.33141147025033	62.432708386136525
58.9335964593418	52.036292431694946	67.0651148186395
63.19746444473637	55.81851027967187	72.16373343440536
67.73412229662772	60.05814042578497	77.46042628923513
72.5642286650177	64.68335391142118	82.66863893038044
77.70935841148481	69.5332869270475	88.3573648324572
83.19343521678331	74.50703531226432	94.51441316849878
89.04107116137104	79.54351308628762	101.13976917731438
95.27851098048004	85.38559510384488	108.40483837192235
101.9336815520534	91.62656182485551	115.544410160224
109.03644602744808	98.14074474317371	122.97529769767385
116.61862232072733	104.5581421046664	130.7795008267065
124.71398923277074	111.37128483085162	139.93219220274648
133.35859938222467	118.67693691794683	150.27617194130556
142.59091973256946	126.38019291885954	160.67293552819217
152.45200894438375	135.18533557251146	172.42258241239205
162.98573265120936	143.948220478422	184.36164980520508
174.23869729506953	153.26506395274464	197.12708707760098
186.26085664037535	163.12947141482107	210.82976113351563
199.1054813653316	173.23112695088875	225.75258985115448
212.8292701100971	183.74367372885868	241.8028282088698
227.49297727438875	195.13437868220984	259.0681831837891
243.16105873271405	207.5749249461739	278.3688602736121
259.9029636131927	221.21615963380293	299.662870583823
277.79200619353134	235.59196645089128	322.1348699448474
296.90679610481976	249.53322192684328	346.0834895207761
317.3313628682564	264.1784152018952	372.3167978550107
339.1549395229899	279.6746489983301	400.2802057315656
362.4729859390445	296.49296374370306	430.384252271253
387.38718031665974	314.6926729801117	461.8608836415153
414.0059773213681	333.2805324898474	495.85667205916246
442.4449295246926	354.0775171746738	532.5944883449239
472.8272837358514	376.12890923835977	572.8269305293531
505.284281313286	398.757945612326	616.0713657573192
539.955710530329	422.30753047361287	662.9681617455836
576.9904775719849	447.23249952773926	712.1127336837773
616.5470101189188	473.6058572021219	765.8904225387398
658.7939029873038	501.48375357361374	823.8464975821439
703.910531282772	530.982242829551	885.8390144077125
752.0875349244551	562.1932965870205	952.4321156629101
803.5275894949485	595.2140903718341	1023.7649509713867
858.4459262958776	630.9396138830277	1100.0789439261982
917.0710381102047	669.2431843158909	1181.9841210581212
979.6454852532669	709.3323093915267	1270.7351056289701
1046.4263552822895	751.138351924003	1367.1891515098953
1117.6860567440897	795.0462273017368	1470.2694347169208
1193.7131353882583	841.2861875091271	1580.9640731559975
1274.8128790404414	889.1895029646575	1699.7536885155146
1361.3079873254217	939.7895487854923	1825.9832369164405
1453.5392867903392	993.9558157818948	1961.3061659236723
1551.8664727605915	1051.0527740883933	2106.334149318881
1656.6686863882978	1111.536679945021	2261.7137546254426
1768.3451301821547	1175.925001335824	2428.125683520632
1887.315436175434	1244.5332911058217	2606.2878989076544
2014.0203688583417	1318.3196585973146	2797.782255818166
2148.921921832028	1396.330471190175	3003.784334794945
2292.503796809796	1478.7882326152128	3224.182709031573
2445.271364743124	1565.9263598097925	3460.1877963073985
2607.751751847138	1657.9598714377014	3713.765999252216
2780.493467803388	1755.0744682485176	3984.7350722541278
2964.066010942084	1857.6123244808018	4274.103812049409
3159.0591195707507	1965.8438249278315	4582.828887443317
3366.08186534692	2080.048941417763	4908.735694690329
3585.761274505254	2200.5170579695878	5255.519151469645
3818.740572338303	2327.546829732668	5624.635761118021
4065.6772899928555	2461.445498933437	6017.203463431793
4327.240444720439	2601.361789469624	6434.347898648348
4604.107680097052	2748.319759032528	6877.195926890986
4896.961413733798	2902.929846280634	7346.865532426742
5206.484925716664	3064.1477433192586	7845.030108146075
5533.35722625671	3233.6178604253096	8372.447932636169
5878.247570618667	3411.6815866240618	8929.681343641372
6241.809245441718	3598.684527046922	9517.567272164404
6624.672250180921	3794.976094610828	10137.732308584476
7027.435802182329	4000.9064885540038	10790.798078007298
7450.65938900636	4216.827716726853	11476.98262938523
7894.853529691794	4443.0882930565895	12196.945364050585
8360.469615041358	4680.035150196563	12950.843881066608
8847.88884734286	4928.007293715576	13738.77617959168
9357.41058443777	5187.338769388021	14560.612629391257
9889.240394798688	5459.236505331266	15415.974806771339
10443.477132442307	5744.448423443332	16304.209213793965
11020.100250108508	6042.292627167631	17216.975741661703
11618.956423917127	6353.078127838386	18150.820714076268
12239.746813650705	6677.091976560376	19105.795266669527
12882.013874212542	7014.595723602246	20084.545350776963
13545.129575763827	7365.822106125628	21085.225118917995
14228.283946083397	7730.967692273081	22108.31370201555
14930.474918920796	8110.190357694835	23155.162807289948
15650.49971540417	8503.5343977051	24213.995443519758
16386.94824062082	8911.162404130551	25283.29442214711
17138.198257188655	9333.093510443952	26391.39389219517
17902.413086675693	9769.283583143351	27504.383559544876
18677.542675037144	10219.624083707637	28643.388084044236
19461.327138885084	10683.808281543881	29766.463885055557
20251.303748844533	11161.631383479526	30751.059049347336
21044.817223353428	11652.758487441446	31730.548891296967
21839.033573774057	12149.496222059843	32699.213950325815
22630.957383687994	12654.841576630173	33637.352356195646
23417.452507206694	13169.786427089395	34506.43627288159
24195.265836054168	13693.659151061293	35313.99430720646
24961.05432805207	14225.459646022297	36067.074164091915
25711.4142547933	14764.080582351016	36831.292224404155
26442.91253215554	15308.305499786997	37491.64860511542
27152.12018421443	15856.810619118089	38026.00578279361
27835.64639266609	16407.106754493638	38749.5105229455
28490.173326846576	16934.86121027093	39366.71497303796
29112.490717141267	17459.5822267642	40004.524624774036
29699.529472447884	17979.461846024402	40401.888793264625
30248.394102522983	18492.628433287013	40776.739399182785
30756.393068851998	18997.157299605133	41190.151212899786
31221.066529272575	19489.11634731736	41403.1494137618
31640.211154490426	19968.24698014067	41633.50753051043
32011.901351034445	20455.811988534624	41884.12415081883
32334.506615519444	20972.064243468256	41946.48419411712
32606.705185756975	21463.747554199053	42134.95958710172
32827.49326495213	21884.06473955022	42257.034836882114
32996.190086702736	22281.088362007067	42311.00844086115
33112.43887702712	22652.83439492988	42127.74063685642
33176.20358839905	22998.69577871782	41862.24387575762
33187.76184378847	23317.08888288633	41608.81207899329
33147.69454491944	23681.90540316701	41405.17381432302
33056.872158772174	23990.680750085397	41031.02808269098
32916.437818258164	24279.792097386868	40834.80750939864
32727.788204612105	24522.91286549389	40653.71568750336
32492.552565351438	24733.986088994905	40322.905493089376
32212.56987889741	24983.019727007915	39851.502819248584
31889.864942147986	25080.230582858567	39276.51834722997
31526.623770212616	24984.710406041442	38773.929209507194
31125.168539993196	24504.54120156981	38287.54610532825
30687.932802450938	24272.93077166241	37802.47829039491
30217.436782036944	24158.02922668556	37269.5804290653
29716.263596667908	23642.31395813973	36692.15122830811
29187.03641015331	23047.72176674592	36228.63306491248
28632.396595867125	22407.53574233602	35713.76036273473
28054.98338297848	21838.99822101317	35129.12864557377
27457.41505645734	21179.714936116754	34487.15448070077
26842.2717677126	20457.243564663273	33788.90426659255
26212.079920860717	19654.270336461144	33080.1211328435
25569.29830726504	18846.443104327325	32633.639658500106
24916.30610397877	18146.5429158819	32151.128246537963
24255.39243434413	17468.406501769583	31533.86145613675
23588.747761149283	16793.819888315273	31020.268279663014
22918.45659944664	16104.812578426256	30403.247091294383
22246.492092504803	15399.337817960008	29669.026299050383
21574.71177347553	14708.073002380239	28817.008792870074
20904.85475200281	14036.889035223867	28096.916949289134
20238.540215389534	13386.285788336725	27420.595772141947
19577.267024500106	12764.083492826901	26930.400224581183
18922.41410934386	12158.995788481003	26389.73735914944
18275.241962713913	11574.46100430583	25792.835195951488
17636.89473476167	11009.069168985312	25256.007967555495
17008.403719330945	10452.768935588767	24627.39833494105
16390.690211181118	9926.885541129963	24081.04005764166
15784.569768914023	9424.173665351911	23432.672994164266
15190.756619118829	8942.006908460851	22755.199682868755
14609.868414614339	8480.02976633959	22079.69657622488
14042.43093736921	8037.838962247736	21399.755580049517
13488.88320594871	7614.988946680749	20694.16799666762
12949.582736856319	7211.000937842765	19974.468700530222
12424.810796753754	6825.367132105819	19353.018281792727
11914.777519987358	6457.556656605668	18820.305939479425
11419.627079466594	6107.021549688921	18250.461801908154
10939.442819092254	5771.904688856532	17704.297574561217
10474.252211029361	5452.081353361749	17167.85864310766
10024.031568079876	5148.10561138331	16590.912143745118
9588.710781301557	4859.021911841786	16069.629270186331
9168.177618471964	4584.635187435202	15565.643081250986
8762.282227969774	4324.348032449239	15067.895439130303
8370.840890927926	4076.536735701714	14529.041330326945
7993.639995695962	3841.5006114166795	13982.783564157126
7630.4397207415495	3618.9717726222916	13449.761007132907
7280.977275005613	3408.3906517884448	12930.249535068273
6944.969998507599	3209.2089680118934	12424.463910370001
6622.1186106727655	3020.8948386986867	11943.665150924777
6312.109733674583	2842.9315246298484	11480.573801449329
6014.618513784037	2674.8210600518796	11031.346303627317
5729.311042220144	2516.0798736323413	10597.647692833347
5455.846219813716	2366.2453676095224	10180.654123427243
5193.877969272502	2224.870568489441	9775.512838522553
4943.056842910929	2094.8001128963906	9382.262669286138
4703.031761355421	1971.945180412634	9000.902783509178
4473.4514448934215	1855.9337568240587	8631.396220139419
4253.965693406283	1746.4192977247194	8276.099301346578
4044.2266460327846	1643.070044968699	7933.57554924061
3843.8895881318062	1545.5010661826211	7602.458017992725
3652.6140703132323	1453.3836661896653	7282.589277063995
3470.0646760618974	1366.5381224126868	6973.7933481842065
3295.9117637350932	1284.682859777211	6675.8786607965385
3129.8319635432263	1207.550765453016	6388.640328946129
2971.508658872139	1134.8870296818602	6111.857195130582
2820.6326374548894	1066.447840609579	5845.305327773095
2676.9021802712236	1001.8820631678373	5588.745909121299
2540.0234511780754	940.5341175925569	5341.934834041789
2409.7107922504556	882.8359929101471	5104.623641111033
2285.6867567001987	828.5810152467016	4876.560141488308
2167.6823715446967	777.5729720274694	4657.487022891744
2055.4369839362244	729.6275272302119	4447.146473427661
1948.6984703317282	684.5671167706255	4245.280074030661
1847.2231563132748	642.225419750007	4053.124591241657
1750.775837722434	602.4451287394827	3873.3278196468455
1659.129682368439	565.0756695746387	3700.76912785599
1572.066062889802	529.9767200505346	3535.2143111650785
1489.374565808978	497.01465770118114	3376.434712223455
1410.852756157489	466.06385982388576	3224.2017019266486
1336.3060375171394	437.00502518841	3078.2929811566587
1265.5475063450376	409.72602741691173	2938.48788440228
1198.3978578516153	384.12251672716906	2804.5710296715133
1134.6850223372057	360.09387849201624	2676.33232360673
1074.2441512507128	337.54553192109756	2553.5634016921567
1016.9174298634033	316.3880605995388	2436.066832433484
962.5534773804104	296.53632259294864	2323.6404089678954
911.0076886790184	277.91309960754484	2216.177058978674
862.1416693688658	260.444661467062	2113.660116894433
815.82321209934	244.0171624951817	2015.6235577880118
771.9259601153587	228.6017615512688	1921.8921850559777
