# Supplementary material for: Mathematical modeling of COVID-19 in 14.8 million individuals in Bahia, Brazil
Source: Nat Commun. 2021 Jan 12;12:333. doi: 10.1038/s41467-020-19798-3 (PMC7803757; doi:10.1038/s41467-020-19798-3)
Supplement: Supplementary file 3 — Source Data [file 41467_2020_19798_MOESM3_ESM.zip › Supplementary Material/results/Bahia/exposed.csv]

exposed_mean	exposed_lb	exposed_ub
5.271466329290375	0.8748662473772546	9.801748801384758
11.62045503951421	6.880598963410456	16.162082292398882
16.432771943404596	10.52647316702058	21.986595910239494
20.752857853413992	13.726643151720383	27.902112792478313
25.16346531770424	16.782603778277192	33.75651459453425
30.027615932210516	20.15260309931893	39.55956539889485
35.581407885979075	24.55205642484252	46.534529512493236
42.03114158516319	29.726350994630025	54.8076997650084
49.597699469750715	36.171964511723445	64.11473610585111
58.48929046794255	43.82888656462467	74.798813419871
68.95864880891845	50.46403544589483	87.2156574587585
81.34697592788207	58.01301149647094	102.30926392733478
95.9689368088252	65.80264342750397	120.0770203827794
113.22797263297112	75.51951106301517	141.44179031698337
133.63510145211245	84.18681701034154	165.8091250697945
157.68354066072882	92.93151079039406	195.9711839399413
185.63815869853266	109.51945957976211	231.13939010214386
218.11071232398174	131.13332971234485	271.8632779912799
254.86110378463403	156.1620564906975	318.57422594617566
294.4900164435639	203.11776754581183	367.83452985351846
336.6109362595988	248.35996177810273	418.3493400780448
378.879740858669	291.3685712568969	462.1196748588981
421.9080492963541	343.65520302228504	501.80419908032644
466.2137149174828	382.4365040956019	545.1730226136448
511.0761627637294	412.8120676671584	585.7994650777839
553.7345011000526	446.3798178802139	636.9039658228271
593.3367448560905	483.1996620884965	677.8729234404728
634.1022582540128	519.3877237640985	719.6539305229068
676.6738896206865	559.0668578028949	761.8802967018237
721.2756059748924	619.3372520723018	804.7842651733489
769.222106897936	668.9972737510244	850.8390387557073
821.7478253407108	727.3210386296216	902.48672319438
878.711576761327	788.7364078371959	958.5265812312479
940.1027891024547	852.0577337492208	1018.4971287244755
1006.0510415930173	919.6489835811944	1082.683182412955
1076.7912770680018	992.7945243318661	1151.1127020543809
1152.6083528930956	1070.4864476120176	1224.5918083940937
1233.8071029770797	1156.5375411216503	1306.1352712336254
1320.803045998586	1248.6275507219807	1394.5176692387943
1413.9224539875288	1344.5243663800677	1484.9567488332455
1513.6449770518036	1444.8037473932982	1583.0011350678808
1620.4458353691618	1563.7993306060896	1685.9056109463045
1734.7791062330948	1674.9330170507667	1793.8098666897179
1857.1898907887191	1793.0921333263802	1916.2002691745806
1988.2557076975127	1920.5079020246642	2050.5305297765713
2128.5875794150493	2054.1859810376554	2199.939942339621
2278.8368708911958	2195.8212341230524	2355.4218441489415
2439.7095453150905	2340.409862799562	2529.7662864675585
2611.951786074006	2494.6389059797702	2729.9609418687787
2796.364912636117	2656.7246868954667	2934.837899753299
2993.8107242148603	2827.4017950679345	3161.0702518809967
3205.208885794523	3016.827133931138	3402.148880531203
3431.5393196920068	3199.049217242565	3659.606537437985
3673.857400010143	3407.2427636537195	3936.5006104848408
3933.2902544042904	3624.5452562604723	4237.029968948122
4211.04238713088	3851.7272760312067	4574.109469370054
4508.399553400141	4092.1258050820456	4929.822343933545
4826.739914382184	4342.956931018241	5308.595719613931
5167.532767404234	4611.852934164932	5712.890556369194
5532.356142722929	4896.16230784393	6146.834893282637
5922.885909443609	5197.235913764028	6613.363837964312
6340.930802667938	5515.043990029068	7114.908447369633
6788.420546556061	5858.089861419272	7656.332161284549
7267.4085456557605	6224.02324730562	8240.71053128402
7780.0885513916155	6612.231206399223	8871.302918687972
8328.816717756734	7021.234790108007	9549.98268527606
8916.085073860046	7446.740561373887	10279.727693632656
9544.575810166909	7892.461362432964	11064.337603159833
10217.135245286701	8363.421304132326	11908.672006952162
10936.808362420175	8860.789162180921	12817.881762419396
11706.840538987983	9390.883927284647	13795.169662717697
12530.690571330137	9950.180331549142	14845.402983408912
13412.051683452597	10541.002640814042	15973.084726614878
14354.851123965658	11164.974489708755	17178.776819347946
15363.276052260533	11823.790217745602	18473.627728066585
16441.783381199013	12519.216389940786	19864.02151214778
17595.113876386018	13253.073956022945	21356.763114469282
18828.30588840474	14027.274101282776	22959.089762956184
20146.718812897416	14843.811610233708	24678.72554791506
21556.03637166012	15704.759214195874	26523.870303663258
23062.297609506593	16612.261425828237	28503.274658518585
24671.90029396208	17568.54029974048	30627.783576657726
26391.628864103037	18575.944858318362	32906.96770288763
28228.66077244279	19636.885502429526	35350.37120342409
30190.591245888827	20753.89210186307	37969.106709348074
32285.44441423276	21929.588065841606	40774.948006588136
34521.68423936902	23166.70725315173	43780.32237136449
36908.23231609039	24468.092807585985	46998.336406678995
39454.47578190602	25836.71109900929	50442.796150886556
42170.284987248866	27275.675738165948	54128.24535860819
45066.01266839105	28788.205790434375	58069.90654865802
48152.50493909305	30377.7155534506	62283.772251174436
51441.106895262164	32047.791644796645	66786.61652820393
54943.64435333696	33802.18790822977	71595.86694547406
58672.43388512495	35644.892072912146	76729.69681225467
62640.255165593204	37580.08609349214	82206.9444550654
66860.34274092308	39612.305401691134	88047.09551512456
71346.34400757043	41787.3492330772	94270.21608762821
76112.29021902145	44080.74943312728	100896.86381949877
81172.55577333058	46493.53858690074	107947.95596344348
86541.79439401248	49032.26149433445	115444.84120374206
92234.87403162487	51703.99834004368	123409.01141519823
98266.78514514821	54516.36267287529	131861.97044596137
104652.54190777714	57477.66332152142	140825.18466726644
111407.08268581526	60596.89025850512	150319.6995388684
118545.10306333055	63883.87147819808	160366.01927500282
126080.93471324061	67349.30227042356	170983.7757549695
134028.34806135367	71004.87891197692	182191.43151167105
142400.3574974403	74863.3177826925	194005.9257567174
151209.02279963382	78938.55232964418	206442.29136493566
160465.18127643885	83245.67705773693	219513.29247539525
170178.204095509	87801.19228388324	233228.8182371776
180355.69505482513	92622.95987438329	247595.58570036103
191003.17514378938	97730.34637770537	262616.4357093668
202123.74504734602	103144.19709647246	278289.84588703373
213717.75644299647	108886.81837192216	294609.3052782426
225782.44491911834	114981.92584313679	311562.7498286017
238311.5648031431	121454.51829560552	329131.9210723052
251294.99327879792	128330.72752342474	347291.7516008336
264718.3939926916	135637.73949757934	366009.78979775123
278562.8276713333	143403.58015938304	385245.62760489056
292804.44599052897	151656.6029862479	404950.4068936856
307414.1640033517	160424.70051156753	425066.3888537703
322357.41823261534	169734.72710935498	445526.6011437482
337593.9482469165	179612.29053369493	466254.6058152933
353077.6707702943	190080.87026917742	487164.44184271875
368756.64634846186	201160.655543485	508160.73218257027
384573.0914280692	212867.14435546214	529138.8850458486
400463.5299986982	225210.92938564444	549985.5763885383
416359.0471137481	238196.54850016674	570579.4263493936
432185.6657086416	251820.5036612975	590791.9137141821
447864.87407375826	266071.0218442566	610488.5968687363
463314.2255718495	280926.70640826435	629530.3535189399
478448.0970965674	296355.6899067571	647774.9840706484
493178.5611850685	312314.9119078347	665079.0759931665
507416.3436069084	328749.5357108924	681299.877720329
521071.9080769732	345592.77391902206	696297.4055460682
534056.5766251979	362765.8927619742	709936.6854356481
546283.7173337518	380178.63762796274	722089.9122515426
557669.9546021299	397729.66641299834	732638.6745723087
568136.3233688996	415307.9773427417	741476.1035782486
577609.4609742588	432794.0815738962	748508.8219531167
586022.7097565514	450061.74738663837	753658.8260420924
593317.1088688227	466954.0094152481	756865.118942216
599442.2591796995	483221.74528315454	758084.7932371256
604357.0779402092	498878.53487694287	757294.0870916819
608030.3911193709	513794.28334773483	754489.030500081
610441.3237028486	527495.2152355994	749729.9104667786
611579.5179675643	539978.4934822357	743013.0613540148
611445.1745076546	551685.8814926709	734389.7205798202
610048.926002299	559399.8867657507	723932.4011470259
607411.4963660311	564640.4265446753	711730.4668600048
603563.229512674	567147.9402763357	697888.3920028589
598543.4397093208	568451.0273022654	682524.0459374229
592399.6801629282	567189.884536085	665766.6583717277
585186.8862869005	562460.2498737609	647754.6148860776
576966.4260179762	556011.6946593852	634471.4759155684
567805.1180997967	547596.7463039326	623195.6824101787
557774.2016899753	537953.7366769462	618176.9695450334
546948.3148967223	526716.0743328637	610436.7188658454
535404.4818366077	512841.6158980152	600578.4649766223
523221.1272368983	498530.86654110183	590703.1479101224
510477.1401046164	481894.82180767175	584632.8625055756
497251.01328082517	464624.8121513302	577370.5337484148
483620.0583701283	446252.4296954409	568999.1211415605
469659.6781069658	427804.71095412876	559606.7195821286
455442.74879723263	407369.7399387419	549285.0604544375
441039.0986635474	386401.84961483115	538128.0628652635
426515.06587761047	366489.3396869069	526230.417958333
411933.12352678203	346379.25161445834	513686.43628468853
397351.63276799227	325548.6118985155	500589.03586025216
382824.65224370634	305887.9673550122	487028.79732661485
368401.8285656113	285140.54886555125	473093.00697713206
354128.3329717544	266625.8671209839	458865.0818834388
340044.88010172854	248992.89096788253	444424.0145939918
326187.8006871346	232269.65386960417	429844.1103107675
312589.14964966045	216328.1396092102	415194.4786754289
299276.8545682696	201171.625123408	400538.9435695878
286274.88519582356	186797.28949252336	385935.97541488195
273603.4597571598	173196.97142044068	371438.6494181085
261279.268080558	160357.87372000812	357094.7045232083
249315.70368041974	148263.25278160855	342946.68664390023
237723.09855925615	136893.04442570618	329032.11990096944
226508.9693962225	126224.47525034228	315383.7056351182
215678.2606222776	116232.61873357103	302029.5733813425
205233.58018094875	106890.92445661704	288993.5564391165
195175.4293188177	98171.64178385123	276295.4577821639
185502.43145780163	90046.26794544674	263951.3814350921
176211.548099028	82485.84492843796	251973.91913092043
167298.27831587946	75461.31064471745	240372.5583444914
158756.84179463785	68943.77639506139	229153.91480819153
150580.36257341257	62904.739483080426	218322.011166889
142761.04300260742	57316.28024900306	207878.55039218382
135290.30650968433	52151.16595011052	197823.197425994
128158.93628270143	47383.04296965916	188153.77537636727
121357.2046159502	42986.52125825742	178866.51766477656
114874.98932701739	38937.23691325312	169956.25821143345
108701.87136143867	35211.86423826229	161416.61344794853
102827.23571182048	31788.19525245772	153240.21397578766
97240.35239147503	28645.155490372606	145418.8582983004
91930.44152029026	25762.770327149556	137943.64210129378
86886.74150666894	23122.180406683263	130805.093323019
82098.56263862463	20705.613303892605	123993.25876888973
77555.3397336873	18496.371258087267	117497.87699460468
73246.66777578852	16478.799394497953	111308.46048541479
69162.34027745557	14638.23512296327	105414.39376938003
65292.37386083913	12960.95898782702	99804.96487203857
61627.03203199318	11434.181693870953	94469.44053207802
58156.8472349303	10045.98318713226	89397.14825200521
54872.635141597755	8785.285859943528	84577.53041231625
51765.50785477199	7641.800970733129	80000.18517822113
48826.87531196811	6605.966751450011	75654.86500603962
46048.454150221005	5668.922280722618	71531.54059736567
43422.26903949815	4822.454776218998	67620.42210097406
40940.65417384422	4058.9686211911394	63911.969973748135
38596.25229547064	3371.4588927214136	60396.91536965468
36382.010239056915	2753.4418053779373	57066.273829914295
34291.177840082586	2198.942601870189	53911.35705322708
32317.300775357966	1702.4436337626903	50923.77560350664
30454.209889886322	1258.874658381308	48095.432335240344
28696.02397470241	863.5705244708188	45418.54926261649
27037.131584970117	512.2315223415171	42885.64185569527
25472.18922624176	200.91211904345982	40489.521697246375
23996.10731916459	-74.02708766761498	38223.28726606745
22604.043635205606	-315.9174065836705	36080.3357225474
21291.39341352643	-527.8328038422587	34054.35933203405
20053.793269616297	-712.5653143013624	32139.3393183027
18887.099969814524	-872.6773045286318	30329.512415766163
17787.376073641106	-1010.525920407792	28619.375885608464
16750.887945928775	-1128.2686367242386	27003.68019817833
15774.09972676493	-1227.8751215369975	25477.425343913623
14853.660045721797	-1311.1467480834544	24035.850617254928
13986.395046287822	-1379.7315440223847	22674.433169394535
13169.297582741205	-1435.1384447541677	21388.871611733193
12399.525087661727	-1478.7387760675974	20175.094057102186
11674.392659226265	-1511.7741398286307	19029.21953143509
10991.361047255985	-1535.3858132503356	17947.585801311612
10348.023788418684	-1550.6109910838659	16926.68229544806
9742.110981005979	-1558.395802709625	15963.12761400888
9171.47773212694	-1559.6040528847425	15053.78973611214
8634.098578993362	-1555.004599805503	14195.721108951275
8128.056984930741	-1545.3188553089076	13386.09831806205
7651.5487723248025	-1531.1881875853524	12622.218638045082
7202.871018740068	-1513.18708506236	11901.540339151701
6780.413507104242	-1491.8436769432865	11221.675808140508
6382.658626564566	-1467.6302646590993	10580.359694988509
6008.171128294928	-1440.9793281404272	9975.426430705811
5655.604925581892	-1412.2669956392529	9404.84919046356
5323.681113155256	-1381.851099775673	8866.69555224069
5011.200180407178	-1350.0374274352316	8359.151354427377
4717.033070463402	-1317.1048814235737	7880.503551120514
4440.1115160767995	-1283.3183017445872	7429.125178394163
4179.430261114815	-1248.9105052665345	7003.481317933049
3934.03908692527	-1214.075473951943	6602.1030749259435
3703.0438341867307	-1178.9593860544442	6223.620864901861
3485.607892378494	-1143.7484225252797	5866.746819894532
3280.938090916142	-1108.5629160779717	5530.254430067618
3088.2875094689643	-1073.5399366227284	5212.995669803964
2906.9507367603082	-1038.777300869674	4913.888766271053
