# Supplementary material for: Mathematical modeling of COVID-19 in 14.8 million individuals in Bahia, Brazil
Source: Nat Commun. 2021 Jan 12;12:333. doi: 10.1038/s41467-020-19798-3 (PMC7803757; doi:10.1038/s41467-020-19798-3)
Supplement: Supplementary file 3 — Source Data [file 41467_2020_19798_MOESM3_ESM.zip › Supplementary Material/results/Bahia/susceptible.csv]

susceptible_mean	susceptible_lb	susceptible_ub
14873048.18191722	14873041.74162367	14873055.076457141
14873039.683371512	14873030.15529604	14873049.419925032
14873031.343668442	14873019.14401903	14873043.606805114
14873022.358099127	14873006.84604484	14873037.053779641
14873012.194823993	14872993.57272066	14873030.118687458
14873000.426879752	14872978.067646923	14873021.229304362
14872986.670656132	14872960.289560664	14873010.984159125
14872970.52002785	14872940.683626719	14872998.524380196
14872951.481737094	14872917.0206616	14872983.32435021
14872929.067203594	14872888.80624374	14872965.63396577
14872902.677807316	14872854.995727386	14872946.270314228
14872871.477131179	14872816.80550218	14872921.04120886
14872834.681889152	14872772.862128561	14872893.637922948
14872791.297439333	14872720.783440715	14872866.191008987
14872740.06041037	14872656.336494034	14872834.013212334
14872679.657099022	14872581.584695978	14872800.940077065
14872608.850328445	14872495.610484634	14872759.404539244
14872525.96821875	14872397.222241009	14872710.102014959
14872430.136056172	14872280.230281908	14872640.191823943
14872321.830865936	14872149.534553053	14872524.143992782
14872200.769659694	14872008.058068866	14872395.34621838
14872069.049208494	14871861.662503462	14872266.55430315
14871925.903903216	14871703.317684982	14872112.933345683
14871770.553330835	14871540.966136005	14871947.781030817
14871603.543724366	14871367.691449681	14871769.426105483
14871427.669321151	14871213.993276797	14871597.896185266
14871244.669200836	14871057.038733475	14871418.933153395
14871050.5129529	14870875.033942886	14871228.848608807
14870844.077269806	14870663.005964672	14871033.440564135
14870624.771508075	14870425.647625307	14870824.803606633
14870390.576162048	14870175.722245058	14870604.110645471
14870139.228714356	14869906.821526684	14870367.716385677
14869869.77119052	14869618.206574216	14870106.416629307
14869581.093355678	14869311.16581429	14869826.050231311
14869271.956882197	14868982.84625679	14869536.140284477
14868940.916870248	14868640.20466696	14869225.801042149
14868586.457630066	14868276.925726967	14868883.16440576
14868207.05516417	14867884.955693007	14868511.232137855
14867800.722736279	14867468.218037283	14868109.62650994
14867365.912630653	14867023.974816218	14867679.576415654
14866900.371231213	14866550.271387124	14867217.933651874
14866401.861676645	14866045.621623307	14866718.62749722
14865868.264074245	14865508.513639743	14866183.260098865
14865297.033138873	14864934.331801247	14865612.842375055
14864685.463980531	14864308.824106166	14865004.236018725
14864030.715524517	14863644.854694366	14864342.86243099
14863329.732621659	14862954.538621426	14863647.557695486
14862579.231640164	14862198.214110026	14862912.922934638
14861775.740574246	14861403.262663595	14862103.98693739
14860915.519461537	14860557.506034704	14861258.84362902
14859994.55254263	14859668.039803462	14860361.27839951
14859008.542566007	14858677.467801854	14859390.141118228
14857952.910746377	14857584.133027697	14858399.319891525
14856822.73608802	14856374.081868129	14857346.424433066
14855612.759824855	14855059.821273128	14856234.521298649
14854317.348629298	14853629.82871331	14855045.816261299
14852930.477670128	14852092.910981348	14853783.079094669
14851445.691388117	14850436.617478479	14852440.73849227
14849856.10428624	14848727.536784837	14851014.426082442
14848154.2991822	14846852.223697841	14849522.83379737
14846332.413586244	14844778.137094688	14847938.07024404
14844381.96026392	14842518.251123983	14846246.337004002
14842293.896446038	14840130.78426855	14844467.159563739
14840058.57447511	14837587.058443312	14842577.141135775
14837665.662539864	14834778.24704517	14840569.650899444
14835104.048213562	14831796.200442506	14838473.074608902
14832361.965020606	14828606.432964286	14836316.150728123
14829426.723694535	14825176.539905565	14833982.851838214
14826284.863315454	14821487.923178155	14831481.427648839
14822921.922184283	14817523.897338124	14828802.74409633
14819322.487249497	14813258.242740707	14825999.034054214
14815470.079272937	14808648.464282988	14822966.656561062
14811347.082687924	14803676.931502037	14819748.20654236
14806934.715044128	14798328.957439335	14816344.91913509
14802212.908655697	14792578.210289264	14812796.398787135
14797160.252410922	14786395.126846809	14809041.728807077
14791753.896204598	14779735.49034819	14805096.539352188
14785969.471121516	14772575.51945645	14800932.95609931
14779780.99653371	14764879.12923731	14796530.440901315
14773160.776214676	14756607.353054961	14791841.697891535
14766079.282653412	14747718.493489418	14786931.151146997
14758505.103167145	14738168.07385356	14781703.328533713
14750404.76973798	14727908.559078928	14776178.931756282
14741742.695195127	14716913.717731351	14770342.531237321
14732481.015794052	14705139.742662912	14764177.848430665
14722579.490339138	14692502.198582456	14757667.963257877
14711995.374936821	14678940.504960774	14750795.104507538
14700683.298269792	14664390.217782937	14743540.746709423
14688595.132251361	14648782.761970654	14735885.414980512
14675679.859312166	14632045.436438443	14727808.809741886
14661883.453179156	14614100.978741933	14719289.831310133
14647148.735616207	14594867.654217131	14710306.214309994
14631415.260094807	14574258.734883621	14700834.661248947
14614619.211427102	14552182.602161104	14690850.820219355
14596693.254967373	14528529.78991141	14680329.107432766
14577566.465642402	14503192.806662694	14669242.748598589
14557164.204001212	14476078.649682749	14657563.499120947
14535408.062311461	14447074.066731153	14645261.783991827
14512215.782577107	14416060.214032356	14632306.286499484
14487501.210806655	14382912.641724236	14618664.080686757
14461174.284576919	14347501.210173883	14604300.29377896
14433141.039433403	14309690.303278564	14589177.976658389
14403303.650939723	14269338.898519754	14573258.091040114
14371560.51717862	14226300.618864806	14556498.827142268
14337806.37150753	14180424.248675156	14538856.01045512
14301932.488488391	14131553.871315133	14520281.92987256
14263826.86890564	14079529.482590714	14500725.846062716
14223374.540936524	14024187.39803007	14480103.414110221
14180457.956998397	13965361.034475366	14458015.831946118
14134957.370994393	13902881.755688181	14434720.021577606
14086751.401744667	13836579.595308054	14410144.898646727
14035717.600620376	13766284.792683667	14384213.864981616
13981733.160096215	13691828.546514746	14356844.823767727
13924675.713279324	13613044.872384015	14327949.399465635
13864424.209759988	13529771.769127678	14297432.863327801
13800859.918010576	13441853.345476264	14265193.479144143
13733867.518120157	13349141.480802344	14231122.480798941
13663336.29565568	13251498.124837605	14195103.585798152
13589161.438187182	13148797.34893895	14157013.017848233
13511245.409853218	13040927.881115636	14116719.231597073
13429499.41550901	12927795.421225797	14074083.050756758
13343844.923784332	12809325.331130981	14028958.024795305
13254215.256814728	12685465.140958643	13981190.912675735
13160557.14606806	12556187.164769884	13930622.618799688
13062832.380848225	12421491.190640382	13877088.79452528
12961019.367186015	12281406.765239611	13820421.177583773
12855114.611009877	12135995.568404952	13760449.284335308
12745134.188001636	11985353.427146435	13697002.605908003
12631115.025999725	11829612.183214838	13629912.404724192
12513116.046941191	11668941.105588993	13559014.249749608
12391219.095796403	11503547.807278337	13484151.38381111
12265529.64101707	11333678.804137388	13405177.305209676
12136177.212468382	11159619.490151422	13321959.231624387
12003315.546439748	10981693.514020119	13234381.493866794
11867122.39745298	10800261.516783986	13142348.986522796
11727799.030662633	10615719.255006736	13045790.583000869
11585569.347797986	10428495.10333122	12944662.319233239
11440678.697614364	10239046.86055251	12838950.371301992
11293392.316414699	10047858.032786109	12728673.44304792
11143993.47162447	9855433.597262226	12613885.583313564
10992781.32613796	9662295.148349687	12494676.857810127
10840068.509719744	9468975.847208425	12371174.719421487
10686178.47128208	9276015.009401366	12243544.100671716
10531442.691042218	9083952.262698753	12111986.897329258
10376197.760744527	8893322.214929096	11976740.655521061
10220782.410662534	8704648.672034092	11838076.711466558
10065534.508738033	8518439.00686178	11696297.366712276
9910788.13500751	8335179.43212872	11551732.725034174
9756870.761186851	8155330.050715119	11404736.928143715
9604100.566981915	7979320.595473526	11255683.85810811
9452783.930357559	7807546.6107543595	11104962.66850587
9303213.225626785	7640366.495568972	10952973.235512491
9155664.801957633	7478099.032342728	10800121.206349427
9010397.319916531	7321021.708760045	10646813.47962154
8867650.323727371	7169369.62156512	10493453.666528525
8727643.155795807	7023335.193064343	10340437.821717372
8590574.153281987	6883068.308961758	10188150.429036729
8456620.162832811	6748677.260472406	10036960.9576077
8325936.336529872	6620230.148881832	9887220.796676883
8198656.165048902	6497756.73778199	9739260.612738678
8074891.779017774	6381250.739810859	9593388.245366007
7954734.456560231	6270672.406909002	9449887.041485429
7838255.324278133	6165951.386008609	9309014.710707389
7725506.218330288	6066989.733221173	9171002.675790258
7616520.668674532	5973665.051280794	9036055.726896806
7511315.009323179	5885833.6127465945	8904352.109105863
7409889.548711193	5803333.499921009	8776043.946483312
7312229.797297144	5725987.648919465	8651257.944907585
7218307.735633155	5653562.990126682	8530096.40009547
7128083.08984132	5585670.899090971	8412638.335966934
7041504.591215142	5522339.102480671	8298940.763466717
6958511.219427931	5463358.501036476	8189040.105100594
6879033.402841622	5408517.607070556	8082953.782697397
6802994.192735818	5357604.528859135	7980681.7794496715
6730310.36035618	5310408.683039818	7882208.081224682
6660893.426736719	5266722.251456279	7787502.321004776
6594650.652603812	5226341.441494131	7696521.366734485
6531485.928167934	5189067.542803459	7609210.728411728
6471300.622230551	5154707.868885381	7525505.999918401
6413994.33014497	5123076.382331234	7445334.22042334
6359465.568522813	5093994.250276102	7368615.162240375
6307612.398055223	5067290.261556774	7295262.512780222
6258332.971302296	5042801.057566619	7225184.96636151
6211526.03697457	5020371.308909652	7158287.268791464
6167091.366050825	4999853.757582405	7094471.146373038
6124930.1229922995	4981109.181456663	7033636.134899769
6084945.191332181	4964006.307325818	6975680.33896298
6047041.4532066705	4948421.663971835	6920501.113110201
6011126.005431778	4934239.3041580785	6867995.680004093
5977108.358128092	4921350.636965085	6818061.657576989
5944900.584985953	4909654.144871203	6770597.527467258
5914417.437441906	4899055.062905622	6725503.033594057
5885576.431818702	4889465.09602025	6682679.518448642
5858297.913465435	4880802.123366371	6642030.219754443
5832505.094778719	4872989.809569545	6603460.5190664735
5808124.067797914	4865957.344640906	6566878.151471366
5785083.803052334	4859639.1100634355	6532193.360012574
5763316.135221423	4853974.34761006	6499319.036378819
5742755.729061774	4848906.926230954	6468170.794718506
5723340.036871605	4844384.967618477	6438667.047662441
5705009.247429038	4840360.605776306	6410729.037978146
5687706.225320547	4836789.741775102	6384280.897614235
5671376.44514311	4833631.732028143	6359249.633322302
5655967.914829977	4830424.102016754	6335565.1049254695
5641431.105716684	4827544.695852641	6313159.9778372785
5627718.867589388	4824992.286018688	6291969.719225578
5614786.35110141	4822737.432168893	6271932.549949187
5602590.921723179	4820753.074470885	6252989.358803975
5591092.081682785	4819014.357421762	6235083.691211639
5580251.377997997	4817498.468585017	6218161.598310085
5570032.325306339	4816184.4597810265	6202171.648398085
5560400.321625525	4815053.120429479	6187064.789685065
5551322.570482747	4814086.895814419	6172794.313164991
5542767.999348535	4813269.686746489	6159315.738063956
5534707.176409084	4812586.76731958	6146586.751032591
5527112.243423748	4812024.663994168	6134567.113108423
5519956.838645292	4811571.074758578	6123218.595652394
5513216.017916446	4811214.743066764	6112504.8616365995
5506866.199144253	4810945.418701382	6102391.436176853
5500885.089367278	4810753.755218041	6092845.593273493
5495251.61589183	4810631.227108554	6083836.2953945855
5489945.87043803	4810570.071403669	6075334.112581774
5484949.048211476	4810563.222134157	6067311.125059659
5480243.391938166	4810604.2635761835	6059740.866490339
5475812.135902452	4810687.3643523725	6052598.296179616
5471639.459607696	4810807.244014281	6045859.754196733
5467710.425128105	4810959.105817612	6039502.792039989
5464010.934837437	4811138.6053054705	6033506.125458696
5460527.701228442	4811341.836382035	6027849.669496432
5457248.182164327	4811565.259302668	6022514.401749965
5454160.55322794	4811805.6965211155	6017482.331197394
5451253.665618721	4812060.268372958	6012736.463584309
5448517.005984161	4812326.382565785	6008260.7144757435
5445940.660577459	4812601.713186101	6004039.874574303
5443515.28840813	4812884.136993884	6000059.59734963
5441232.0806950545	4813171.795436561	5996306.266050515
5439082.750679616	4813463.069780399	5992767.101061481
5437059.471726152	4813756.532163071	5989429.975152323
5435154.880375946	4814050.839032868	5986283.47503538
5433362.034707024	4814344.810443524	5983316.795162628
5431674.394249646	4814637.448384756	5980519.708971136
5430085.801599672	4814927.8358549485	5977882.5878611365
5428590.465927061	4815215.231649496	5975396.379285993
5427182.914295753	4815498.923211637	5973052.4698725175
5425858.001892925	4815778.35444294	5970842.765588612
5424610.884780947	4816053.025783602	5968759.619219918
5423436.998999184	4816322.5148389265	5966795.824194154
5422332.0464801295	4816586.485775516	5964944.571852443
5421291.987121424	4816844.6306004105	5963199.4496262735
5420313.0081895795	4817096.722135981	5961554.3981867125
5419391.520924319	4817342.560355327	5960003.690196025
5418524.154545092	4817581.9405131135	5958541.943826102
5417707.725973693	4817814.821939837	5957164.07426711
5416939.246272773	4818041.12962225	5955865.259748437
5416215.898560724	4818260.835726745	5954640.996404677
5415535.029389681	4818473.916496468	5953487.019508343
5414894.142501396	4818680.387453073	5952399.29906082
5414290.885742712	4818880.281339473	5951374.040361191
5413723.049506016	4819073.654995086	5950407.691507652
