# Supplementary material for: Mathematical modeling of COVID-19 in 14.8 million individuals in Bahia, Brazil
Source: Nat Commun. 2021 Jan 12;12:333. doi: 10.1038/s41467-020-19798-3 (PMC7803757; doi:10.1038/s41467-020-19798-3)
Supplement: Supplementary file 3 — Source Data [file 41467_2020_19798_MOESM3_ESM.zip › Supplementary Material/results/Bahia/deaths.csv]

deaths_mean	deaths_lb	deaths_ub
0.0	0.0	0.0
0.0031522865454344916	0.00045123690037633397	0.009583430659906217
0.00941277114643618	0.0019847397444924756	0.026202213907921955
0.015998229089959886	0.004737621882945929	0.04016399546121707
0.023096682375306297	0.008228962984901975	0.05189332706838014
0.030913146918993734	0.012562055929927991	0.06396266132713582
0.03950161714901883	0.01804480212717667	0.07656715600834346
0.04895990839287032	0.02455371482121553	0.08902074312020936
0.05943568088535002	0.03218966471754256	0.10131759566999723
0.07108534141338123	0.039616565235853954	0.11883403939050288
0.08388176743333793	0.04819239918669692	0.13647394612340696
0.09818713279976563	0.05708357255121768	0.1568449290772213
0.11414969202494417	0.06765812477133498	0.17922940083793562
0.13195540955559348	0.0807115950748922	0.2038765703436512
0.15181926878663918	0.09415810884827074	0.2281398842145167
0.17408815283896167	0.10914961255052189	0.2595208383089743
0.19931026468495167	0.1259444799763822	0.2944307139194651
0.2276863489993378	0.14664007960512682	0.3325968490283573
0.2595374928680161	0.1689819975170453	0.37570477217537945
0.29552383373874913	0.1935626991574932	0.4240277205694297
0.336169067849425	0.2210834844313119	0.48124621740717555
0.38225295028116163	0.2520155045306617	0.5452272393962275
0.43308362560485864	0.289626977623096	0.6126025245472276
0.4911244990890524	0.3329770217569577	0.6974735756487456
0.5561608630930323	0.38318725470043785	0.7762213979219919
0.6288755990619661	0.43526393111338013	0.8629563393734341
0.7097152351641657	0.49427288528839014	0.9637058912669709
0.7989658081889217	0.5632497081610657	1.0756328338484598
0.8968984798168561	0.6433194769322794	1.1928308243189218
1.0037249001216186	0.7353972088325276	1.3179029475591952
1.119201536788606	0.82394079095632	1.4532053281549437
1.243046179996033	0.9167858663293891	1.596635339426578
1.3747596109031652	1.02324247663354	1.7488545031775757
1.5139190963415055	1.1393949067016274	1.9217638935115502
1.6602790375245438	1.2598926099555223	2.1018291515816188
1.8137954461414107	1.3810668114982159	2.292332891922674
1.9748963930839438	1.5051046705509648	2.5108260990263114
2.1443238993038225	1.6343099292597323	2.74380266708149
2.322287022115317	1.7725477804121628	2.977165464087793
2.510227261947066	1.9151011658814459	3.2083040431737357
2.708507175689508	2.066114567917623	3.453385676020095
2.9183490094275784	2.222503322740179	3.712842824421047
3.139918722110607	2.3968705747745496	3.9839938218059006
3.375714210918143	2.579001155011053	4.272952912395886
3.6256112326190855	2.773124648801445	4.578748113818712
3.8910393002360992	2.979953495040384	4.915498992467519
4.173313651661351	3.201577172095422	5.238401774005613
4.473761241055234	3.4390696639122167	5.620541800407704
4.793312665602243	3.6905201176030213	6.015319733977435
5.134392347818801	3.9532586170578057	6.420802920193533
5.497813422858971	4.233604955085183	6.877434405993313
5.885260937316478	4.532978180007027	7.373573494697002
6.298465965703038	4.871232976122737	7.888650513570119
6.739400983098805	5.208424631815673	8.436466983432501
7.210065609914698	5.5479595255057195	9.028074691320436
7.712468772422628	5.891083048756089	9.611016804968028
8.248919779342337	6.281682354175828	10.230749801328457
8.821779083943834	6.693300641635664	10.935017837969342
9.433644013749598	7.148575441728058	11.723451740051948
10.087293384810174	7.664446360286693	12.613425488874327
10.785454659321324	8.190026658218406	13.526878099797656
11.531424242260536	8.7325699697222	14.516114263117249
12.328496398868078	9.296053992772563	15.561705650660942
13.180055176065185	9.890774917053228	16.68342719643595
14.090056034367795	10.567827828285617	17.829597806347373
15.062257426080041	11.255312041781508	19.115970902303943
16.101505975240208	11.957675306727023	20.531536932780597
17.21170534581873	12.703309200718437	22.05121802252701
18.39807175735845	13.486144211294189	23.68212017715406
19.666050511236904	14.308696688926815	25.39426421570638
21.020788417332103	15.205584393995654	27.23080276034444
22.468509663307614	16.179617876736124	29.209902950668198
24.01546182801512	17.22459962802241	31.381039181292643
25.66848058411368	18.357382671180524	33.7530678875919
27.434670668261624	19.542007023064667	36.1927926501576
29.321802591567614	20.8154689059183	38.87739821718513
31.338024884739156	22.126946534175595	41.78936244953631
33.49210796949547	23.49260552336804	44.87095964812373
35.79338669726173	24.93200458896524	48.15639179161994
38.251642721940186	26.459922557707486	51.72254518429226
40.87746317689627	28.162048842036842	55.59933551926492
43.68210723805299	29.951179956089213	59.67926969623113
46.67742607084381	31.767851675680795	63.9761022005249
49.876201736344726	33.69298870458815	68.5518562442843
53.291818932813804	35.73315058990276	73.62827431557068
56.938559340248446	37.919570052387215	78.9024892387634
60.83178718390385	40.25245314847494	84.56204426357056
64.98745242965516	42.77156005556735	90.9661404517114
69.4226826744412	45.47545445565779	97.77371378074076
74.15568485083767	48.18150476616755	104.92784164895079
79.20558167418156	50.95876422605292	112.78589844462293
84.59261212329588	53.83655402266487	121.23459348331237
90.33821050188187	56.872474776511226	130.29868099619807
96.46510324147368	60.07785900959736	139.95724164083663
102.99718274562898	63.457246417305754	150.22990322632018
109.95963326322457	67.0224454944822	161.35224088582345
117.37888251451285	70.97787037469823	173.26627049549114
125.28289686715172	75.24521103810841	186.02375602359064
133.70085755497558	79.70521484728738	199.67885477060662
142.66345828494528	84.37932963880272	214.2865580188554
152.20273080105414	89.31913053660085	229.91291460555684
162.3522481430011	94.53873435606603	246.63466520291132
173.1469125377828	100.03011177251064	264.49847168277284
184.62308990754386	105.82729055332808	283.26578130847327
196.81843344803167	111.94728145644476	303.2155553267506
209.77198045324315	118.40644257349143	324.47034286213517
223.52398392878914	125.22169483290298	347.0999282112622
238.11583265275	132.31382335140907	371.1764990661108
253.5902183724171	139.61526375003749	396.7731708070237
269.9902394529517	147.2990252933812	423.96589106600493
287.36013213196156	155.38345776259573	452.82898527624343
305.7444744683843	163.88586615251555	483.43645151961147
325.18813490034455	172.9888189382395	515.8619890963839
345.73593451412347	182.7982926043005	550.1775519703876
367.432368314645	193.1210633995982	586.4556409551956
390.3211956324576	203.9798320429092	624.762520129002
414.445043289921	215.39572244797927	665.1613844032761
439.84487995373377	227.36581244090183	707.7131366562123
466.559638785164	239.88582762648844	752.4632280071006
494.62533050272583	253.0198117899166	799.4546192374282
524.0747831454398	266.77230672489543	848.7199724679926
554.9367066635931	280.92301091023893	900.2810427811626
587.2351008410274	295.9721845642433	954.1459973822728
620.9884036448525	311.91615998577686	1010.3106499140788
656.2087226976796	328.5774131643007	1068.7530710176325
692.901120965919	345.9964385562864	1129.4339744011459
731.0625255323289	364.19317376530216	1192.3061899510303
770.681139028728	383.15042032380313	1257.2839225556004
811.7353705842701	402.428938136801	1324.2639673281992
854.1931923852194	422.50647519409523	1393.1201732743273
898.0112048539547	443.4017765064423	1463.7013781131604
943.1341229994493	465.1274443990918	1535.8296762065834
989.4939313436618	487.6952941345187	1609.3009912177422
1037.0094882991668	511.1145958484213	1683.8852170054163
1085.586052308265	535.3927001312319	1759.3248519647273
1135.1150805241566	560.5334633391471	1835.3363654005973
1185.4741293754046	586.5381076821279	1911.6108372447147
1236.5268417879797	613.4034805184183	1987.8176834226588
1288.1233894423942	641.1143921490175	2061.3002775138125
1340.1009211620433	669.6268510446739	2131.4928890815813
1392.284211748639	698.9616705492367	2200.0528710210187
1444.4866899785357	729.0982045383698	2268.4232228963056
1496.5116060608025	760.0117252502312	2336.1225355095585
1548.15343209953	791.6712407264754	2403.8296504050654
1599.1992818351287	824.0413186400199	2469.6765488622123
1649.4309017207445	857.0806751288908	2532.7793728630168
1698.6264579596289	890.3846464604509	2591.078428745993
1746.5626262965345	923.9142483591697	2634.671831218216
1793.0167973214373	956.7378954750354	2665.777426730275
1837.7690858631793	989.7078095668421	2697.6043936424676
1880.6048524190169	1022.7341800717459	2727.943247262517
1921.316680256029	1055.7219431422245	2759.2053055647243
1959.706645525518	1088.5726848201805	2785.138592216143
1995.5883220420633	1121.181940128989	2805.6123751593063
2028.788707842655	1153.3261830154952	2830.179786790174
2059.149952155645	1184.9283460634263	2841.6056528537074
2086.5309587097286	1215.938872570935	2850.3996240839188
2110.8086592321465	1246.5149102103294	2851.7613711685044
2131.8791390464926	1277.0981179837609	2859.925069652499
2149.6583586578313	1306.5971797986958	2855.831487927362
2164.0828677299355	1335.0069439069296	2838.577663975724
2175.1099470045315	1365.494736274378	2826.096244454159
2182.7177569073883	1396.665634375332	2811.006249139898
2186.9049646075105	1426.8864244707688	2789.5136027164035
2187.6903518479144	1456.0429434863718	2767.221402520221
2185.11224859058	1484.02181793943	2730.4285049318096
2179.2273803905346	1510.120234051476	2700.210963082268
2170.110008310859	1534.4832813690064	2667.0175608356376
2157.8505599251566	1557.1713918660569	2630.8520962667217
2142.5543805226243	1572.2432776040528	2597.846233988821
2124.3402428530903	1582.6854150614993	2560.741679260806
2103.3388331785814	1585.4822006203374	2513.7591673108864
2079.6911994374173	1585.16536660139	2478.942535687096
2053.5470270900983	1580.9412480295957	2440.5854806471452
2025.0632786165509	1586.884718876212	2405.8440137475604
1994.4025063748693	1588.2583430193586	2375.7479514898005
1961.731290284449	1587.6369064302608	2329.4898928130033
1927.2189445345034	1579.3551460797175	2285.5158782164617
1891.0359571685726	1555.5543469418672	2243.254037792905
1853.3528679158444	1520.1868575330016	2205.3689430602726
1814.3388655009724	1499.074825403026	2168.929888468572
1774.1608873714588	1472.0431634836887	2122.19379879248
1732.9824943482247	1438.4307252944495	2075.4484625303535
1690.963015593305	1393.0344265856252	2034.9065949732976
1648.256812586925	1344.6575520015808	1985.2064544401433
1605.0125350768055	1297.4069202716564	1949.404373294521
1561.3726461627234	1250.486926258321	1904.3792298021747
1517.472850177302	1200.5552449690535	1862.1194916155418
1473.4418458315608	1145.4156808519974	1830.97241892184
1429.4009045537878	1093.0307758547592	1796.7555893690462
1385.4638306841407	1048.3508917870397	1755.1389703964073
1341.7366866891557	1000.5179194819411	1714.388722736916
1298.317969826264	956.59524807798	1668.3100359531359
1255.2983638867904	915.4767608986815	1624.2487782544547
1212.7611604682154	874.694630426684	1582.5482232548861
1170.7817853543738	832.3583063233623	1536.2025638832329
1129.4287927110443	789.5827745406677	1495.7375466972308
1088.7634585733567	749.2945606444002	1456.8041943141877
1048.8402105756227	711.2720151280868	1416.3367662386804
1009.7069359333359	674.8090753598408	1377.237844374425
971.4053105048067	639.8767971672678	1340.101695270495
933.9710154693048	606.444854336082	1304.5460536551777
897.4340706878828	574.6660333051732	1268.9542046220718
861.8191703300113	544.8710084647696	1234.2337985515833
827.1459634018596	516.3836640037691	1200.1631642749385
793.4295073020146	489.0086958224274	1166.90589609045
760.6804798560272	462.486557983089	1132.2156253667044
728.905551985505	437.2249279094511	1098.4807304421902
698.1077626860973	413.1556516774857	1066.4869730236499
668.2866719728587	390.26254693739975	1035.4213830570998
639.4387961836418	368.5025138067038	1004.8285818214201
611.5578050289765	347.8346217551101	974.1755716008106
584.6349733641555	328.4779056165004	943.7806624371979
558.6591679915142	310.14818845210175	915.2763371431508
533.6173016120485	292.7463681148016	885.5302453381507
509.4944289612833	276.2348261293788	853.5516527255076
486.27420687884756	260.5761632212845	822.2654571999121
463.9387529770398	245.7329109701488	791.6937052157605
442.46906891201024	231.67063083836837	763.7330812580791
421.84528538785287	218.3554363914933	737.2112222177641
402.0465473574757	205.75210776076057	711.2459871400737
383.0515252648254	193.83302241400742	685.9683858890104
364.83827575230333	182.73663983853186	661.2957899045743
347.38451002248723	172.28130492204	637.2143535341626
330.6676243204837	162.38650678702106	612.7560027764719
314.6648523758486	153.02530588759328	587.9138683899155
299.3535387121275	144.17254990245564	563.8421480188294
284.71079763649357	135.80348703128038	540.5359129027637
270.7140287117568	127.8939341499812	517.9889367721516
257.34070786099386	120.42217953360014	496.1928693740006
244.56867219318463	113.3648966063127	475.38673561915675
232.3758571706558	106.70166444814677	456.0535467959755
220.7407625065083	100.41179636697197	437.35021609718024
209.64220939720082	94.47713112507918	419.26941069292513
199.05931686639053	88.87615912102848	401.8006735032649
188.97186664034484	83.59527557394395	384.9342984144029
179.35982567461392	78.61485841174871	368.65955290651607
170.20416452306992	73.92077631968496	353.0812026503007
161.48582268371126	69.49544551085565	338.52035903455135
153.1864011466195	65.32528741621499	324.13912032135624
145.288424065914	61.385714808688505	310.20752524712555
137.774357162976	57.653524026862584	296.79566154700626
130.62782986950793	54.14127651728559	283.9390471570863
123.83256582311014	50.83609325935686	271.5784170370825
117.3729270983398	47.72631485734092	259.6912300698295
111.23395058719709	44.800491644060095	248.26569581234025
105.40101843548153	42.04843810009843	237.18493926556465
99.86042157870037	39.46112191663269	226.45868376262942
94.5985375127554	37.029779119683376	216.17114393152792
89.60241953434027	34.74343437736243	206.30700293351936
84.85963374383445	32.59554558756354	196.8544190652307
80.35828153558437	30.5788184931218	187.7974058950908
76.08689813317879	28.682249205630796	179.1225448947544
72.0343196553372	26.900762986086193	170.81578980754117
68.19048368461829	25.227291843035346	162.8653148697906
64.54491055518439	23.655932007958473	155.25647817408884
61.088061470546265	22.180458264124173	147.802823996626
57.81073351272938	20.794877760671078	140.57538722125963
54.70412952780735	19.49419321038222	133.7130860487653
