# Supplementary material for: Mathematical modeling of COVID-19 in 14.8 million individuals in Bahia, Brazil
Source: Nat Commun. 2021 Jan 12;12:333. doi: 10.1038/s41467-020-19798-3 (PMC7803757; doi:10.1038/s41467-020-19798-3)
Supplement: Supplementary file 3 — Source Data [file 41467_2020_19798_MOESM3_ESM.zip › Supplementary Material/results/Bahia/deaths_cum.csv]

deaths_mean	deaths_lb	deaths_ub
0.0	0.0	0.0
0.0031522865454344916	0.00045123690037633397	0.009583430659906217
0.012565057691870666	0.0024666796504573684	0.035494205829396185
0.028563286781830545	0.007128926651356363	0.07565820129061326
0.05165996915713688	0.015885627207136346	0.12807504314665197
0.08257311607613059	0.028331690030501826	0.18958096631213184
0.12207473322514938	0.04700989608890324	0.26463528139922676
0.17103464161801962	0.07091810187443134	0.3526670767576969
0.23047032250336968	0.103493927211954	0.4538315718523901
0.3015556639167512	0.1452205897633453	0.5760494357841601
0.38543743135008873	0.19488166425961845	0.7096461180300083
0.4836245641498544	0.25501117723950084	0.8591383676016612
0.5977742561747986	0.32603713218492675	1.0187351729200538
0.729729665730392	0.4097105841939933	1.2064815623813607
0.8815489345170318	0.5088540066413686	1.4495889325688576
1.0556370873559928	0.6229207134485486	1.7059439569921344
1.2549473520409455	0.754953235507472	2.0012407047897876
1.482633701040282	0.900017079659537	2.3354108475761146
1.7421711939082989	1.0731401680022048	2.7010756764209733
2.0376950276470485	1.2689693074973156	3.098898476152316
2.3738640954964723	1.4900190165085727	3.554105184800783
2.7561170457776325	1.7585190282783767	4.083876470436694
3.189200671382494	2.0516467918772503	4.65981945128004
3.680325170471545	2.3833323036420184	5.34693411750618
4.236486033564578	2.760920584819548	6.045797028630467
4.865361632626547	3.190744365117194	6.836893673904183
5.575076867790704	3.678994315223635	7.745051962050539
6.3740426759796245	4.233833876440901	8.758859901846726
7.2709411557964865	4.869705619322197	9.933079167857324
8.274666055918109	5.62712205410961	11.237518327742421
9.393867592706716	6.47937774841145	12.687604925222235
10.636913772702753	7.400574864628779	14.214914964584475
12.011673383605892	8.483475705452376	15.949464938067297
13.525592479947406	9.627470773695403	17.78047020639621
15.185871517471949	10.935661586555938	19.756183404499446
16.99966696361334	12.363191049826767	22.05335689045758
18.974563356697306	13.889338944833394	24.55208162858865
21.11888725600113	15.470181386159775	27.34871873871729
23.441174278116463	17.165195332083496	30.210775457196057
25.95140154006353	19.108104826126386	33.41248695800281
28.659908715753026	21.24781680293122	36.88720524753414
31.57825772518061	23.489253330548685	40.45733740171866
34.71817644729122	25.98440586283263	44.16591576420909
38.093890658209325	28.688942542787714	48.354405646042814
41.71950189082845	31.551994647661182	52.88960949129317
45.610541191064534	34.55140874061338	57.76066710343204
49.7838548427259	37.7548697208056	63.00611684440409
54.25761608378117	41.28916838169507	68.63387019136661
59.050928749383374	45.156721631037996	74.64649042235233
64.18532109720216	49.30096839699223	81.06212073935836
69.68313452006115	53.73199704283667	87.68886218615825
75.56839545737766	58.45987921154757	94.78594243851582
81.86686142308059	63.33679441332279	102.63666130710726
88.60626240617945	68.54521904513847	111.02975097111889
95.81632801609425	74.10716278593358	120.00208245479487
103.52879678851679	80.04466748203262	129.64327213014798
111.77771656785919	86.38189468172857	139.33588516869952
120.59949565180301	93.12823266130101	149.8914065944639
130.0331396655524	100.12241477223608	161.69006149640228
140.12043305036286	107.54880549239823	174.49342600409642
150.9058877096841	115.43272924265176	188.19238398612566
162.43731195194462	124.09312796611968	202.6212176211439
174.76580835081262	133.56222952139967	217.78856293695173
187.9458635268777	143.62809234010717	234.14971423265155
202.03591956124558	154.21113333026017	251.49513743899007
217.09817698732556	165.460952479	269.71152896820183
233.19968296256596	177.641653044532	289.8476846897397
250.41138830838491	190.6495638840002	312.4563233878921
268.80946006574294	204.0767816588771	336.3708062000562
288.4755105769798	218.33333991039092	361.68252908699526
309.49629899431227	234.09862459754413	388.8152379669656
331.96480865762	250.90372489139534	418.12800642212994
355.98027048563455	268.83920889843563	448.6688918310007
381.64875106974887	287.3273821765847	480.6287420835011
409.0834217380101	306.8737053210176	514.6210937660876
438.4052243295776	328.3837470912804	553.1619380520735
469.743249214317	351.0349762847687	595.2595610734105
503.2353571838126	375.08732291487013	638.647156002424
539.0287438810736	400.0244433629103	686.7952213205156
577.280386603014	426.1783401861914	738.5832918100248
618.1578497799103	453.9467667095689	794.1746907169677
661.839957017964	483.0627698009926	852.7904402632203
708.5173830888077	514.0764215577994	915.6767104845461
758.3935848251518	548.2143714447984	984.3113286018989
811.6854037579661	584.4478203702552	1058.3623194102286
868.6239630982146	622.8482519868594	1138.4469189626964
929.4557502821183	663.685249476832	1223.2171901995341
994.4432027117737	707.9143032544991	1314.7511141928185
1063.8658853862155	755.0081096412688	1411.4275995053551
1138.021570237052	805.1343630544372	1517.018584528881
1217.2271519112326	857.3851898834107	1630.3456199911298
1301.8197640345293	911.5596368607742	1750.1536327988401
1392.1579745364104	968.8381459013851	1880.764617488331
1488.623077777886	1029.4197679760277	2019.469873847705
1591.6202605235144	1093.6724701790968	2168.165356479418
1701.5798937867382	1164.6902111968463	2327.545910954984
1818.95877630125	1239.1426654863599	2495.2350547049637
1944.241673168405	1315.4719977673874	2677.528550570095
2077.9425307233805	1396.34648790766	2871.6310226137894
2220.6059890083234	1482.0275833721532	3077.1198051971032
2372.8087198093813	1573.997190911758	3306.8973567855373
2535.160967952381	1671.8730493678027	3553.0853818523233
2708.307880490162	1775.2787051022037	3810.7851062032214
2892.9309703977065	1887.2534719601044	4093.4494497953465
3089.749403845738	2004.747441203644	4398.37639054614
3299.5213842989792	2124.9011864845916	4725.124607786201
3523.045368227772	2248.5035250210904	5075.128584330909
3761.1612008805228	2376.702369742782	5445.50738845038
4014.751419252937	2511.914062198629	5844.363269678145
4284.741658705894	2654.500527266894	6271.361671379337
4572.101790837853	2804.8397629351175	6727.847288729394
4877.84626530624	2963.3263776368876	7215.60987034101
5203.03440020658	3138.3549839922907	7736.511419730029
5548.770334720703	3326.5728669205428	8292.48438019873
5916.20270303535	3525.576770784703	8885.528513797337
6306.523898667801	3732.462935361383	9518.130182597102
6720.968941957724	3950.326944796186	10192.4297619545
7160.813821911461	4180.299884909671	10910.236530722603
7627.373460696626	4422.990850620574	11669.161435322743
8121.998791199344	4678.148405950142	12468.600497219508
8646.073574344791	4947.068302542904	13317.301981377515
9201.010281008384	5230.5577426267755	14217.563131375166
9788.245381849414	5529.31089253213	15171.689744277046
10409.233785494267	5844.04338593836	16181.98391970881
11065.442508191945	6175.492692355014	17250.726336205953
11758.343629157866	6515.66806846389	18380.15898746837
12489.406154690188	6871.063914607874	19572.4651774194
13260.087293718912	7244.453040497953	20829.749099975
14071.822664303196	7636.608522630864	22154.013067303196
14926.01585668841	8048.316713342104	23547.133240577525
15824.027061542376	8480.383607793341	25010.834618690686
16767.161184541823	8934.744885380398	26546.66429489727
17756.655115885467	9423.79995827952	28155.96528611501
18793.66460418464	9935.700816842824	29839.85050312043
19879.250656492917	10471.972285241238	31599.175355085157
21014.365737017055	11033.416012189613	33434.51172048575
22199.839866392464	11620.823010172935	35346.12255773047
23436.36670818043	12234.969187044095	37333.94024115313
24724.49009762288	12876.610266921092	39397.544199478754
26064.591018784897	13546.477525601964	41536.144481647956
27456.875230533537	14245.271126227179	43748.564812534336
28901.361920512074	14973.655182695024	46033.23317449841
30397.87352657284	15732.25306021066	48388.17390271978
31946.02695867235	16520.468395149433	50811.00542074157
33545.22624050753	17339.636972620865	53298.942787754204
35194.657142228236	18207.85468231905	55848.80513710217
36893.28360018792	19109.456444004307	58457.0280397053
38639.8462264844	20043.528876813034	61075.11662568287
40432.863023805854	21010.143922065683	63711.56640214029
42270.63210966907	22009.27259979851	66383.54065320872
44151.2369620881	23040.78196678401	69085.89404553277
46072.55364234411	24104.429352446186	71819.16595547539
48032.26028786962	25199.859448914056	74573.65027656284
50027.84860991163	26326.35320624358	77342.93733631239
52056.637317754314	27483.317038190162	80182.02129872405
54115.78726990995	28670.263179004265	83102.2020005326
56202.31822861973	29886.3657552636	86032.06276708869
58313.12688785191	31130.681217781268	88965.88931127309
60445.006026898285	32402.15016016284	91897.99897355982
62594.664385556214	33699.600493321435	94828.08304080894
64758.747253286136	35021.751323846765	97747.41927741532
66933.85720029067	36367.218000820176	100649.05402916014
69116.57495719803	37734.51817973982	103464.40531670842
71303.47992180556	39122.078187076375	106094.90733849225
73491.17027365348	40528.24104326352	108685.50670417548
75676.28252224409	41961.531681552166	111241.2941616899
77855.50990263456	43443.52690892806	113687.70424294763
80025.61991094537	44944.63972341237	115962.13510339319
82183.47047087055	46458.68363613728	118178.37948340304
84326.02485139322	47987.748179875605	120334.77528760754
86450.36509424628	49529.96806876143	122429.97003826487
88553.70392742488	51083.432864872	124499.83064707243
90633.39512686232	52646.19597683316	126624.07388791002
92686.94215395235	54216.284696310526	128853.36291747139
94712.0054325689	55816.52566034677	131091.06638196218
96706.40793894383	57493.909395980685	133266.6885643991
98668.13922922817	59180.28857873342	135382.6827088588
100595.3581737628	60873.58322197036	137605.4427262696
102486.39413093122	62571.69485568765	139832.00285951476
104339.74699884719	64272.51647652616	141994.8804342892
106154.0858643483	65973.94283526813	144093.31913422112
107928.24675171956	67673.88048053933	145986.81164739825
109661.22924606787	69370.2573376552	147708.44766835915
111352.19226166116	71061.03222890233	149366.15092191377
113000.44907424814	72744.20387777222	150960.69950013998
114605.46160932479	74417.81923647878	152493.0171978037
116166.8342554877	76079.98188849037	154023.83961986756
117684.30710566496	77728.8589340652	155376.19058426886
119157.74895149648	79343.76577234914	156727.68410547916
120587.1498560502	80939.78572350601	158026.57883624756
121972.61368673434	82517.08980024102	159141.29227594106
123314.35037342353	84074.22601783091	160230.48363849317
124612.66834324974	85609.83209085418	161434.92392467338
125867.96670713667	87065.14557823862	162590.35514633782
127080.72786760493	88390.74426710501	163694.15911602456
128251.50965295915	89689.02877708757	164717.8554901962
129380.93844567024	90959.4195259519	165660.44924918044
130469.70190424361	92054.82256823246	166558.04027669592
131518.54211481925	93119.595950638	167412.25796678133
132528.24905075264	94154.77582315406	168224.7215351879
133499.65436125736	95160.43907764432	168997.03515744183
134433.62537672673	96136.72362471727	169730.78353365097
135331.05944741465	97083.82450777359	170406.43308679084
136192.87861774466	98001.98934418109	171065.15457032516
137020.0245811464	98891.51279432862	171726.9001023435
137813.45408844852	99749.63097948994	172355.74315866164
138574.13456830435	100748.36217410065	172952.45838989972
139303.04012028992	101542.09926845643	173518.43234402273
140001.1478829761	102308.23697192073	174055.01672114542
140669.434554949	103043.27661948612	174573.83572880964
141308.87335113264	103800.08959830528	175029.9314629392
141920.43115616147	104658.1702815202	175472.74270163756
142505.06612952572	105482.92523502462	175897.73056673803
143063.72529751726	106280.88899607294	176299.758759696
143597.3425991294	107052.48880370926	176679.93629006133
144106.83702809064	107798.17862097798	177039.33123740606
144593.1112349694	108572.07882683138	177378.97051875666
145057.04998794655	109334.11956801725	177699.84107624838
145499.51905685858	110070.45363657443	178002.88921806167
145921.36434224638	110781.5765148403	178289.0222310511
146323.41088960384	111468.00207699515	178559.1094911499
146706.46241486873	112130.26051600621	178813.98184398867
147071.30069062096	112735.15440121508	179054.43405979715
147418.68520064323	113243.89445723638	179368.19212670188
147749.3528249639	113732.78315070912	179695.20366803714
148064.0176773397	114202.41269868349	180004.8812942811
148363.37121605178	114653.37297088462	180298.06831346586
148648.08201368843	115086.2480889295	180575.57390667457
148918.7960424001	115501.61482758992	180838.17435656837
149176.136750261	115900.04508128023	181086.61333372298
149420.70542245434	116282.10100837247	181321.60138038872
149653.08127962495	116648.33644569924	181543.8212527149
149873.82204213142	116999.29513786035	181753.92398510227
150083.46425152852	117335.51172259112	181952.53206961177
150282.52356839512	117657.5087725438	182140.23914074374
150471.4954350353	117965.79852448957	182307.45318280504
150650.85526071017	118260.88074606415	182463.68280308478
150821.05942523296	118541.8028101175	182611.23066040993
150982.5452479168	118807.5298584021	182750.55730887855
151135.7316490634	119061.62903795598	182882.45171191316
151281.0200731294	119304.5481249365	183010.698574814
151418.79443029233	119536.72267114541	183114.61663565953
151549.42226016184	119758.57520891653	183198.42937770026
151673.254825985	119970.51846822025	183277.2760027846
151790.62775308307	120172.94208154007	183351.43987113942
151901.86170367035	120366.23842512535	183421.1910211995
152007.26272210604	120533.68385093626	183486.78405451533
152107.1231436846	120679.50114002066	183548.4599558136
152201.72168119746	120818.33743220565	183606.4462132706
152291.32410073167	120950.50259075937	183660.95786405916
152376.18373447546	121076.29557510388	183712.19783427505
152456.54201601114	121196.00187737384	183760.35771659994
152532.6289141443	121309.89692473215	183805.6182371941
152604.6632337997	121418.24559532336	183848.1498427475
152672.85371748428	121515.53902096613	183888.1136975359
152737.39862803958	121603.66475196613	183925.66172070385
152798.48668951006	121687.40419282077	183969.38013887656
152856.2974230228	121766.9646011374	184014.8337425121
152911.0015525504	121842.54424202137	184057.62255591154
