# Supplementary material for: Mathematical modeling of COVID-19 in 14.8 million individuals in Bahia, Brazil
Source: Nat Commun. 2021 Jan 12;12:333. doi: 10.1038/s41467-020-19798-3 (PMC7803757; doi:10.1038/s41467-020-19798-3)
Supplement: Supplementary file 3 — Source Data [file 41467_2020_19798_MOESM3_ESM.zip › Supplementary Material/results/Bahia/Hosp.csv]

Hosp_mean	Hosp_lb	Hosp_ub
0.0	0.0	0.0
0.12148471076689539	0.01927408419232559	0.34731700640969854
0.25101404408671274	0.06347802690658785	0.6443938839632222
0.39375755972045606	0.13333654973719722	0.8909567459398962
0.5526723866482673	0.22912905458499686	1.1278000410990463
0.7295892379592315	0.330106476031477	1.3801878088535091
0.9265004044789857	0.45397248155230063	1.6561961181035003
1.145464263550038	0.6043492546068252	1.9196410529429404
1.388985533989517	0.7730326158686351	2.1959004868803436
1.660142497657408	0.9651667524903353	2.539451565499027
1.9620298086504933	1.1825875254504032	2.9171199136951564
2.298874828903193	1.4077481650603123	3.355108727385744
2.6753733631076666	1.6444771928167372	3.813698816758902
3.096864154112218	1.950208184628224	4.271498764677919
3.56925320304931	2.307641484269473	4.8521590671004775
4.0995460117599745	2.7004314345593285	5.518529202103123
4.6961251556870955	3.188305858337775	6.22410881995399
5.367955893408249	3.705516336128833	6.95460108306251
6.124726099216628	4.310891294622781	7.8489346540102005
6.977900107375961	5.012125993756664	8.891217718599197
7.940195880061092	5.807863918457527	10.007576749050624
9.026034842290496	6.703148264972006	11.405156762001457
10.246817924149003	7.694677727726766	12.935551561216231
11.619526091117756	8.872894847560632	14.633077268809092
13.157976037345469	10.178411053493878	16.444747978194165
14.875363196093302	11.673587666685918	18.308832659842363
16.782427520622672	13.385727667610425	20.30125995975382
18.887094059638557	15.388153179094846	22.60274216750338
21.19531693155082	17.51862219128256	25.003884035906857
23.708571171332988	19.913249942222343	27.546194082704794
26.422623486854796	22.492094102007307	30.236019890165345
29.33061953973022	25.29668346160692	33.342604992492085
32.42380865130943	28.35877336681892	36.60027700135284
35.69435327033331	31.581687411159322	40.03313853360525
39.139982757767726	34.73689886182483	43.90508216188293
42.765417956163446	38.13245621940142	47.756529995964954
46.580448667993686	41.654314211317484	52.05765702216835
50.598271979302126	45.3703107159799	56.52638747900994
54.83376261847629	49.231908500203254	61.28893548228936
59.30476096778316	53.24558474415144	66.00884223334607
64.03006123257	57.425068943804504	71.13282862059148
69.03038328520071	61.89692887730145	76.62790935416086
74.32669270198453	66.76106585480503	82.44072443417086
79.94389179589318	71.85334362812989	88.5074152460219
85.90655798357761	77.31791431209663	94.98863821835332
92.24110761619099	83.19370971679359	101.83730661329976
98.9760100877174	89.44570506607394	109.21385618651757
106.14147090298485	96.02706558370305	116.98459708226068
113.76909105243455	103.09599701457694	125.23611815165569
121.89393851955467	110.86711734180908	134.15553103432552
130.55221525740737	119.0590827317865	143.44326178055536
139.78257659429426	127.59208186823795	153.53757140869772
149.62619452062174	136.4380426661706	164.55056826506888
160.12713163889634	145.91586744692628	176.35700219259496
171.33236387946923	156.12138973440278	189.28234747461204
183.29179592109722	166.90582465274946	202.60433860959665
196.0587179675895	177.57697575890876	217.042127635643
209.68996610297202	189.33279967090766	232.30549382013197
224.2462198749658	201.3344870461081	249.39257280479973
239.79230329560394	213.9185966651894	267.33752645540164
256.39709289761913	227.65225229245914	287.61047093020784
274.1344118813312	242.48854368538292	309.1327469957773
293.08297018277045	258.0642043871695	331.4324634332544
313.3265645079749	274.9209605108702	356.10343631544987
334.9549624393033	292.4924805842958	382.0013447894621
358.0634135339613	310.99447977545844	409.79981481466734
382.7545561905679	331.5920574964405	439.61400496813724
409.13674142479493	352.54217920865716	472.92705464968105
437.32614917507004	374.60892038449504	508.89777430418013
467.44699164188347	397.43849356832385	547.5258641055834
499.63119148183875	421.07226353117153	587.8484807254245
534.0198854728642	446.6341283868005	632.1981938909962
570.7634342864717	473.1187395764911	679.9087742164763
610.0222551285215	500.9637807319705	731.7941264274674
651.9672701612824	530.7043308927844	788.1804061982884
696.7808203815789	562.5364737581954	848.8759460074523
744.6571064065265	595.0404701456036	914.2083808972268
795.8030761497903	631.8015697273214	983.8041847827601
850.4392002361188	670.1687956317407	1057.5897114463098
908.8001144899554	710.5835144154164	1136.404532867913
971.1355996939433	752.8042071858447	1221.5578133948243
1037.7115025573992	797.0148465285031	1313.3444983108325
1108.8104744557616	843.1839239062551	1411.9465608488415
1184.73312636148	891.9894660127393	1519.147582975886
1265.7988450740866	943.5058182809678	1635.8489291944782
1352.3468248916324	997.921969339566	1761.3832343189986
1444.7373638952822	1055.4271547104333	1894.9816054460089
1543.3525218054724	1117.1748864777146	2037.1787710478793
1648.5973973173818	1183.09113185144	2189.841623273438
1760.9013561837307	1252.8265137149886	2353.708382254553
1880.7189936296227	1326.5949981119961	2531.590485918927
2008.5311952254574	1404.6205275689663	2721.9983052616963
2144.846271467739	1487.1387692945136	2924.3202844950442
2290.2011519100124	1574.3968719829575	3143.328083690174
2445.1623333160287	1666.654409643665	3378.770871317194
2610.326898422304	1764.1839382027063	3631.725320693272
2786.3232141012586	1867.2704131283663	3900.585460947732
2973.812089041412	1976.2122733642377	4191.690914110188
3173.487127791659	2091.3215795671376	4503.699405690339
3386.07554832109	2212.9251654467	4837.892259613822
3612.3383785750584	2341.3236870064698	5194.658785560307
3853.0707649899045	2476.894829078071	5576.1380827182775
4109.101736631259	2620.0236511557346	5983.951819517231
4381.29385890674	2771.0965239375873	6419.662113957228
4670.542457277422	2930.5154872061025	6884.882524405348
4977.774576612896	3098.6994071677173	7381.276384696931
5303.94730921381	3276.0808654677758	7910.549050816971
5650.045662401056	3463.1086483630615	8474.440830330923
6017.08016659921	3659.444852276264	9074.719261462375
6406.083103532472	3864.4358174183217	9713.166176424798
6818.104891615938	4080.223803819459	10391.320567182658
7254.2088901073885	4307.2977733810785	11110.38631388039
7715.4661202708685	4546.011709132912	11872.907505009925
8202.948332878446	4796.913933229427	12680.5977890123
8717.720505762058	5060.61394903381	13535.106595318266
9260.8322868534	5337.644293009482	14437.986511425544
9833.3078681386	5628.545276987713	15390.674570015613
10436.135456633901	5933.864199795486	16394.458770925765
11070.2547699823	6254.152574677464	17450.445573783734
11736.543883393511	6589.963975436421	18559.525801541
12435.804788864607	6941.8521932888125	19722.337668782187
13168.747517145772	7310.367240123227	20939.226476195763
13935.973311323849	7696.053187876509	22210.205869958143
14737.95715740445	8099.444031019556	23534.918688007194
15575.028844481125	8518.623904380971	24911.468169674212
16447.35408996513	8955.225964434227	26332.573020792745
17354.914466119688	9410.829097088063	27796.64134280247
18297.487996672004	9885.897763419187	29314.257934868554
19274.62890232192	10380.865471479634	30874.941268067105
20285.648940577314	10896.131864190456	32475.96823653121
21329.598908892236	11432.053573130477	34134.54382159139
22405.25184947642	11988.943496788193	35784.37288231547
23511.08798851193	12567.058042527027	37487.055775815636
24645.282170047874	13166.595767788447	39216.77406201927
25805.69369967554	13787.685254037355	40951.279818925614
26989.859519961006	14430.382491137763	42685.40603273976
28194.991714641485	15094.659907962145	44417.42841170862
29417.97855630901	15780.399585045645	46139.18089680093
30655.39029316775	16487.388162204534	47842.114316197156
31903.489619534117	17215.30534402802	49523.998667566324
33158.24720133532	17963.71862562291	51193.17775760177
34415.36227954766	18732.07711303362	52786.58457260972
35670.288336155994	19519.70303684671	54409.4528770406
36918.26355968434	20325.786864066205	55957.68899511012
38154.34615836501	21149.380425092517	57304.921880602866
39373.45373962287	21989.39365124314	58554.46060499776
40570.406152553325	22844.58874008658	59708.004904742294
41739.97202721487	23713.579316404623	60840.290973430776
42876.91711217597	24594.82975822737	61868.68938069472
43976.05448344417	25486.653011393937	62787.10041621425
45032.2954644283	26387.211409107098	63590.241242184464
46040.70005070187	27265.16358588384	64273.70812859942
46996.52657744503	28132.390630897797	64834.025797597234
47895.2793244523	29018.32168509022	65323.910688706135
48732.75331250434	29903.42624129594	65837.83188544387
49505.075612180255	30795.06656528537	66435.05986559734
50208.742390918254	31674.211130276224	66995.00369294352
50840.650930544914	32542.461749856702	67735.01678350335
51398.126751369964	33396.930536182714	67764.32012010802
51878.944786783344	34227.18099973181	67518.01876936643
52281.34481321056	34942.358994580776	67797.54824105099
52604.04096202593	35710.26618822422	67574.60531399693
52846.22514617388	36422.09943481619	67887.62813856691
53007.564758268025	36988.162474175435	68152.72340721807
53088.19511627986	37555.81374006298	68100.63415797606
53088.70674148119	38016.4845643959	67454.25779479643
53010.1274203999	38530.63131791196	66694.9363132276
52853.900398595426	38898.476814381414	66162.32226916162
52621.85900061896	39215.43896777391	65362.27708576382
52316.197879428764	39541.790387807865	64862.77342195614
51939.44181269595	39740.37739125797	64551.31504977348
51494.41263403184	39830.83915355787	64517.917690691385
50984.194586256686	40131.9044822289	64069.08753246322
50412.099209949665	39849.730810145775	63248.75213275578
49781.62965602315	39415.41821895395	62117.90109225862
49096.4453692119	39218.315548397164	61013.83524869865
48360.32745979103	38690.18690023825	60061.69453021403
47577.14498590779	38366.63397882036	59058.68034971659
46750.822668168505	37705.007561006634	58239.48988638755
45885.3103812567	36669.049344116254	57489.99630184831
44984.55454232331	35831.14068600003	56402.373198516056
44052.471447130585	34907.35869707828	55431.559958843245
43092.92298335776	33750.58584574571	54358.49405847853
42109.69460080074	32461.634799041152	53679.374632412335
41106.47567099942	31351.11582773857	53142.08454228547
40086.84230716641	30279.284532602687	52437.39702632898
39054.24218896584	29178.132859479156	51672.352444639444
38011.98210528627	28000.89049395614	50851.04169030511
36963.217427738615	26848.089690105444	49671.71351741353
35910.943742963595	25721.399289301367	48392.67473938795
34857.99057021487	24622.239085703146	47345.54700510408
33807.016928575365	23551.147686962366	46491.956264062996
32760.508436089814	22508.170425075885	45704.92028188273
31720.77604908313	21495.851930533172	44934.04925781224
30689.95621198402	20514.744617996166	43901.51549445787
29670.01299418906	19565.23073786941	42743.486506168214
28662.73999708498	18647.52417459748	41865.36853383519
27669.764338595727	17761.699143591537	41020.66154224441
26692.551130432716	16907.68947867139	40174.75782594682
25732.40888095493	16085.315586608976	39276.07735341367
24790.495013166408	15281.782951935047	38408.55016921516
23867.822229671197	14506.115079155905	37393.50139477009
22965.26530386277	13762.568838601688	36378.46825457529
22083.568179510312	13050.505282474187	35378.03263577695
21223.35087583149	12369.225275919864	34388.20405001955
20385.116951414195	11717.974775060213	33403.1810621261
19569.26089237734	11095.960754820913	32424.733631997253
18776.0753253689	10502.352466508542	31382.089176125482
18005.758310586956	9936.28973357462	30313.314796835995
17258.420461998725	9396.896100887025	29332.70622514328
16534.091730609634	8883.29377554532	28353.02012118444
15832.728510734145	8403.02723165514	27432.73288503616
15154.219796800235	7956.5479378687905	26559.41120434308
14498.393527597185	7530.446882126034	25699.64133972367
13865.022864143895	7116.658051911211	24854.274027970605
13253.831530335045	6712.315300500928	24024.058500440173
12664.49926859555	6328.991129675394	23217.70963156726
12096.667317553	5965.7800409968695	22341.148613766116
11549.94296097509	5621.793941068918	21484.058779452716
11023.904129351376	5296.171775640584	20672.31173030054
10518.103930378926	4988.072654062746	19909.317340891328
10032.07396862175	4696.684886866496	19195.10751817238
9565.32846283247	4421.216977545169	18526.867608497116
9117.36739604698	4160.904518364302	17875.461409473566
8687.679844946715	3914.9280220383043	17250.68276972542
8275.746709933377	3682.6517407352467	16639.59006304951
7881.043374236612	3463.4067244401585	16042.507671145553
7503.042192370938	3256.5335457323936	15459.70179927785
7141.214262409796	3062.1469908044837	14883.847874841711
6795.031763632191	2879.523757837678	14290.616771399524
6463.969544211527	2707.2821546820514	13718.648058984927
6147.506855406595	2544.8789216240098	13164.978887944484
5845.1285659393625	2391.797966006665	12640.017603227672
5556.3262841472315	2247.5460692260117	12140.68724699393
5280.599800281699	2111.6373762005	11656.729571446831
5017.45763671351	1983.613923165501	11188.011727596462
4766.418016850904	1863.0686628963676	10734.373112651869
4527.009659356479	1749.5942885060972	10295.625469324703
4298.772073041565	1642.799542323564	9871.555720386754
4081.2563256770122	1542.3151143956306	9461.930007136374
3874.025044409202	1447.789855264818	9066.494953015506
3676.653055801468	1358.8870571047541	8684.98055415945
3488.727414818761	1275.289411623587	8317.103184846428
3309.847689574799	1196.6947214225183	7962.567598216403
3139.6259088422225	1122.817856560087	7614.550710818086
2977.6865711910546	1053.387039257108	7278.286004439105
2823.6667617515914	988.1464901614333	6955.154244088306
2677.216057516513	926.8524701751762	6644.775449747188
2537.996205594272	869.2749990199047	6346.770109597848
2405.6812084597946	815.1980117713373	6060.757876964104
2279.9571991557646	764.4176704536889	5786.364070132432
2160.5219972894633	716.739674073634	5523.214698468997
2047.085059913114	671.9793611691074	5270.937297287596
1939.3673646233583	629.9641073419989	5029.170388323644
1837.1005805943373	590.5286188741554	4797.552896167868
1740.0275603792327	553.5194612181604	4574.676576349008
1647.901472803335	518.7931828525357	4360.336745552336
1560.4859166086928	486.211296195882	4155.304747823744
1477.5543312756843	455.64512352940153	3959.234563982754
