# Supplementary material for: Mathematical modeling of COVID-19 in 14.8 million individuals in Bahia, Brazil
Source: Nat Commun. 2021 Jan 12;12:333. doi: 10.1038/s41467-020-19798-3 (PMC7803757; doi:10.1038/s41467-020-19798-3)
Supplement: Supplementary file 3 — Source Data [file 41467_2020_19798_MOESM3_ESM.zip › Supplementary Material/results/Bahia/Infec.csv]

Infec_mean	Infec_lb	Infec_ub
3.2657158734765606	0.09074671758138315	10.552873047026136
1.1467606579250922	0.36798539265993013	2.0583067399917776
1.4562073755929945	0.6639920062151782	2.198111258246234
1.726856655185285	0.9124547342212785	2.457456080997333
1.9917476033687398	1.093923683998447	2.781030479973281
2.2735514120513822	1.285647414749624	3.1080546092679353
2.581604426123008	1.5021024911173924	3.4750480891771245
2.925113807755562	1.740635788783619	3.8954820897243074
3.312812273587607	2.031987347102412	4.343506072442156
3.7532958192093178	2.3616884710645225	4.821414463979715
4.245554591587063	2.735800150276803	5.417992227836978
4.806825865766199	3.2441622739313827	6.0914682434467515
5.442921419627935	3.8010328945635803	6.8954179299698675
6.163490474095082	4.353167222058601	7.875184817717303
6.977346807710295	4.936778990304305	8.930667598699616
7.8993717110905965	5.722743309249919	9.908552812232596
8.950409232933133	6.567156589579092	11.209800017940232
10.134645380672751	7.562553560465105	12.781990460393878
11.468514448000137	8.716178360607412	14.672420694465544
12.977575715920263	10.069873359963047	16.889261096571623
14.679118008604288	11.536467352020367	18.862098466556994
16.586087889898394	12.955618155490898	21.203564399359692
18.643078427843495	14.720800201032851	23.958499969066615
20.922554489872034	16.62765589232547	26.341972712284534
23.372314777962234	18.67464576542421	28.676333386514642
25.968064937991805	21.183038573844	32.049680914905785
28.672470745141133	23.684701541940143	35.140705189965175
31.47758875098243	26.280683501065873	38.47119506661256
34.344630894197486	28.843008322223866	41.65452505917961
37.14573987373484	31.106404264718343	44.706246368875014
39.91915215341706	33.578315424587615	47.89053258526424
42.663615475048275	36.161316506335396	51.76543832422093
45.41431656152016	38.94315796829293	54.5623356919265
48.26653101060344	41.76161394617421	56.72741589587435
51.402137528875926	44.90469189722174	59.688111608632845
54.825214912714685	48.28098011587869	63.151074918857745
58.52531249274148	51.92457978698643	67.1177154984593
62.507409875510895	55.84234326453207	71.36975284327315
66.76686089046923	59.974326364737855	75.66083282823314
71.33606981132847	64.45552330048308	80.3146992393747
76.22000890487126	69.21554431509156	85.29584058873351
81.44533481586892	74.23120628644577	90.43252495908993
87.01524567836312	79.78360030473033	96.26938737250774
92.99112855314624	85.0286987073619	102.30236243256093
99.37009226338697	90.96803009711046	108.77121233902824
106.18431161309792	97.26423251910981	115.7485012983854
113.46829525881142	103.89215292141489	123.33391793130465
121.25506857776188	110.96397977850287	131.86584492345227
129.56866527197423	118.62737333033812	140.86809372104224
138.47050142259303	126.67807168926609	150.58473617489915
147.98081173209567	135.35587619610487	161.06666225801098
158.14290493328556	144.15026252998408	172.57283230383456
169.00137941246095	152.96752298603369	184.73323051258694
180.60713037942705	162.54086676324542	198.23697582631567
193.01219092967267	172.53156407460588	212.6192013894684
206.26902267576514	182.58808220012645	228.20241665126838
220.43756002482522	193.22234453803384	244.33275916528805
235.57925692716358	205.245539173669	262.7669789039078
251.76189829734932	218.11733861106705	282.14145044326807
269.0579392281088	231.79398772953562	302.97980579229295
287.5385531704324	246.0332736697307	325.6341851069227
307.2897737072812	260.9957883000705	349.41576603304713
328.39730942978355	276.86355093243833	376.142557254038
350.9497084424356	293.6858728141618	404.852600399361
375.050760098614	311.4031336534084	434.45255589264724
400.79670119828984	329.76832346027663	467.30751276091814
428.31526815324804	349.386778178925	502.75962642688637
457.7070282548778	369.941999384655	540.9864907799129
489.1076644328979	391.71775819641215	582.8368594629858
522.6588994382904	414.9174320399587	627.9303602688631
558.493061903198	440.10520239034565	676.4634665946396
596.7716956161909	466.75615538623344	728.7226529714818
637.6553258517692	495.13400578815964	784.3593851104313
681.3199617385227	524.1688424462	843.6547289832808
727.9475972478122	554.9245770624797	906.7055378460004
777.7372260954062	587.4098176178638	974.6421693239354
830.8963463985614	621.54483917428	1048.5757454944094
887.6483688807031	657.0649875634497	1128.1136155678641
948.2298502996102	694.581755848271	1213.619194785124
1012.887569293513	735.8813965944071	1304.0630360634998
1081.8871952026395	779.6388196634621	1400.1788489988114
1155.5111325389282	825.892918445848	1503.2237286262023
1234.0545579370912	873.4677461955407	1613.6562903323456
1317.8337073883797	923.4638126030811	1732.0327899399226
1407.1789703523257	976.2585628848051	1858.8785119484423
1502.439903173612	1032.0047420783544	1994.731770291638
1603.9899923231942	1090.8272061352807	2140.1840298732404
1712.2153162628529	1152.9965914250804	2295.8474616063804
1827.5260643124986	1220.1762641692044	2462.3930591475237
1950.355072921031	1291.0050081950546	2641.1800533701744
2081.1533938271746	1365.857559849059	2833.4428509938525
2220.3925626551436	1444.867681556884	3039.0211364888914
2368.5676815419324	1528.416291989743	3258.7331195826773
2526.19701227175	1616.5017037911973	3493.4317224643464
2693.8184276088477	1709.5083251962683	3744.0036347510336
2871.991406522859	1807.6479219004316	4011.3650720022656
3061.2934817726923	1911.1842909362572	4300.104481257615
3262.325647388034	2019.3741199488732	4608.411206621608
3475.703870018884	2131.509057356684	4937.341158307047
3702.062556152828	2249.5320611677257	5287.926924958503
3942.0482341652623	2373.718944434355	5661.048744987807
4196.321700731396	2504.3570935733214	6057.791834169526
4465.551733222768	2641.7176814983113	6479.233605811578
4750.4117176560285	2786.092547152916	6929.654275064899
5051.575508861003	2937.7866822894503	7409.235060674468
5369.712822247992	3097.105623076338	7917.348643642852
5705.481026031339	3264.358694220894	8455.004982748555
6059.523209894276	3439.8576790214697	9023.122154205605
6432.461088244967	3623.9199331123546	9622.524029581138
6824.872309827106	3816.8648841601507	10244.810845600947
7237.304238397204	4019.0125983401344	10898.402657620165
7670.243054251809	4230.679083246862	11583.839855659191
8124.114440222709	4452.181807047133	12301.24899208111
8599.26515127803	4683.82661119825	13049.197507273573
9095.952380554432	4925.911323777444	13826.199146478997
9614.331227788707	5178.728616029762	14633.678738419241
10154.43436215238	5442.5555616719685	15470.653649953367
10716.162887268405	5717.651458670575	16335.829568569938
11299.266847337829	6004.266469097232	17227.50308157957
11903.32825580124	6302.60923391611	18144.82288375398
12527.749668949782	6618.55491318824	19084.368017616318
13171.734014958503	6948.377449378959	20042.946472189884
13834.27214370228	7291.105811465497	21007.135564783926
14514.132182271764	7646.84230630644	21993.486788353017
15209.842491821097	8015.669289966498	22993.90487888021
15919.688956875305	8397.5961468029	23997.65902462545
16641.70076141619	8792.581440981932	24999.473726732835
17373.656935021598	9200.526414273902	25993.67500144103
18113.07523010188	9621.229827738782	26975.39865643423
18857.228817295894	10058.375969295394	27937.31576569291
19603.143748994342	10511.189206253799	28872.569158804254
20347.62483234354	10976.368104509564	29774.34816736055
21087.26690109352	11453.393022030414	30635.74566185957
21818.480971572088	11941.649325317263	31449.88624302717
22537.52537552627	12440.395621277308	32209.98008804423
23240.541407534904	12948.812735882522	32909.521148976775
23923.590321965155	13465.937958013972	33542.36789819719
24582.69582025896	13990.687406043104	34102.79618033136
25213.89297643481	14521.850472423863	34554.02716344543
25813.27535886572	15058.086293111028	34921.4532750763
26377.046756548898	15597.936989428217	35208.37544830103
26901.571505418964	16139.834476393195	35413.373837272986
27383.42316711268	16678.20415549223	35527.73816232967
27819.433768456893	17202.904776539	35573.6930665541
28206.73430014584	17723.35042622222	35548.35021199973
28542.803038416612	18237.558354619105	35432.503690289974
28825.49343791668	18743.4746446277	35217.79739502728
29053.06735074427	19238.967481658983	34852.55522480927
29224.213923866606	19720.942942344293	34468.131924036505
29338.066345373598	20187.06499495193	33984.85486422242
29394.21190296832	20636.143866608298	33444.59040438032
29392.688661443546	21065.979002789056	32932.23580842376
29333.979525286122	21474.398462906684	32353.85860054775
29218.99692639994	21859.292953537224	31858.62918011553
29049.063663847995	22218.635477162752	31368.09461237499
28825.884065116497	22550.469093892098	30835.571634456137
28551.515834578302	22852.958318570876	30373.43041483679
28228.33216500143	23124.429518035002	29888.84913366694
27858.983509396487	23363.253809973412	29388.551949432196
27446.355555886053	23397.118202076294	28859.442099918073
26993.530147890175	23210.320925544383	28371.75101704261
26503.73931772548	23164.977783098904	27850.574426967494
25980.325710465015	22677.940744258296	27347.103425115783
25426.70065939899	22261.64432911185	26882.67305933872
24846.306366388333	21378.107638541165	26425.8255449677
24242.580344222715	20478.554001964472	26009.97028332817
23618.91959293678	19566.312047277504	25569.663157036626
22978.652305664855	18671.048163042266	25148.575585087136
22325.010790958382	17791.13430453751	24675.334162843355
21661.10858054884	16931.418208524952	24216.127546953023
20989.921114381916	16095.92469150012	23851.198605776575
20314.268578498337	15285.44143284018	23431.338813149225
19636.803127702056	14496.665397566387	22993.206872092844
18960.002047113892	13736.033380439105	22599.497072732192
18286.15943471267	13004.088436707674	22216.559351999982
17617.382280287347	12307.983649964775	21874.954644256744
16955.590433472047	11641.714354679094	21485.87372249311
16302.518269913438	11003.577539036523	21070.11031479469
15659.716353187983	10393.367541736225	20672.77993936035
15028.557812849274	9810.743129345366	20242.22260183563
14410.242613238577	9255.219927961269	19819.515566139118
13805.806550188441	8726.224788618274	19371.034280288368
13216.129907362974	8223.105922112998	18879.020379674992
12641.944387146334	7745.138128082489	18381.005490965974
12083.84396670869	7291.542590517691	17876.165662880943
11542.29403306039	6861.4963238456	17395.262276437545
11017.640365076963	6454.158562619647	16915.591441968158
10510.12043567583	6068.420376776875	16432.193924754454
10019.872739788621	5703.576654484594	15946.658216809592
9546.944748878139	5358.85027073971	15460.50851423058
9091.30316033772	5033.355113742797	14975.17666962514
8652.841889515366	4726.220486347738	14491.970678595104
8231.391973248448	4436.589924008678	14012.156192486238
7826.727034771264	4163.62020059058	13537.152639947319
7438.572168372417	3906.487142225384	13067.952150329718
7066.610820614375	3664.3962038417753	12605.171030837157
6710.4901591011885	3436.5719756990206	12149.664607954968
6369.827805942797	3222.2597608592187	11702.176493341882
6044.216616586396	3020.7515208122845	11263.343849183857
5733.230783723729	2831.3375181017095	10833.765925920346
5436.4288527234985	2653.3734560860557	10406.374274417984
5153.358135608785	2485.4571522900023	9985.331976027395
4883.558134458049	2327.672827961651	9575.728248876163
4626.565142352035	2179.604454012372	9177.777389141964
4381.912086920176	2040.7017816583393	8791.658481262013
4149.135063887544	1910.4196549586022	8417.863256855337
3927.7726652235456	1788.2583082338679	8056.152212254674
3717.367623906321	1673.7344352805871	7706.381914707896
3517.4708759727555	1566.388958251907	7368.50546633639
3327.6409847338446	1465.79819254608	7039.8137025064425
3147.4448845017887	1371.567081908608	6721.6803326780955
2976.4614124001714	1283.282189601846	6415.4339402183705
2814.27937232485	1200.59102404	6120.886399986536
2660.4987111926393	1123.1505398532784	5837.8078916702125
2514.7332867053265	1050.6318756412484	5565.9681140316525
2376.6075746621314	982.7370497455704	5305.088576797145
2245.7602129657703	919.1762422539875	5054.892540567909
2121.842062200052	859.6881304311275	4815.114386191236
2004.516777321	804.0087111797941	4585.44726690321
1893.4610638008876	751.9060940305121	4365.599908802628
1788.3653692653809	703.143406781234	4155.2619214231145
1688.9308514454956	657.5209149921545	3954.1262622530567
1594.8718179821708	614.8321524800209	3761.882842138339
1505.91537052955	574.8948001320125	3578.2233975084782
1421.800463370088	537.5338622389711	3402.8345036061883
1342.2769863557733	502.58363883065175	3235.4215017655333
1267.1078437684696	469.89120573038235	3075.6857593367686
1196.0651271175611	439.3132430182421	2923.331268106907
1128.931684796238	410.7202141795308	2778.065486431581
1065.5012657346674	383.97616312347236	2640.559198141662
1005.5770526230084	358.97347476914877	2509.9175693008174
948.9720194424069	335.5856474571745	2385.4064430439785
895.5090263532219	313.719970834587	2266.772432860016
845.0188210917488	293.26710632022	2153.7642365054867
797.3406645710445	274.1489363133616	2046.1442516026727
752.3225184711949	256.2625497134053	1943.676385301206
709.8185844157157	239.54528539678432	1846.1357596600778
669.6946005454566	223.9158457959071	1753.3949636679492
631.8179144556797	209.30110394501244	1665.161885463004
596.064704557342	195.6403708812606	1581.219328225759
562.3202201942536	182.869589354808	1501.3744616078152
530.4717440132391	170.93409387700962	1425.443591039325
500.4166936563482	159.7692675453436	1353.246875441755
472.05492114324124	149.34004289696458	1284.6096744785782
445.29173907144695	139.5857029645005	1219.3686572051256
420.0386622358691	130.4712681026489	1157.3589058555951
396.21053199911955	121.94705798146316	1098.435917135223
373.7307051253207	113.97134957673262	1042.4458348551354
352.5212419887981	106.52707878435612	989.2577614034174
332.51171410508266	99.57207414793666	938.7303933810498
313.63484205509025	93.06140453088446	890.7385165210053
295.82726334847973	86.98079017093988	845.167906226555
279.0284424297465	81.29742854334182	801.8866879232924
263.18071965581646	75.98795363067184	760.7783711358611
248.23353544238117	71.01981035729405	721.7612285680891
234.13374800821347	66.37530581882456	684.6993255860693
220.83357623096555	62.03680957391626	649.522570956306
208.2888007062222	57.97966856383719	616.1334898948143
196.45646599770012	54.18907229672769	584.4402685007194
