# Supplementary material for: Mathematical modeling of COVID-19 in 14.8 million individuals in Bahia, Brazil
Source: Nat Commun. 2021 Jan 12;12:333. doi: 10.1038/s41467-020-19798-3 (PMC7803757; doi:10.1038/s41467-020-19798-3)
Supplement: Supplementary file 3 — Source Data [file 41467_2020_19798_MOESM3_ESM.zip › Supplementary Material/results/Bahia/Infec_cum.csv]

Infec_mean	Infec_lb	Infec_ub
3.2657158734765606	0.09074671758138315	10.552873047026136
4.412476531401661	1.0458119044547423	11.615219294658115
5.868683906994648	2.112594509200381	13.072702657670732
7.595540562179939	3.205427979003712	14.802333643439635
9.58728816554868	4.5293056618224306	17.26536708751266
11.860839577600059	6.089859896571239	19.78121344754676
14.442444003723068	7.823232974672754	22.900073608369908
17.367557811478633	9.831898104028287	26.589425816035764
20.680370085066208	12.075474580905471	30.829639509164227
24.433665904275554	14.5693066988536	35.55600322099358
28.679220495862612	17.457219145016154	40.985404913579984
33.48604636162884	20.73383757303648	47.00657401807857
38.92896778125674	24.705398222077676	53.79592522813667
45.092458255351794	29.04991311843823	60.65634117994492
52.06980506306213	34.205364909309736	69.09490748567669
59.96917677415273	40.30203281658714	77.8347140558426
68.91958600708578	47.23510449906051	88.01461593525309
79.0542313877586	54.80994335484007	100.5283742976599
90.52274583575877	63.36615626362381	113.81248677542881
103.50032155167906	73.71983687531707	130.0369988427903
118.17943956028331	85.18082729209031	149.0039376025107
134.7655274501816	98.15133525509349	168.4916016929783
153.40860587802518	112.93191885309324	190.8836137834299
174.331160367897	131.09547117865264	214.92129277975374
197.70347514585956	152.38569270001278	241.1567729594684
223.67154008385128	175.75156033475804	270.2509664427658
252.3440108289923	201.8347558019463	302.18121936306045
283.8215995799747	228.37293257426455	336.93985284217536
318.1662304741721	260.0950069637405	372.9025725923135
355.3119703479073	295.5771472096411	414.4205857331617
395.23112250132385	332.2919564630953	457.07912856261714
437.8947379763723	369.90131888147073	505.66272036725377
483.30905453789245	412.6749059683051	555.3923516400423
531.5755855484953	458.87094001627383	610.1060075254081
582.9777230773716	508.2009615038838	666.8961616096492
637.8029379900869	558.6567164316361	728.0731745109756
696.3282504828275	612.4348368404701	793.3661436863606
758.8356603583395	669.8835478795329	864.8272138422145
825.6025212488083	730.8108927480554	938.7564253455915
896.9385910601369	794.969348852774	1016.6303990722872
973.1585999650076	863.5590084828602	1101.675403138851
1054.603934780875	938.4272365537664	1191.8913345886344
1141.6191804592395	1019.8771024841088	1287.706002462095
1234.6103090123859	1106.5854508528091	1386.727498370792
1333.980401275774	1198.1050854043467	1491.7987651406438
1440.1647128888717	1295.521249589372	1605.213294246289
1553.6330081476829	1400.2160552505868	1729.947886097419
1674.888076725445	1512.002586696105	1861.5405887978977
1804.4567419974178	1631.6848646975395	1999.3610509275236
1942.9272434200109	1760.753530188398	2144.2632713852695
2090.9080551521065	1903.0215252133257	2300.7287578773526
2249.050960085394	2050.994581053707	2469.949194935434
2418.0523394978536	2210.183520367445	2649.6358008831658
2598.659469877282	2378.2710834637764	2835.3765713139164
2791.67166080695	2555.3030425519833	3036.786326102065
2997.9406834827164	2744.3752812391167	3256.2374456454427
3218.3782435075423	2942.6454204271167	3492.5661204510243
3453.957500434705	3158.463227859979	3742.7022890412773
3705.719398732056	3393.726306691912	4018.9390414861764
3974.777337960167	3633.9832060424665	4305.180918172376
4262.315891130596	3897.594426679572	4610.3020008732765
4569.605664837878	4164.491498165506	4951.948923057657
4898.002974267662	4456.744063777785	5319.4520007324645
5248.952682710101	4759.265157881224	5722.359475904634
5624.003442808706	5069.026677046416	6147.448132065068
6024.800144006996	5417.7502850428955	6606.199274674159
6453.115412160248	5767.780502531837	7105.342210053301
6910.822440415126	6136.0894145514285	7634.850939969689
7399.930104848026	6537.387450259519	8200.589367399318
7922.589004286319	6942.931693730286	8832.713545647666
8481.082066189505	7380.179250496714	9496.06545239292
9077.853761805705	7847.693931828257	10204.99757616113
9715.509087657469	8337.062089152987	10965.790919440042
10396.829049396003	8866.046440535469	11797.092168173265
11124.776646643817	9426.996732366635	12684.852555773083
11902.513872739226	10021.814167785884	13649.993439094174
12733.410219137766	10652.527470236952	14678.53898712162
13621.058588018475	11321.263066555719	15788.237201445343
14569.288438318084	12030.273542011533	16994.88078756981
15582.176007611599	12773.969721633173	18289.019634142922
16664.063202814246	13552.484130571818	19705.60995049493
17819.574335353173	14375.571108297037	21233.186493613925
19053.628893290243	15245.674617079349	22877.215368665708
20371.46260067865	16166.500455760946	24646.390058453984
21778.641571030985	17153.51410114384	26530.299742413234
23281.081474204577	18213.202551126975	28539.120714650868
24885.071466527777	19336.36426731901	30683.00473384777
26597.286782790605	20526.605284412595	32974.702505280606
28424.81284710313	21778.550810154873	35451.18816685975
30375.167920024134	23076.467665656925	38136.17203648909
32456.321313851346	24449.159382231534	41022.0326553194
34676.71387650649	25897.66103319924	44122.10258375594
37045.28155804842	27419.50276245784	47414.18024297994
39571.47857032017	29004.813563355	50895.86074644166
42265.29699792899	30704.369778844415	54624.71151360407
45137.2884044519	32542.805050015842	58617.12323021278
48198.58188622451	34487.88259749838	62890.57223794088
51460.90753361253	36524.28219497057	67466.52847845903
54936.61140363146	38630.85738266602	72361.23375226332
58638.67395978431	40854.41400849655	77594.89629790335
62580.72219394954	43201.087818418746	83188.70182496513
66777.04389468093	45676.737403284715	89164.81856462779
71242.59562790372	48287.998165451274	95546.37885983227
75993.00734555977	51051.329314587594	102415.99544495606
81044.58285442075	54021.104855298916	109751.29545064765
86414.29567666868	57153.90537187603	117576.27943314236
92119.77670270017	60460.370761430735	125918.52683921854
98179.29991259433	63949.31731504908	134806.42380591176
104611.76100083927	67629.91270037192	144269.05938336384
111436.63331066651	71511.68004499382	154385.24488385284
118673.93754906367	75604.49722134287	165230.0227794516
126344.18060331556	79918.59392996777	176758.22632083576
134468.29504353803	84464.55819718749	189020.50586517603
143067.5601948162	89253.3226143418	202032.6563295164
152163.5125753706	94233.00542539894	215826.2763150704
161777.84380315922	99411.73404142869	230432.54790305853
171932.2781653117	104854.28960310067	245881.70022238864
182648.44105258034	110571.94106177124	262269.5470722929
193947.70789991773	116576.20753086847	279669.40593873843
205851.03615571922	122878.81676478458	298013.2954104538
218378.78582466888	129491.71573042363	317324.7550387692
231550.5198396275	136426.97489615207	337624.2625726595
245384.79198332966	143696.81059538806	358928.69050426874
259898.92416560135	151313.51156908326	381250.8292061536
275108.76665742265	159289.41061580408	404341.36635211075
291028.4556142979	167636.83387711245	428407.0625054059
307670.1563757143	176368.03474882676	453474.24676755955
325043.8133107358	185495.1440146414	479471.38244915963
343156.8885408369	195030.0839338962	506389.3237996572
362014.11735813355	204984.5220725882	534253.2470760457
381617.261107128	215369.7438653274	563035.5212740449
401964.8859394711	226196.65017486014	592701.7975244055
423052.15284056496	237475.58525172112	623210.9196243443
444870.63381213695	249216.3245895526	654514.9794030291
467408.15918766346	261427.8787250062	686559.4473876739
490648.70059519814	274118.4980929103	719283.4469472
514572.2909171632	287295.45637488517	752644.1791633002
539154.9867374224	300965.02438345616	786561.3205498573
564368.8797138567	315189.5322036563	820943.0798169937
590182.1550727233	330054.11100735597	855707.6881729811
616559.2018292717	345533.00260579085	890769.8560400371
643460.7733346907	361539.8802906183	926172.6788474249
670844.1965018021	378074.59733451175	962012.3421852177
698663.6302702599	395135.2883328778	997893.1746202557
726870.3645704061	412718.1985574919	1033566.7831430845
755413.1676088227	430817.60292348673	1069071.1662935393
784238.6610467389	449425.74879759713	1104349.0992821385
813291.7283974842	468532.75753209053	1139314.564847265
842515.9423213489	488126.604829949	1173884.9681372815
871854.0086667228	508238.3708806023	1207981.9221945822
901248.220569692	529031.2492179178	1241531.8956279848
930640.9092311356	550276.7417890262	1274466.7446544827
959974.8887564214	571953.6150979192	1306724.1447996276
989193.8856828214	594038.3710296308	1338247.924278212
1018242.9493466704	616505.338687269	1368988.2881022166
1047068.8334117861	639326.7386049202	1398908.7959886033
1075620.3492463653	662472.811316155	1427973.5012343333
1103848.681411366	685911.9727818865	1456143.2434008925
1131707.6649207617	709610.9202197179	1483393.9282931106
1159154.020476649	733534.8707662993	1509707.5373698156
1186147.5506245391	757647.7492710149	1535071.8360565975
1212651.2899422634	781912.3449453645	1559480.0352822389
1238631.6156527293	806290.6375480089	1582930.424653531
1264058.3163121282	830743.974794369	1605425.9727723412
1288904.6226785164	855233.2896011586	1626973.9154957412
1313147.2030227382	879719.4574019965	1647585.3170668343
1336766.1226156761	904163.4488733077	1667273.6313373633
1359744.7749213402	928526.5959611454	1685686.5950762737
1382069.7857122994	952537.8558401054	1703227.887709702
1403730.8942928496	976183.9256392111	1719920.0908001175
1424720.81540723	999634.9153047246	1735808.4135681973
1445035.083985729	1022857.5872552039	1750907.004928628
1464671.8871134291	1045820.1161877629	1765232.4101728518
1483631.8891605448	1068492.2812120505	1778812.0414480236
1501918.0485952557	1090845.6046587923	1791673.8246616558
1519535.4308755442	1112853.4394857008	1803845.9807795084
1536491.021309015	1134491.100700896	1815356.8177388373
1552793.5395789302	1155735.9069323624	1826234.557554326
1568453.2559321183	1176567.2384434806	1836507.1480293158
1583481.8137449687	1196966.352181847	1846158.1708649355
1597892.0563582045	1216877.216153971	1855193.4152037187
1611697.8629083945	1236326.1702716972	1863705.9152338458
1624913.9928157572	1255301.0809483747	1871721.7393105882
1637555.9372029023	1273791.849797485	1879266.1832770058
1649639.781169612	1291790.3557243943	1886363.7156033518
1661182.0752026713	1309290.3766734842	1893037.9417635165
1672199.7155677504	1326287.5272300816	1899311.5856042085
1682709.8360034272	1342779.1663275533	1905206.4622059483
1692729.708743214	1358764.2910825082	1910743.4777899683
1702276.6534920924	1374243.4682920985	1915942.6337513537
1711367.9566524304	1389218.69001503	1920851.7141821235
1720020.798541944	1403693.2984065935	1925553.2668745178
1728252.1905151925	1417671.869769121	1929964.7523392043
1736078.9175499654	1431160.0945319585	1934102.9873658493
1743517.489718338	1444164.6752469873	1937983.945569132
1750584.1005389516	1456693.2458352759	1941622.7894490892
1757294.5906980531	1468754.2428190105	1945033.8918783995
1763664.4185039955	1480356.8101372686	1948230.869324315
1769708.6351205828	1491510.729734263	1951226.5973922247
1775441.8659043068	1502226.275782458	1954033.2513330635
1780878.2947570279	1512514.197721647	1956662.333593578
1786031.6528926373	1522385.587693696	1959124.69979198
1790915.2110270967	1531851.8384819278	1961430.592724888
1795541.7761694486	1540924.5561274556	1963589.6629218394
1799923.6882563673	1549615.5003815275	1965611.006879722
1804072.8233202554	1557858.8229967759	1967503.1876699836
1808000.5959854794	1565608.3933310213	1969274.2608309635
1811717.9636093848	1573020.0240661374	1970931.8074029097
1815235.434485358	1580105.4084312832	1972482.948814534
1818563.0754700901	1586876.140418077	1973934.3820365453
1821710.5203545943	1593343.665562858	1975292.4132001149
1824686.9817669967	1599519.2612155906	1976562.9593615388
1827501.2611393186	1605516.3191964095	1977751.57787158
1830161.7598505123	1611296.440443426	1978863.462460273
1832676.4931372167	1616810.1430716324	1979903.4991253214
1835053.1007118807	1622068.047073396	1980876.267008639
1837298.860924845	1627080.5017240667	1981786.0646579233
1839420.702987045	1631857.5918530119	1982636.9313619244
1841425.2197643672	1636409.1261926875	1983432.6407160747
1843318.6808281653	1640744.6337022064	1984164.377229805
1845107.046197432	1644873.3491399034	1984845.7722808307
1846795.9770488774	1648804.2108786064	1985483.7417870867
1848390.8488668597	1652545.860661788	1986080.240479263
1849896.7642373894	1656106.6461071554	1986637.9541527138
1851318.5647007565	1659494.6305162124	1987159.3847241118
1852660.8416871158	1662717.584712672	1987646.87825114
1853927.9495308835	1665782.989178697	1988102.629109478
1855124.0146580006	1668698.034477877	1988528.6926427954
1856252.946342798	1671469.6473148076	1988927.0071017183
1857318.4476085308	1674104.4579564193	1989299.3588552196
1858324.0246611554	1676608.852616538	1989647.43619909
1859272.9966805994	1678988.9478652778	1989972.8133340967
1860168.5057069506	1681250.6161750737	1990276.9642642797
1861013.5245280436	1683399.4739742572	1990561.2681744318
1861810.8651926147	1685440.9068604345	1990827.0189549662
1862563.1877110843	1687380.0667547737	1991075.4261114546
1863273.006295502	1689221.870623264	1991307.6132845678
1863942.7008960461	1690971.0326753089	1991524.638380685
1864574.5188104992	1692632.038003394	1991727.487656366
1865170.5835150594	1694209.1751249793	1991917.0883254604
1865732.9037352528	1695706.5548971114	1992094.3015939863
1866263.3754792658	1697128.091946552	1992259.9309017211
1866763.7921729244	1698477.5180396792	1992414.7297111535
1867235.847094066	1699758.409259515	1992559.4058292713
1867681.1388331365	1700974.150535651	1992694.625415763
1868101.177495375	1702127.979657634	1992821.013491569
1868497.388027372	1703222.978449442	1992939.1394279688
1868871.1187324976	1704262.0846585035	1993049.5355731354
1869223.639974487	1705242.1386511924	1993152.7077510736
1869556.1516885934	1706171.849921235	1993249.1324078427
1869869.786530648	1707054.106439685	1993339.2544285834
1870165.6137939969	1707891.317512212	1993423.4923894964
1870444.6422364272	1708685.66809343	1993502.2120263858
1870707.8229560808	1709439.3884046925	1993575.7832131933
1870956.0564915226	1710154.5094164042	1993644.5353479371
1871190.1902395296	1710833.0806403426	1993708.7912379298
1871411.0238157604	1711476.6641127605	1993768.8444166481
1871619.312616468	1712087.2823519222	1993824.9667654224
1871815.7690824652	1712666.5466411687	1993877.4183965863
