# Supplementary material for: Mathematical modeling of COVID-19 in 14.8 million individuals in Bahia, Brazil
Source: Nat Commun. 2021 Jan 12;12:333. doi: 10.1038/s41467-020-19798-3 (PMC7803757; doi:10.1038/s41467-020-19798-3)
Supplement: Supplementary file 3 — Source Data [file 41467_2020_19798_MOESM3_ESM.zip › Supplementary Material/results/Bahia/Parameters.csv]

beta1	beta2	e0	ia0	is0	gammaH	gammaU	t1	delta	h
1.1870622345878648	0.8396581574978621	6.654940802014892e-07	1.496946604812616e-06	1.409524712409767e-07	0.15494924676175828	0.14655745728943184	39.471136912596336	0.3718160383286376	0.31730115605081555
1.3509558903479026	1.030854149032448	1.2881339823756043e-06	2.842902403602304e-06	1.2955734550482418e-07	0.13641237338833656	0.1271434677097481	37.17126224426556	0.257084118540258	0.2770285462019307
1.063812797165173	0.7943696595443738	1.3790702704087374e-06	1.2742243937970833e-06	2.2853058472157762e-07	0.14297903697984815	0.13974406061989159	34.27397844540667	0.433572676261399	0.26859195257623864
1.2542280691446632	0.9249886044351022	1.9678753922820344e-06	2.3159566620940334e-06	3.4016402434675886e-07	0.13190792712663638	0.12814544152804008	38.03357754704676	0.2913180242033846	0.22890465112804165
1.0181969975067144	0.7071282897211931	4.353928789156048e-07	9.626116414249879e-07	4.0604851169293045e-07	0.13802718838847486	0.1229569105420529	31.03466462048316	0.5354735058393011	0.2712251675649588
1.0864750661877385	0.7909320674422404	1.958561551459547e-06	4.97775013692333e-07	1.3656029740393897e-07	0.16816499272137791	0.16287757503615682	38.43773867808195	0.4221274180240059	0.32055233273955835
1.1943722451393723	0.8272488988224538	1.4616371499438387e-06	4.919888986650978e-07	3.7461335210403844e-07	0.10029429067328384	0.124672330415198	31.57871863971276	0.4020651885145825	0.22549770416334175
1.4277086894318243	1.0557266170108093	2.710380598739868e-06	7.763653676307758e-07	4.2582353606142667e-07	0.10335200354567203	0.10598168871464693	38.12237932957758	0.22111485680682613	0.235825402622669
1.1203437976636177	0.8881115075971922	1.9371840498095084e-06	1.6542602175625141e-06	4.7289706807812874e-08	0.14126109363520464	0.14331261708315132	37.67028209588917	0.36022107949527	0.3102910027400642
1.572462821327554	1.25779264304962	1.8962828246035596e-06	2.4872072657018075e-06	3.4788293002991657e-07	0.12407045098358715	0.14036694997275387	34.62346266373051	0.16922086849394763	0.2699779389069951
1.9418483979679284	1.3292058070151016	1.6279885996912858e-06	1.3472882996841983e-06	4.806489127042398e-08	0.1261330435653396	0.11071265556578158	35.52876073158346	0.13687293618605723	0.28042220929242684
1.453678269825528	0.9673677910535645	1.8391621516869553e-06	2.0346826644468692e-07	1.6484350023987923e-07	0.10516854576641321	0.10330797251717563	35.95518545788455	0.2799548106353435	0.24122310905192967
1.1300437351139518	0.8430334297684475	1.394750958048836e-06	2.1856548508738047e-06	3.2205079491689736e-07	0.13139638084649882	0.12481798834456322	36.05506314668524	0.36392695894396915	0.26208784247467026
1.1677637473931641	0.8442734920239652	1.5248051766893856e-06	1.5259601872168214e-06	1.9897142959631684e-07	0.13984517338062497	0.13919091935012082	34.773878412525775	0.36718933813788635	0.2972828109126989
1.1051079765137797	0.8363030753626606	2.21154400006799e-06	1.7085665440588601e-06	8.390189299906756e-08	0.1604767596490017	0.15280343901357488	30.456910439688308	0.39731806743043085	0.3225508944279954
1.2790454343345292	0.8841681312076126	5.010069048671232e-07	1.6627115522402928e-07	7.688265943050317e-07	0.15319732129004568	0.1691308582213069	35.88878322799338	0.336212296389236	0.28357170551910066
1.1397453373871191	0.8756823490264787	1.79855177471074e-06	1.805645017612107e-06	1.6443502184113289e-07	0.1521381482521546	0.13576407732138238	36.767810001227296	0.3576486476507025	0.29863263355604275
1.4485916444932116	1.0333645638813136	4.83211167188892e-07	1.8225757458541545e-06	4.128971340895448e-07	0.16579833925194354	0.1789778845262875	29.90389775631857	0.268943597929954	0.31692960703806755
1.1866862796102116	0.8231646639696647	1.47959415009115e-06	7.72853623129435e-07	1.9682483829702741e-07	0.1367227339468666	0.12091246463803643	36.33669873860748	0.3869693178104473	0.26580689247363903
1.3173536298701989	1.0129837833561215	2.52291515524871e-06	1.3315398405353172e-06	1.1076656595583795e-07	0.12737833234403356	0.13391581333053706	35.643092307534445	0.2753960778606201	0.27013824028435385
1.2423710507399575	0.8963858012926414	1.2366480841953085e-06	1.5086355390766418e-06	2.337934190489036e-08	0.10417785155959149	0.11979348008118447	35.93456565787096	0.34944514594846615	0.2483054309024506
1.2693974501742031	0.8254670854360833	2.6819938903502866e-07	3.913443139043043e-07	5.952985197188848e-07	0.1416229111522616	0.1314600411967131	31.809039891052826	0.38649294994550254	0.27345062622761646
1.2105020574035743	0.9658880954950606	1.4913461080486235e-06	2.6338483727603127e-06	1.774816716425682e-07	0.15289922741343176	0.12736592016110487	34.15913253496254	0.3131975961304726	0.2765079258355115
1.4853748077735027	1.121997384119256	1.1855003078472187e-06	1.1545360458127526e-06	3.942812049967856e-07	0.15522236018526714	0.144899533182989	30.336820698779324	0.23705104117246434	0.30421060285370216
1.1934002528551884	0.9108064404202784	1.4354421627703097e-06	1.3977442251145707e-06	1.828541799995983e-07	0.1276668193575998	0.13809761425901326	30.66718946658804	0.3629663978980822	0.29047851120228013
1.3607229126090163	1.0253167813552115	1.1736253013706649e-06	3.326535513559586e-06	8.7263531117674e-08	0.17674935397646382	0.15050354378961772	29.018913371746024	0.2761186143182353	0.31710103924428745
1.435684709345157	1.0091640435581346	6.743181196784728e-07	1.5059126511660707e-06	4.8508874902245355e-08	0.1365629531425058	0.15240351246430545	34.817267247091095	0.28914834713990445	0.25893850983906014
1.2899478855818238	0.9703588061149229	2.3126739288134745e-06	7.958651780291358e-07	2.3564969793698624e-08	0.12017752524839882	0.15443543968311535	39.92970118806194	0.2952176356228464	0.27969936702898457
1.5461931444591785	1.004263997858474	1.3814016554529947e-06	1.4502839883605216e-06	1.343000903642223e-07	0.09473605338283375	0.11871498436716557	33.96121023281466	0.2458239440031	0.2425722065126028
1.364174171206535	1.0099960679853366	3.2045166176225896e-07	1.8838918540688328e-06	3.053989244679442e-07	0.11489795417728015	0.14084545273860985	32.76009264198308	0.29377318995759993	0.2531575221889979
1.4371403444630377	0.9973804801680028	1.1498581538171174e-06	2.206311785864292e-06	5.268012480551631e-08	0.12392659774828166	0.11722572127789974	36.42166989841843	0.2617643789563464	0.23381446880686543
1.2995497344468758	0.9356813545084074	1.4727643875855138e-06	1.6544615404051804e-06	9.609122190244589e-08	0.13945794123940278	0.1292858808650691	31.72352236841755	0.32514838550376024	0.27041858056784585
1.0681673822371387	0.8467230473396302	1.5774576927622991e-06	2.351963156863515e-06	8.741933611634934e-08	0.13374364826919424	0.14261688658779642	35.624119699747354	0.3901186650966585	0.2853362553377006
1.0868842922826887	0.8263346184802977	2.161558995638314e-06	1.6888122089463097e-06	8.888049552810914e-08	0.11575139510881259	0.1364917048841936	37.67560190852534	0.3858412548821849	0.2793588217310131
1.509240743525696	1.102812783468741	9.516155146648535e-07	1.7420120080789748e-06	3.5887678662198003e-09	0.12997475578764628	0.13129563316037185	36.618241798229114	0.2385878799810944	0.3127296880580691
1.5065393236174158	0.9541422395563527	8.07655087169278e-07	2.3028083793839984e-07	3.872249743037702e-07	0.13596835915151273	0.13637407478315386	28.79856446536438	0.30937056141723207	0.29813233326902017
1.6244165202069116	1.1105003487042417	1.3078932017963363e-06	1.164191856022008e-06	2.861823977775647e-08	0.12851479369070165	0.1286150908953355	31.666097142341563	0.23378883160867459	0.3021993895418596
1.0987615821804408	0.7959909777353804	1.0468643457902189e-06	1.6392301037168914e-06	4.359856598405213e-07	0.09414915524578238	0.09762626342742836	36.582952523623554	0.40032653337055957	0.21626249167822992
1.2687715603258467	0.989212107264811	2.22105921240562e-06	9.939727574543454e-07	8.017327493651635e-07	0.10979370997989271	0.11133621950873501	38.46803118102828	0.2648453834539199	0.24287748536607917
1.1937577484855402	0.8053838556834501	6.079168596311988e-07	1.596275662621664e-06	1.1449719778441119e-09	0.1685896706414752	0.15750679353949867	30.08780068934834	0.43573122327679237	0.3078793252713107
1.5068053102707186	1.1002044098578323	1.593509927005826e-06	3.786143332321703e-08	2.3102573504504083e-07	0.13248048913825444	0.13318090103739363	35.22813272021294	0.24642777826490417	0.2790728839411142
1.4792875608399894	1.162478627829704	2.4668635212590762e-06	1.0346771096267191e-06	2.930562120744315e-07	0.14720938248114993	0.14229873639324714	37.16190450631662	0.20129026650463278	0.31565268049830636
1.3792295489237258	1.0344341027421997	1.7425234568750543e-06	1.3803710919711629e-06	6.052131302226279e-08	0.1376518432360626	0.13102832249395066	37.78645330658813	0.26630907342971266	0.28130070090333836
1.2805765898393802	0.9549443317998235	1.0540443038456335e-06	2.419292043072152e-06	8.764915880943616e-09	0.14171007186319218	0.13969405679930647	34.41562446257332	0.3138001012079193	0.29461730934525737
1.6841147372048448	1.1312465377423964	1.2911775807718435e-06	5.35895107555039e-07	1.7009069185171754e-07	0.1307135069553944	0.1549524419144618	37.46649944431144	0.20111075962090355	0.28123077632683846
1.0686233947321002	0.7778620372201616	1.3494752856914882e-06	1.7092325457506549e-06	8.03665237454736e-08	0.12961261021845374	0.14011156544052952	31.496784438256825	0.44862029208865245	0.293117305371373
1.615949943730281	1.169976786078041	1.8111262495216759e-06	7.556077882837263e-07	3.0546400852809007e-07	0.12097034607636634	0.1287376899732347	32.75883593265441	0.1984910712468871	0.2855332819617869
1.1652880335440992	0.7531014227924977	2.6033194197583286e-06	4.095932326452018e-08	8.584876038967999e-08	0.15674901386323273	0.11888611023358595	28.24336346314132	0.4654718078957585	0.284638309766764
1.2056284790570446	0.9460291197612383	1.6391692057149122e-06	2.1541973950846343e-06	2.393155943760284e-07	0.13491346726700168	0.14598031773621534	38.229002308944075	0.30399834020138583	0.30594249065492607
1.0142439362636262	0.827061789737009	1.4729700973914736e-06	2.875750061986981e-06	1.5636756682916243e-07	0.14701721118868255	0.15816190544634484	37.73007758309922	0.40254045429182855	0.2911966221809107
1.2645101574545319	0.8741734429376734	1.3384119777061685e-06	1.587299502915966e-06	7.313942699148241e-08	0.14115698025602078	0.1428873295883304	35.00934592215995	0.34095591180701795	0.2805602946995087
1.1731133014662236	0.8443436315557745	9.802054986173015e-07	1.1382345775238885e-06	3.6090648901027153e-07	0.13001213443174153	0.12622361654397413	34.46599617929249	0.37862433657242667	0.2754258525367535
1.2393697680306601	0.9895089639599246	7.794948329824615e-07	2.785622039278225e-06	3.654606012157798e-07	0.13979617272746267	0.1300907930572351	36.42994278939031	0.29342284568418053	0.2882808803591883
1.345455239382013	0.9686596301240471	2.431910635304396e-06	3.18406370152744e-07	1.2947262843948094e-07	0.14233989568363845	0.1401495210785522	37.674992892268534	0.28636278892105316	0.28640552907496003
1.5521606850410898	1.0662249156891879	5.715977736412481e-07	1.551666929190822e-06	1.4390397887882235e-07	0.1527883154682636	0.15229056181346554	31.720159694342854	0.25967392562225244	0.2971400572845652
1.6235332380854144	1.253245936980095	1.5573994526145434e-06	1.3662901676718896e-06	3.872376828107858e-07	0.15981461456231452	0.14380662994422752	37.81606251754332	0.16422244749220183	0.2915873388022762
1.3184149001060383	0.9463803300541695	7.041031947834916e-07	9.71319382844666e-07	4.7510742730885347e-07	0.1496769739435628	0.14355682811753762	39.42756286203451	0.2916843067311974	0.2837806341013214
1.057305534757594	0.7570649182565486	6.418706644204477e-07	1.4773766727991778e-06	3.9688570800650923e-07	0.10069294071416654	0.1190484341142388	34.318677988640495	0.45717678685525676	0.23619321265890897
1.2591756576228184	0.8568827934982525	2.2514853834929304e-06	8.263629976678581e-07	1.3834967038515095e-07	0.12350267939414764	0.12429462645663589	38.134647074826916	0.32995777276279004	0.25919550963286114
1.1147080930517663	0.8656562380382943	1.3082478528527894e-06	2.52325790136151e-06	1.0291922484369115e-07	0.1566676099922924	0.14227499363653223	35.56541753263303	0.3665609026677076	0.31354647372244226
1.201021969577637	0.9414583331513677	2.3853523795242793e-06	2.3893050989875377e-06	3.4423020968516222e-09	0.1491277542962604	0.14222840215974936	36.30812952972996	0.3175417494580345	0.26949560745490014
1.276419432501964	0.8748891803396374	1.475560493239862e-06	2.0109624446498196e-06	5.242401042358781e-09	0.13161018615065023	0.12981021038336288	27.50543135444252	0.36813056440436603	0.26376907886521783
1.1370704856300684	0.8344138664159023	7.315119534782215e-07	2.0133810662364105e-06	1.2804399351445404e-07	0.13720911612398912	0.1465322853183866	38.21743125277127	0.3804844091490183	0.28252060347696195
1.3576948426033228	0.8869082772311105	4.694540356356073e-07	1.4395496278860745e-06	1.2713715033430897e-07	0.1450777660582423	0.13331136716940772	34.651724737160784	0.34583096982183664	0.24459862949425237
1.0684896182574317	0.8065459292095064	2.68459984130057e-06	1.878260227640701e-06	9.624367771973402e-08	0.15903909577163156	0.13930517633404185	39.123063548545446	0.3848570111230233	0.2766167490012386
1.4555183871440667	1.0153512227737005	1.09419995577979e-06	9.821344658014307e-07	7.024768765537105e-08	0.14852349833436082	0.16411997458549238	35.06679635794949	0.28178790208164156	0.2846675361671748
1.356632157364092	0.8556885212180851	1.550511840936764e-06	4.4536483659516e-07	2.244827230227886e-07	0.13513232626537153	0.14298817444606798	32.94695704264346	0.3501320358284564	0.24681136145523003
1.2826637550458526	0.8280428102452302	3.6904652425013876e-08	2.6191400934625042e-08	6.697839878970125e-07	0.12749713627043252	0.13531378846463313	27.69968026950597	0.42901784463411474	0.2763698303151167
1.3282317411249036	0.9383295310186834	3.4672357963953834e-07	2.9908068182788002e-06	9.429749458411869e-08	0.14965449697577968	0.16554026428311636	28.08053972709592	0.32487159163553603	0.29962301505353917
0.9425007266401889	0.7805480556106574	1.795499557858307e-06	1.78606117937163e-06	4.3639491061141604e-07	0.12510687531811127	0.1327070979022851	34.899153509487064	0.4533236657026054	0.29030780177286264
1.1418087899698481	0.9119482051897104	1.4988412861700086e-06	2.545563371705405e-06	2.3710994413110576e-07	0.10753167604642402	0.1280000008567579	35.97580009589928	0.3389017238053913	0.2636115291070673
1.2771371800896782	1.0176118582954399	6.811715589994293e-07	1.5785214106812133e-06	4.963735958029225e-07	0.16049793906999255	0.14140030558823447	37.419015815595564	0.2792644797939738	0.32613595823709296
1.1631841099123252	0.8170703417871388	3.008386489981228e-06	7.666566190497963e-08	1.09595172539801e-07	0.12586708586975817	0.14200327409272934	35.45384024167544	0.37775016344582646	0.2994964188281147
1.645176971296582	1.0086404111185894	3.2972468669705345e-07	5.469730401408214e-07	1.0772586792644119e-07	0.1394029398978156	0.1834957981150497	35.48675050850008	0.27779296519381	0.30049169826467753
1.3444260711427418	0.8813080100527669	1.9905077165736957e-06	5.824963900559454e-08	1.7595779262622234e-08	0.1450404177424139	0.14984975810109413	30.44320742343578	0.3791052636117862	0.2844066982826673
1.2812920069945288	0.9020225836979787	1.332931086573381e-06	5.969889904007758e-07	2.4262642337347275e-07	0.11724812976014198	0.12026734251391805	31.453721577888636	0.35821465353025045	0.24310563519775208
1.4735558439954743	1.051645170532628	7.770329655541429e-07	2.9664216120400407e-06	1.0457033106083377e-07	0.11808263045957848	0.12272964365649361	29.172676640316368	0.25616798795641604	0.2658109490573952
1.4020852422916077	1.063244860686633	1.8881736013503039e-06	1.7012567410908576e-06	1.8912608513601156e-07	0.122097720409945	0.13485077692773628	37.54530779761505	0.2385585894378416	0.2755313976487324
1.0705835868362508	0.8903020042615257	8.384798605602356e-07	1.797763629093963e-06	8.159401532804985e-07	0.14313468339315108	0.14954303609984873	37.28620295784066	0.35886788087738314	0.29953796978402913
0.9741145013230779	0.7673760080231827	1.6660689306796622e-06	1.452004947613381e-06	5.346491219714432e-07	0.14989241403979903	0.13708679012461683	38.20145413349228	0.4428378400910766	0.27986975550498183
1.9511930274833493	1.1676475708674088	5.304497163638569e-07	3.585952892253942e-07	1.3904608963446968e-07	0.172847458441599	0.14957473650617265	35.5373797966099	0.188760219977638	0.30749445780503665
1.187345041357276	0.8013585741421716	5.686776266201354e-07	1.924740945899806e-06	1.9078934483125974e-07	0.14524506039888826	0.14907872248178416	36.16082108807554	0.3841024588118566	0.2684659344576613
1.5651093419497575	1.0376779993480163	2.8548349747287797e-07	1.2153189810038538e-06	5.1336344315904704e-08	0.15710740966795161	0.13878500578044292	37.1324702739246	0.26623359885201764	0.3209899850838128
1.5111595075801103	1.1426784280068647	2.501241424223152e-06	1.5497401377568908e-06	1.7606171530551041e-07	0.1492632586411586	0.1470143048643098	34.048083349229415	0.21034676334470323	0.27048374498308575
1.4079514479858029	0.9861757301174484	9.496814069283414e-07	2.1795686871903722e-06	2.012909644894774e-07	0.15680811005016448	0.1587612448376911	35.5461300884963	0.2675170596436549	0.27816509424138064
1.2217760265678115	0.855505537863569	1.4767779362031236e-06	1.1647561893922818e-06	3.9867927581867215e-08	0.13730699606485036	0.16375671725439597	34.213752849743344	0.38007540400625506	0.28238684957144405
1.2045312826952754	0.8940848325199883	5.524198006779827e-07	2.114993589193385e-06	8.863742037558043e-08	0.13893637043574708	0.11630487608713647	37.8830683600365	0.348977786853664	0.29697779613278935
1.1737300502940606	0.9039947310650294	1.4941073641836402e-06	1.7234006476989256e-06	3.9657757562887645e-07	0.14069915976917996	0.14827759576452634	29.817585432072903	0.3540204586559642	0.2778246812431157
1.2169792140253741	0.8526719001321206	1.034542632808098e-06	4.24588237740121e-07	3.5048726815986926e-07	0.1277486615037656	0.12553936599325954	31.472111524682802	0.4024476513059175	0.2695691712320735
1.2590927699591932	0.8275919713343622	4.344524169590776e-07	1.4069429248207011e-06	1.4319484078550753e-07	0.13087998393169187	0.13161053337788073	31.671420624477093	0.4004761402587157	0.26481597668430645
1.3323802114027494	0.8954945354336679	6.726874246509912e-07	1.4674347120419047e-06	1.7472879536463048e-08	0.10139813479766319	0.09729101574519264	32.01348651920419	0.3497300123598257	0.26526283026086367
1.1498085205932944	0.8497267487354744	9.845209178327867e-07	2.8865925657270394e-06	1.1838608999715455e-07	0.16776184973034186	0.1735321889610626	39.09455240594275	0.3497009069672523	0.30426333772240893
1.118385534292818	0.9027346029964023	1.1021330285320552e-06	1.4925202163030669e-06	6.086142025137264e-07	0.16104984825647178	0.15736714913848274	38.328561889841446	0.347810793975207	0.3042606167948807
1.2263215075206915	0.9462503498825398	1.9085444585334035e-06	1.409805209223875e-06	1.4170449833870292e-07	0.12786579299742926	0.13358343570943526	37.7444750224378	0.3191133218035917	0.2582438074468226
1.1159150697352873	0.8473935084261246	5.072826294311624e-07	1.8213759096388875e-06	4.3239084403806536e-07	0.14077519950956438	0.16571314788101923	37.24621297173702	0.3785161087221932	0.3077643642136505
1.1921826128485156	0.8245789841770694	1.4061572101362238e-06	8.176840022993546e-07	8.63019497298812e-08	0.15453117779407682	0.1465671533316528	36.25720792980039	0.39410230280045755	0.2884957950560197
1.043159942852654	0.7718249540156509	1.4287596666650833e-06	2.5302338619220414e-06	9.597230684134399e-08	0.10509101490423037	0.12936183158488804	29.47696595529664	0.45404025710941237	0.23953151316520854
1.5424072367921227	1.0277142866575608	8.538386227425744e-07	2.1825452353097063e-06	2.4694971321779794e-09	0.11049061612800579	0.13143880257742174	30.626680986976993	0.2636364441849295	0.24767278264687073
1.062611380791397	0.7969077787677019	8.982044008795328e-07	1.7066962998319764e-06	4.71315049275729e-07	0.10769135475532784	0.12197454109523337	33.14702029549869	0.42396037895082506	0.24332527164634504
1.0601055813418923	0.7590134725892719	1.9535478910867546e-06	3.337231494450835e-08	2.652334348738182e-07	0.11509259153835094	0.15590432867499587	36.019058650937424	0.46019713587169697	0.2934736640821144
1.2646854750369072	0.8417018698416626	9.786272175340036e-08	2.066509016142254e-06	3.1673030343412825e-07	0.13521308487908185	0.13404362456128696	34.48920203963998	0.35178080832669467	0.2643210622076075
1.115090742007216	0.7132290806249877	2.125052744484103e-06	3.8148530044479575e-07	8.125556387319719e-09	0.11202186827921568	0.12937568643176595	35.41925213738227	0.46267693597946435	0.23937023222520631
1.1821296614119907	0.8601464118964888	1.4232314411800396e-06	9.943497743034719e-07	2.6856675955689417e-07	0.1296783992620882	0.14224690081844032	37.309473177708654	0.3686886085761042	0.24958922229729466
1.442096201494968	1.2635935541660497	2.207411095557785e-06	2.0709193917428924e-06	2.6883607860081453e-07	0.12829551517153073	0.14790431473387577	38.96509966889994	0.18979797069752502	0.2807165969722191
1.5816057911035564	1.2107264527432642	2.202821057842546e-06	1.4725839574077282e-06	3.1632058971283655e-07	0.14692930781725264	0.14934960871784353	39.05169961934604	0.17253456921646584	0.281652767920778
1.2185348806115144	0.9491988800056044	1.7564633092529112e-06	2.0898610971002463e-06	2.758413749340185e-07	0.1260122646338251	0.14119584582997938	36.53118311331813	0.30242343213891193	0.2930274667471763
1.4993767527547925	1.1317533573313765	2.1029484049218264e-06	1.6645142860819075e-06	1.391240012728185e-07	0.13568252206858294	0.1451232814424945	38.18082097892142	0.20829210675891718	0.2763030017962196
1.2876601965896497	0.8396654822954623	2.015836956347304e-06	8.66800512124128e-07	7.75536235935862e-08	0.12199835880506224	0.12459203599296757	29.543428792420784	0.38098190695464706	0.251539159792
1.2714775961560145	0.9436881638158643	2.965867527646718e-06	2.8020115144015805e-07	2.2889746425157276e-08	0.13983921796353135	0.1531478517065847	34.72469076536592	0.3274414071095774	0.26808807639091053
1.3782308035082167	0.9434116145955891	3.1820836102008646e-07	1.35242989089149e-06	3.094059358493953e-07	0.1684338539670075	0.16872334627907212	34.5523249532794	0.30725614722761807	0.29281916531794355
1.3634139770928966	1.0254652209993687	1.4270924674636967e-06	1.5186340434516408e-06	4.459494881042022e-08	0.11538694628606888	0.14594816055543555	32.221292180557256	0.2874564357020112	0.2998618206779428
1.3368483192735248	1.0096704704626058	1.8917241091608517e-06	1.9923818441911126e-06	1.213597306301286e-07	0.13000630175072247	0.12276419978696988	34.73579966528752	0.2741099201552338	0.27154670643698037
1.2316874573929288	0.8291884485705662	1.2817292902764352e-06	7.39518299070229e-07	8.619106954173752e-08	0.13728046735588584	0.13356756064436268	36.35174449453734	0.3855625517845623	0.286939761488429
0.8797258226699197	0.6550561041473361	1.2287457257221667e-06	2.0944913652179555e-06	1.5876874787498365e-07	0.12571972991611507	0.12060746731362558	37.290405970531666	0.5534722366068663	0.24868650886266838
1.1518143168474515	0.8523200071269881	2.2930525629167757e-07	1.6669320642447836e-06	4.878446486564251e-07	0.13582286607244481	0.13215513078816005	32.1000992388754	0.38938043628926544	0.2664725105477964
1.1058811115970095	0.8090277840726596	2.557073651761891e-07	1.3501531439270794e-06	6.412734950985086e-07	0.12873692787565758	0.13441565273282802	38.621375920177	0.39338760697185426	0.2613230439214123
1.2864256921351591	1.033609519687389	2.1430249166872256e-06	2.127311827853131e-06	1.583363320004614e-07	0.14139962502074754	0.1258079453962154	38.09937860655615	0.2686244699769184	0.2753687302850283
1.2055089661523295	0.9388986740496701	1.2542051386059013e-06	1.3487341836968285e-06	5.017169908832039e-07	0.14317856628995265	0.14454239787104153	35.36861740766379	0.3219642899287117	0.2915433401377631
1.5819354912520915	0.9980298429091846	1.513976479469049e-07	1.2562432078937045e-06	1.231952553658244e-07	0.11131801348204345	0.11762142257854824	35.46980628765627	0.2713026896934517	0.24511739770565127
1.3984271912964994	0.9260718090583738	6.064393636134539e-07	1.211746730446574e-06	1.2803398870268787e-07	0.11671011057369346	0.128191389407566	36.01973436965427	0.3127703688937269	0.2811482625607659
1.194515091034221	0.8132828624987426	1.693464578056066e-06	8.510085169225255e-07	1.8984538051782443e-07	0.12097450643933357	0.12831357515168154	26.879015837491853	0.4231555582895809	0.292144130005682
1.6961260262288365	1.0769443640994	5.752111302171e-07	1.6083668477956835e-06	4.365962392687074e-08	0.16653695407137142	0.16765048522922166	36.66285259825848	0.2131303829656086	0.3474774058488213
1.3804326879166449	0.8245790186858731	4.368820160354458e-07	1.444808784418124e-06	8.284811671707514e-08	0.15719899249134714	0.1522192316616904	30.080710661681522	0.38471180633422697	0.2637993272105462
1.6198657954107398	1.0314179867828785	2.820190569050641e-07	1.5380056214099075e-06	1.8181120274403404e-07	0.1265552584939564	0.11410893619773607	38.030244733782965	0.23077277889599448	0.259368172745024
1.0635608823421279	0.7488345543977165	5.92442699476332e-07	2.2649962639956157e-06	3.872848257564521e-08	0.11879072712589045	0.13676263575767333	35.782274052663574	0.4500384704825732	0.24466068067385235
1.8231795977237404	1.1635002131274796	5.45114799303071e-07	5.00201682039619e-07	2.789670399926614e-07	0.1764735484409539	0.1573904268426667	31.65945296526087	0.20129778733458653	0.3104946758718496
1.2073947470832727	0.7092620865877939	4.7039220053183616e-08	1.2673004448661802e-07	4.0973618992258274e-07	0.13497728996229783	0.1653238072895237	31.3854548021253	0.5195896381433633	0.29376970871370284
1.5413582501434702	0.9231472830684502	7.060573590405177e-08	1.161946393860826e-06	4.456388100036689e-08	0.13156405306257318	0.137892407985972	36.92748623474182	0.2987815366941713	0.2817128742169215
0.9953610629847267	0.6687684560854924	4.2051375468921055e-07	6.605200300026282e-07	5.210409610006281e-07	0.18981621416332198	0.17162589059675387	31.464854899452703	0.5622241534449812	0.3409042998875797
1.4976114331321613	1.1125467545293444	1.9382977995579134e-06	1.796164087087465e-08	3.5144353181588477e-07	0.14808096045672553	0.12851586228513953	35.6132817513207	0.22646632565043023	0.2847662960267257
1.2904604493011653	0.8529064029385448	9.230476833808918e-07	1.4268512708536969e-06	3.359693138814943e-08	0.18164651374442636	0.15171959872231391	30.305459299029778	0.3845603477064849	0.3308255901051733
1.2368294792620012	0.8661629782448902	1.420980633748058e-06	1.26703011702428e-06	8.15805686243768e-08	0.1346005089901849	0.1384557532762142	39.04679624317178	0.34304168126628826	0.26866910022959745
1.223293712662998	0.9053694559262542	1.0677815421637689e-06	2.2361081703540986e-06	3.6330064798618e-08	0.134130805395268	0.12864474748977406	37.0780426236773	0.33541487074163284	0.2731527202554642
1.2788900165047303	0.9240247383582748	1.8235889248743013e-06	8.837739088796942e-07	1.1733277565512801e-07	0.15239915399474946	0.14979662358775298	36.09966672230182	0.32830082659647447	0.2736150828196869
1.1856041192704052	0.8652047802376776	2.1052108234177352e-07	1.0075272001637743e-06	6.111386036857862e-07	0.14627620377219683	0.1389136964518786	33.56158948412177	0.37905886790064125	0.2937971149695783
1.2347081167973912	0.9330783387852941	8.786757625063719e-07	2.9566119314880248e-06	2.783716044832235e-07	0.11155108276663506	0.12074711961736276	39.73074488534696	0.2946634786296216	0.2629930398863218
1.176110972637462	0.7096090443913072	4.303421311397642e-07	1.0211179921958098e-07	2.686171599893665e-07	0.16206288290079443	0.13056583085387105	31.516791655226143	0.5325673133942204	0.31924398358400013
1.3121383366201054	0.9327092137406896	7.28305177666179e-07	1.475788278986526e-06	1.6425348682552286e-08	0.13653951356206173	0.13418633111444636	36.436703904438254	0.32899895515705	0.2857466576638042
1.2885134300547545	0.9771297896311717	1.2020685429401493e-06	3.271892588890354e-06	7.411520065686551e-08	0.13721071915268804	0.1782672332480173	35.45170786251569	0.287406620478868	0.293561308392097
1.2962952957027325	0.990088368738023	1.6390271293565182e-06	1.4005294723098336e-06	4.2903229606666646e-07	0.11363671593469972	0.12491013316013928	35.29956537750963	0.28632539110284677	0.22706433600070264
1.1224496897707075	0.8730555239656752	2.5912580033368966e-06	1.2146900004349274e-06	3.2026540046583767e-07	0.11809053344581308	0.12284285588468444	35.855048139354096	0.35365920112220506	0.26018604417762115
1.2413634972796828	0.8435741673444188	9.927287461554574e-08	2.3871896324385965e-06	8.946043668607869e-08	0.12788020990192905	0.1656592453782838	32.20162981321467	0.37999560374302577	0.2675177644167393
1.5570860667968875	1.06708726519052	2.5272472449459757e-06	4.767545465477181e-07	1.7863517504260796e-07	0.1241150462584107	0.1288547173750439	30.125451109208026	0.24344197966236353	0.23999151702778604
1.3159397289928176	1.061634790582816	2.1425498770893745e-06	1.6208385955657523e-06	1.4446980855889925e-07	0.12220238218835675	0.1102279427788372	39.52030374719448	0.2568452537055621	0.2650527066629308
1.142958492761836	0.8345978542899068	7.736549822398605e-07	2.1542863737970964e-06	1.5495653103665214e-07	0.1478348200128147	0.17076344518710196	28.263599837810972	0.4126530577714824	0.32401920928551536
1.3148657803740844	0.9576961707751489	2.3439693634756334e-06	1.072590547671193e-06	2.932508184607871e-07	0.13346541781796997	0.1422571604595955	39.2116745880238	0.2760274086810544	0.24487055663116503
1.2832068396225618	0.910525224752438	8.900073542134846e-07	1.4522327347753852e-06	1.3837104089507263e-07	0.11500614185373007	0.12789917636990178	35.03138096261897	0.3341846204643863	0.2806399967283329
1.6320822915189068	1.2004363242602416	1.8131572374519434e-06	1.1380268679578787e-06	1.7847800499573668e-07	0.18120941054726036	0.17390517617952106	39.71545441651236	0.1781472061209305	0.3081901017772638
1.2372578512676378	0.9907723143016957	1.648993659432039e-06	1.3007735891657374e-06	3.9839835250159197e-07	0.12850253695876446	0.12667901701291834	37.82270930329277	0.29142539760150743	0.2918200083640984
1.690159633263672	0.9910214133124988	1.1140770160421997e-06	2.477654468345754e-07	4.4454466462273265e-08	0.12314492855927975	0.14534931481569502	29.26807442057507	0.2988230273525023	0.26810479770317575
1.2247037433108066	0.9060004175562565	1.3081192152886461e-06	1.3344820004795594e-06	2.865960362394896e-07	0.11679588150440726	0.12768941434037348	33.8000895545626	0.34706080376824305	0.24480892418036612
1.505387731927174	1.1356625826468678	2.3414968366789557e-06	1.2141161450350972e-06	3.304951722852626e-07	0.12433037389881056	0.1144830793429083	39.7759431215578	0.19322271215207282	0.25207435132989037
1.1263203163910225	0.8749425417065413	1.9204116558636415e-06	1.70609911861983e-06	1.7121320924816128e-07	0.11217325483438292	0.1260756709887093	37.8691889845842	0.3563184814581496	0.25200612891362323
1.2900885396110031	0.9411349892425778	1.6424421066561107e-06	1.4967145961653067e-06	2.1223285734888644e-07	0.14101077733694514	0.14874653542633812	38.19621140806962	0.2972216332935403	0.25672666390295706
1.116284054172091	0.7798369139546079	1.3727480970990136e-06	9.797495055527765e-07	2.4103179549354337e-08	0.11750666769356431	0.13760426094497993	36.23322758933409	0.4359760634596561	0.2727967078343608
1.2278107955028652	0.9080467271082596	1.8855167882376788e-06	1.2855347237944175e-06	1.0537914366306006e-07	0.11871735755670704	0.13042874749038122	38.181622280535485	0.3315048959722095	0.2464593411212011
1.2456639729795564	0.9169178567250381	2.71133366913202e-06	1.5664733532323297e-06	8.885553519940116e-08	0.14438642766903947	0.13431559343863675	36.376853775216375	0.302140955788283	0.2994888613534531
1.0368202673011682	0.6862019536424541	1.2869238188748526e-06	7.924066896160626e-07	5.0439161535210944e-08	0.1276712586095302	0.13971781669019642	31.211253362702564	0.5362734552222295	0.2923821998560474
1.5614437140716797	1.110025733198616	1.396991758463396e-06	1.8713988266214962e-06	4.7708134169568005e-08	0.11911038200140714	0.12708551779729105	35.530206925024444	0.22501822285430806	0.23353518100643805
1.3763399079328744	1.0597324123453034	5.931268944399403e-07	1.0850107330543834e-06	8.130786444370333e-07	0.1849679620626846	0.17908819316874028	34.64935993696425	0.24743704952236167	0.3120198126747498
1.46855369597168	0.9970248974702876	1.6455877070966856e-06	1.5057102344718642e-06	5.3936335543608605e-08	0.135686446405033	0.1379772439085718	33.40167014123566	0.26887857837767215	0.2741894871341869
1.543431770897519	1.0726119011194943	1.825173536407427e-06	2.381254115985401e-06	5.368083780608976e-09	0.12098704017342964	0.11177918623728818	30.162298327395646	0.23615458980825133	0.2657761997288795
1.3892021643872219	1.0996157117020136	1.864752670515286e-06	3.0218757212978974e-06	1.7287500672502784e-07	0.13486114678662492	0.12861814840803049	33.53904348768989	0.2321573834252794	0.2829913897072789
1.8051843528340594	1.1076377654438987	4.865439107904873e-07	2.8984082196030412e-06	5.502483576140373e-08	0.13111485144281246	0.12436610205973089	28.027278299969623	0.2136397334096941	0.24506207382783113
1.4684005875214006	0.9618442493548968	4.6101618906439915e-07	1.470876834906167e-06	6.123983028719182e-08	0.12410275505185728	0.118156142247252	32.03389583815815	0.30548054368601896	0.2887938694865195
1.4612623798165274	1.0170750650546494	1.5792138680670723e-06	1.6912286032541742e-06	4.0291907475211564e-08	0.11785251296129778	0.11610714216039941	35.49031295743635	0.2537464988993714	0.2611328131484954
1.1963961439876094	0.8586688052833477	1.3857447103983036e-06	1.4726093809917242e-06	1.0346436707592715e-07	0.12882620766289593	0.14951603794088614	30.675465036138508	0.3932838913736016	0.24981766676261252
1.1222846169517915	0.9101417919376241	2.4253392727773196e-06	1.3625657050576087e-06	1.8324447607172355e-07	0.1196690729149243	0.12750720534932533	35.59512959586844	0.3530812112172888	0.26863659082882296
1.2524433488723707	0.8589955927305989	1.3444970579035832e-06	1.2783226621752032e-06	1.0059563437139894e-07	0.12182942275828068	0.11745491050912077	31.015477853151154	0.3692526573234576	0.2935039085875937
1.523195450246119	1.2166879540353115	2.217132050482241e-06	2.4501535605464302e-06	1.2331240682940175e-07	0.13071189828104077	0.1339014787877326	35.57680140377461	0.18705976152062195	0.2884037935925584
1.3411518785068033	0.9383140140706911	1.3761221103165044e-06	1.8324902117510207e-06	5.84517844911986e-08	0.12635204580558912	0.1338488302853335	32.31026449071597	0.3087344773892752	0.29229248258130125
1.1083296380410153	0.8250373697509243	7.193147814837255e-07	2.002610122552283e-06	1.5265011564112922e-07	0.12580996883016723	0.13276809858814043	38.129513170758514	0.3977152418627685	0.2709788997614136
1.1441247234094611	0.946040118361978	1.5120872343119802e-06	1.8396860014288044e-06	5.939646648633708e-07	0.14029067625026787	0.14549999321544815	39.012801703862706	0.3135461568860787	0.28731262381628864
1.0604073943055639	0.8711196828028626	1.7995138848670901e-06	1.3949018701654655e-06	3.424272187808195e-07	0.12381259833464756	0.11740468480158922	34.53927469800435	0.38859203620593924	0.28141611144816897
1.2136481830250876	0.9406964552174844	1.521957729745664e-06	5.344078087048168e-07	7.82857871462379e-07	0.14182134528948465	0.15352758389550972	38.00274577135525	0.3006048161215104	0.2953756096915462
1.056515412792119	0.7782724163338212	3.546716990527389e-07	2.0945413327080895e-06	4.3841388588146757e-08	0.09770967865665131	0.12131100765378039	36.2450833370569	0.4546223372255768	0.22534768036624292
1.2211473600863827	0.7987472538728407	5.322811682592703e-07	6.006876107255783e-07	3.012861830729511e-07	0.11455342109083785	0.12183181181618577	30.834506915407324	0.4349377427887007	0.2538160457081548
1.2231811413484628	0.8021966104939671	8.086022092058892e-08	2.9563782592951353e-06	4.409572054909405e-08	0.1433524703701593	0.1320587847111656	34.48242481434736	0.3724613311399507	0.2714740218755732
1.3644487231708928	0.9393014799564828	1.4628724471990126e-06	2.6032855692870948e-08	2.575814456144066e-07	0.14176886926699075	0.1462854890828688	31.50692740225672	0.33815014646590685	0.28074225272205733
1.249549446118619	0.8864013197518463	1.0954619267431927e-06	2.204386773392037e-06	1.9231031245390968e-07	0.115452112549922	0.13485049862029166	35.52595784524598	0.3298142485229981	0.23872383117031354
1.0843502961963511	0.8480029643231505	9.414631480406145e-07	2.202996997391707e-06	1.3870025076839515e-07	0.12018957042921023	0.11852447388662654	39.226710807329766	0.38815770111506864	0.2707393853137927
1.3817110452008072	0.9970040370832631	4.950779275405373e-09	7.682198367274963e-07	5.572961551424992e-07	0.172858608064215	0.16423146706069622	39.07517191527046	0.28025603247463904	0.303563868944416
1.082158259944958	0.7635835874403265	8.914480691566568e-07	1.6305526116105018e-06	3.2104914147731856e-07	0.1299344905334158	0.12621907597026186	32.329268574414485	0.44255081092448006	0.26890990623674627
1.385757209108196	0.9903894447662471	1.2346037223482167e-06	7.770105718057281e-07	1.3966547650167202e-07	0.12884426036487193	0.12947113416023903	36.412180560697166	0.29163368866944794	0.31239420455163613
1.1619690098706392	0.8384124874452427	9.590173686697523e-08	1.627273175153917e-06	3.129186687119663e-07	0.10958587290748145	0.12296578069315536	38.330599675702615	0.3765041415463279	0.2944004583753953
1.0299656970570972	0.8680058867810366	7.865686087075028e-07	2.207074936493777e-06	3.0129065811647865e-07	0.14611241670951228	0.13530078142697277	38.69365509477572	0.3962585524499203	0.31526598765204966
1.7204686085648597	1.0901761747402001	7.132730535626018e-07	1.1572425876272462e-06	8.363545921099794e-08	0.12819263706282868	0.13921776357649637	32.354025941478994	0.2373127363298107	0.2668106618018191
0.8787023212259555	0.7375040838054724	1.9674590578419027e-06	2.1442696865710754e-06	2.4272022141631563e-07	0.13978992399791773	0.14965332930871175	35.64592298125863	0.5049033144934332	0.2827970201937974
1.9131998613241787	1.2908603829309073	9.383558954218254e-07	5.852349034171061e-07	3.380927778006568e-07	0.12851658847204697	0.1473957062825851	30.526023349459805	0.16111327058895175	0.2570523757750197
1.6297107494936363	1.1264484108426827	1.8026802091846437e-06	2.3821817208408577e-07	2.4121425010423687e-07	0.14384882284855124	0.1310852218877023	29.13620182693419	0.23323237608595637	0.28352294540443174
1.4855047973526156	1.0348326719979493	1.624135860039999e-06	1.7602846715072951e-06	2.4887386168907e-09	0.12968413255040623	0.1370434448267498	30.372666657425878	0.2702776378972518	0.25720993098405054
1.4373477355896143	1.0563487734250148	1.623350031175027e-06	1.3082138839307576e-06	3.6370481441503376e-08	0.13088400287161883	0.12968936054178845	33.632958796661946	0.26292469235294463	0.2952949249849534
1.117505017528444	0.8038443492478753	3.6328270768226755e-07	1.675435092216236e-06	7.981224331897155e-08	0.13202298393037357	0.1294960577031335	34.53768789846961	0.4339963269897779	0.2949924906230893
1.2809920953884786	0.8863778607081346	9.979097559425555e-07	1.141971359998298e-06	1.6187086764471444e-07	0.1621000644920261	0.14236933479547773	34.36403730861949	0.358592437327605	0.25516596604800473
1.29029290521931	0.9272732897212489	7.11057023226015e-07	2.0965867910853975e-06	1.1360125549761074e-07	0.14616347187779571	0.13702610593813022	37.68450058874791	0.3178069713001545	0.2686501537724612
1.2425674555176656	0.9158443535285361	1.760342044917503e-06	1.5176475057240035e-06	1.7141251287946947e-07	0.12212364769293166	0.12420907587132438	37.99419656806992	0.3132510356176589	0.26534553343671063
1.5552200594312153	1.0245876393862883	5.220462613974239e-07	1.6873972068062144e-06	1.0048170804654558e-07	0.10924151508735737	0.11192606596083651	38.077683637663256	0.2455928120276878	0.23038133550594064
1.3226331360540269	0.9482157490754237	1.5443845442216806e-06	1.7729015514207708e-06	8.02656895949706e-08	0.1427429034401637	0.1458844959008198	36.9897219277569	0.29872871871256135	0.26270314697599473
1.2505508893505377	0.7414192559669391	4.7148537263026064e-07	1.388783412336404e-06	1.3476698066380112e-07	0.13208647548026692	0.12501418185531094	24.024545961854674	0.4893888272113497	0.28379077581493684
1.3547407752043816	1.104566233071282	1.6193454016815286e-06	8.899163199659536e-07	9.600944974300011e-07	0.12989680477808627	0.1551330270680975	39.41505492979428	0.2185350768392743	0.2592256203925259
1.2190143476252726	0.8712813313699724	1.4112475951760318e-06	5.367257348876184e-07	4.3109274684575365e-07	0.10675220379439704	0.1131874105896408	39.176194734359484	0.3414148533185507	0.23515086167020377
1.1333330860656057	0.8564756681368288	8.337059532125594e-07	1.9598934676156665e-06	3.6109251887901944e-07	0.1295950419514916	0.1412656348799831	32.70522098465263	0.3809227036042601	0.2770740173170401
1.798266337871243	1.22720612672975	1.0095371256804784e-06	1.7607284792085376e-06	2.8799604737984535e-08	0.14418492132722166	0.13401573921853283	33.073172384895074	0.18262284089032033	0.28083900176607746
0.977512197097198	0.7520764914485686	1.2501445228891453e-06	2.1702103997423195e-06	1.4864845886222445e-07	0.09529343858013425	0.10208218921768648	38.50504412331105	0.45388479889132527	0.2640077084758365
1.455498451028487	0.9881266710754228	1.0845849254148581e-08	1.5416787468452489e-06	4.414856015974518e-07	0.12863281130781049	0.10734541979159862	32.95823215320995	0.28127314162735856	0.23934164574070738
1.5072641365072448	0.9746159646461318	1.1307344216192608e-06	2.961538027471353e-07	2.1822475232971423e-07	0.13933145831841365	0.14351366090752252	32.86225399238096	0.2963932209270048	0.25317163730372594
1.1573523852262082	0.8746518337434714	1.589667241832956e-06	2.0422062726516788e-06	2.6932025052419617e-08	0.156500129659098	0.1459795290864093	36.20115646433007	0.3553363084495822	0.31830085045122364
1.1826644569985993	0.8319237091512197	2.1395752520961097e-07	1.3692463645067608e-06	2.5929181930257824e-07	0.10350197001163947	0.11754084802836208	33.399165216203045	0.40458353193397084	0.265089300385485
1.088078400692579	0.8191217584152803	1.0422118975528417e-06	1.981391673814196e-06	1.911432905143098e-07	0.1606963506124806	0.16937697777254312	31.460193156107522	0.42083071532699884	0.3124719112106305
1.59819482950728	1.0313047524140142	5.162147149697105e-07	2.6575298923373884e-07	3.6702680895999907e-07	0.12337569147318628	0.12548149631948627	33.621312188194096	0.25507969263363617	0.2648320981142152
1.0340321569406221	0.866623510796933	2.2326569337925664e-06	1.4501504061094417e-06	1.9407400638200372e-07	0.14388649562071473	0.16092178733933393	39.84466703385752	0.38542753199418245	0.33027036517113556
1.1957236433036207	0.8429335896878973	5.432267587707737e-07	1.3707941874290932e-06	2.1299399676972525e-07	0.1245952222900649	0.15431019759163733	37.905280972718636	0.3736841350901099	0.28153138464313954
1.1279718320545544	0.7513684478723107	1.430468926652584e-06	8.5269709811476e-07	1.2575794825816892e-07	0.13476949746704092	0.1157786032098464	37.204331235258934	0.4338484572348934	0.2522959508208963
0.9941454066442184	0.7800253545074041	2.138527200928329e-06	1.5411219959966433e-06	4.857365419688284e-08	0.1659568840386294	0.15795695152951644	27.670978836622808	0.4784066253933028	0.32055417252094054
1.08960588202811	0.7204097778464585	1.5172531299312157e-06	1.3332933386396477e-07	2.76855780080535e-07	0.13339238732175657	0.1298506347928557	31.985642114761585	0.4941602585799985	0.28916750283190973
1.1308784297511507	0.843973756217288	1.7183670922339323e-06	1.0734776643025515e-06	2.579097077238348e-07	0.1274459274149618	0.11855951840371932	29.477261602018316	0.40736054393369237	0.26807098856324374
1.3483745000665275	0.9545783877841769	1.3362998423653807e-06	1.3534717593180223e-06	3.100013039072617e-07	0.12366968879379357	0.14228014902233274	33.054184583291416	0.2957763727006346	0.26450353667916404
1.5034098958947448	1.120661418163883	2.3188917685106844e-06	1.2150427137952187e-06	1.1938594393483089e-09	0.12215401928583114	0.130925349786176	38.75726393549111	0.21775433890249551	0.2613451191064373
1.4791238169335132	1.13801408965578	2.7033454143999078e-06	1.5138567548060531e-06	3.381573107412156e-07	0.1478975700552419	0.14090264548993114	31.409017321529674	0.21148633440001885	0.2876678516716248
1.0200901398086957	0.8046441417573246	7.412648363412636e-07	2.2662138481186226e-06	3.828088559821874e-07	0.13385910103958767	0.14279503265869653	38.87440082348344	0.4197846572284287	0.2657160523871895
1.0926156792179993	0.8252646119472843	1.7523879236536277e-06	1.0745085358112737e-06	2.1966611008865328e-07	0.11326849880754036	0.1253144490213329	32.65409340031589	0.417870396468009	0.2483808657657519
1.242504101395767	0.8373385758954062	1.489485202134551e-06	1.2906175392640638e-06	1.1590991531643594e-07	0.11687010902501407	0.13218826799342287	33.88895187060161	0.36496709427461405	0.2407048972742779
1.2179664567305006	0.9144652907126751	2.7976920996313925e-06	3.8534393516027067e-07	4.814140563861715e-07	0.11273359866595145	0.11260659909791332	38.086848453275806	0.3064572832844843	0.24678544550384024
1.7871758338004273	1.487279738814117	2.3235963314071768e-07	2.7879395294621723e-06	5.24273711157373e-07	0.18127779378393546	0.17274030988038674	39.046840048959695	0.11326830296948426	0.3154421034827864
0.9041510802223132	0.7015548169525215	1.1949428036703966e-06	1.4942376981971213e-06	3.2429563173021307e-07	0.13081098070186561	0.1252602893585027	32.09682618483406	0.5450101514528041	0.27175060640818804
1.2773328091969829	0.9759245001792404	9.66719418515638e-07	2.440762803839095e-06	6.911936402549002e-09	0.14296352192036382	0.14743524620674833	31.989507283543304	0.31905897350901935	0.27898939607237544
1.2650272822515551	0.870707539494875	2.0210951989306607e-06	1.3503401574009565e-06	7.67197661374264e-08	0.13958757421574752	0.12238935481597861	34.58143726525966	0.3400169448354092	0.2527118150534669
1.2583040500393166	0.9280622753161734	8.722038153945156e-07	8.853973539109052e-07	3.757201999672453e-07	0.13990144942767913	0.14177173620421368	39.282798314519056	0.31295948636591014	0.3174043564161049
1.4480151944882194	1.0468478774609282	1.5252451399748117e-06	1.0779184647304039e-06	2.4134585970660096e-07	0.1219018683670372	0.11074060552772234	38.93825473190707	0.23955845209086532	0.25266170108920627
1.2521415730581957	0.9447490857246195	1.942867006959748e-06	1.1511871071371338e-06	1.769104052573247e-07	0.15604804816778162	0.15564776503875166	39.893292371054514	0.2989698042848985	0.31256202544124345
1.2641950826076735	0.9528919750014718	4.2612002839827685e-07	7.908775090663488e-07	6.571331828049264e-07	0.13014737848516592	0.11520667182349062	35.0923484829634	0.3147335508768453	0.2760892641917863
1.4546807967608957	1.0178820263233948	1.4965798357557177e-06	1.7413948825573894e-06	1.2344641944782578e-07	0.1447960462826112	0.14740214071194313	35.04557489271083	0.2585868132273019	0.27152182809427744
1.0623560385352888	0.761909470065684	1.7074235178514638e-06	9.149933474582095e-07	2.4645497819492265e-07	0.10738866044037776	0.10051849755815605	34.876173640441195	0.44450277177366926	0.23170612424051723
1.368908858445841	0.9903746514709245	1.1360632519122481e-06	1.061244368986808e-06	1.3555193152175645e-07	0.11865633157929231	0.13128330814609512	33.48768529336024	0.3069377215294591	0.26249707022114743
1.2306732593022733	0.8464981248404813	1.0646835232973007e-06	1.3512260312252175e-06	1.6717457843312497e-07	0.1487526448676022	0.12916333739608368	29.281828166353073	0.3908032208148007	0.2895242162212776
1.0408059394804337	0.8130489952924677	2.215222658737831e-06	2.613532443421403e-06	2.122818865971233e-07	0.09637724354377995	0.1145764769744819	34.45079664784256	0.3945678161929983	0.2420934883916882
1.1021083170237793	0.7844310701626633	6.282647430782621e-07	1.6393846336723057e-06	2.872790452768636e-07	0.13379538859163506	0.1495063260319027	37.457364477676954	0.4164748320060862	0.2603150040403344
1.2308838125031505	0.9872166275725696	2.542638029604222e-06	1.476061639217161e-06	1.5729692714528323e-07	0.14135469299242456	0.14183226329562498	32.041072476673044	0.31055941131921605	0.28032447469514754
1.1787534269976445	0.9241221919772609	1.876091756567024e-06	1.3952714818283239e-06	1.4565332012037462e-07	0.14075874651230655	0.15081919930666432	35.80921429906154	0.34104180412820295	0.3008179768001292
1.2186891696177315	0.8984388749607383	1.3352762156532216e-06	6.422336849971967e-07	4.576113693663132e-07	0.1451381826728575	0.13934024685412633	33.627915925155236	0.34846799240940424	0.297807489289247
1.197209243771827	0.8802817949787209	1.338893607969404e-06	7.845981423614098e-07	4.2977284401965525e-07	0.12377458419330294	0.1179380780083023	35.36183500682586	0.3541388689218763	0.2766023605210702
1.0883237317905	0.7823289379897829	3.4281392711127825e-07	4.6426126271770566e-07	8.330333739906806e-07	0.14351853723339802	0.15257316243333316	37.16377064449016	0.4186916009918241	0.31084943929773695
1.2500965593890383	0.8744747022092301	6.954029902698739e-07	2.099950505121554e-06	1.8202823848105993e-08	0.14978754719049409	0.13419699931360587	30.41422934966786	0.37466330489091143	0.27957643694599194
1.448524540053722	1.0051160216828636	1.8319822398106694e-06	1.9187354428262217e-06	4.2448946700896154e-08	0.09500665288777044	0.09332316501444972	31.698072189515344	0.26859453166009145	0.2181569380329441
1.3159317343868835	0.9881694014450564	2.1815426974112235e-06	1.8345559615672275e-06	1.4005067382532841e-08	0.14393798574679034	0.1668640504037633	31.682614338013572	0.30003383302905157	0.2837746385050336
1.1805218314483212	0.9115642224867987	1.3306870198329703e-06	1.1043445511260492e-06	3.149552088703396e-07	0.11955964334582009	0.1310866126207881	35.00586088417545	0.35585882916755907	0.27523355179345327
1.3336230959842057	0.9293070996329003	1.8547108574052994e-06	2.003726608997283e-07	3.7816183416574855e-08	0.12446994622994875	0.10113344851055975	36.37838838122323	0.32851598311487745	0.28473701219890113
1.323110143106872	1.0246605797602708	9.239494039200865e-07	1.491702698811388e-06	2.721399347342053e-07	0.14505587487143237	0.15290570222874253	35.7281523947264	0.2860072475505743	0.273378149623789
1.3113326338126088	0.9221512382939396	7.580017675936257e-07	1.1768888470131675e-06	4.54231048503981e-07	0.13365842670337635	0.111574188943858	35.04163992932205	0.3102504859448578	0.252284916565976
1.2353297362485411	0.9220770125907255	1.247017550741004e-06	1.8555822993237097e-06	1.0186742911719901e-07	0.1701042938551632	0.17131309719714877	32.99788172389463	0.34379008081855733	0.2879067897185768
1.1882128943421333	0.8671164304789015	1.4789722866665275e-06	2.167495107621474e-06	7.221309682393181e-08	0.1290703619876806	0.11242579095359456	35.45789490365422	0.35600395517336025	0.24525495980883055
1.1495733229558018	0.9280982103486171	2.4491649485427072e-06	1.8214647885478728e-06	1.2806751754051915e-07	0.11653581458599416	0.1409489011767945	27.0064186963875	0.35682205449773985	0.27902050893355224
1.6791635826398918	1.1715693896788713	3.6884598294194585e-07	2.110599144216512e-06	1.9932636375473512e-07	0.17384290658880783	0.19195918082327346	37.02660513272453	0.1890666393234971	0.34151041150941047
1.1558875232848944	0.8254199168473882	1.2331058966598047e-06	1.4535880991746475e-06	8.242218709974752e-08	0.16445487454590213	0.1643844400284969	34.975708292331475	0.3954398626716472	0.3159079136070323
1.6579396939845745	1.056001209940822	8.981605351820848e-07	1.1952529392603287e-06	2.1292205601423785e-07	0.10150549043951942	0.12446643357775082	25.828796673559406	0.2663687811833427	0.24383356538517598
1.6824592502841238	1.1641887942105211	1.720519134878394e-06	1.5882886778551403e-06	5.0670359841593244e-08	0.11838890907823074	0.14348342588419785	37.24090656939535	0.18527479120393847	0.26160929929999155
1.0921322742032178	0.7623501913210637	1.8168280909908932e-06	5.504633878847813e-07	1.1975194590968433e-07	0.1451768255083331	0.11923779946504003	31.84747242202836	0.46733991576370015	0.2769408352616702
1.3093311240446783	0.904911008630615	7.613147106225144e-07	2.103727344897068e-06	9.929000165938687e-09	0.13188999404272456	0.14763983038608555	39.57701344446133	0.31692867900641697	0.24148150397064955
0.9411713219803892	0.6937393805907629	2.697407373135881e-06	4.348918055331705e-07	1.4860550527465944e-08	0.13281564897302472	0.14011115192502618	33.45359037545742	0.5387152362691465	0.2845281672085199
1.6665850924655023	1.2355517332500798	1.138763835076444e-06	8.922838359022949e-07	3.4945287149050453e-07	0.1254374959991531	0.1123973638000624	35.33956632068962	0.17674553405378007	0.2691244115393781
1.3168698629401705	1.0483528099338366	2.3630574857978315e-06	1.6932652784267149e-06	1.3561627930279765e-07	0.1304792123833209	0.12410622513368942	38.08816309449979	0.26479378198379205	0.2508403022509631
1.3026886976851941	1.1231039744010212	2.7021800749158617e-06	1.8180313031815672e-06	3.6604224297893725e-07	0.1440471205812207	0.15775766193074897	39.195669665457956	0.2308221199177287	0.3078408247317326
1.2592888149004735	0.8077350759454883	1.0799342531895688e-06	1.2420516044378221e-06	5.547586085856597e-08	0.09775183366050899	0.10897108344316127	32.80446946050235	0.3891318991781733	0.24450147153849566
1.4116125667872574	1.11419484875474	1.4343178572102055e-06	2.4810135265665047e-07	3.9217357545118247e-07	0.12140552745654715	0.1383465143502198	32.73368642114391	0.2563107752737037	0.29196494427002867
1.0863564766236298	0.7533208317352091	4.837983708666157e-07	2.4428363156589584e-06	6.067841863565796e-08	0.12659653966271556	0.13603816072480196	36.15083544592834	0.43611743614446064	0.25043280738425394
1.1887671126368424	0.8719350291851284	2.1631556076879524e-06	9.63557719312025e-07	3.3191693696930446e-08	0.13984024642925139	0.14382987725957497	33.94089575689725	0.37054352743705515	0.27754219101663974
1.2199450151166185	0.9492411522335813	1.925524700334163e-06	1.3707042248936057e-06	7.760509316769691e-08	0.1396652581138995	0.1281660648756295	35.232735938748846	0.3260281588817365	0.2853671446233305
1.1346254853934548	0.8716735463998474	1.6091605314573792e-06	1.5574953715480383e-06	6.004947843975339e-07	0.12036838008009798	0.13301378218716403	38.362655797663905	0.34271074183918543	0.23711241322614285
1.2521455289307473	0.8577668503367045	1.4924448502913477e-06	2.3007756868749564e-07	1.3292812023000203e-07	0.12174435766725247	0.1290096780356272	35.606057793772194	0.3729999110006636	0.3019368245930906
1.5520344119193838	0.9853018760609412	1.7047069168754357e-06	1.1243125204402552e-06	1.648923247476997e-07	0.14870992463407906	0.16081095836544917	23.372661289336996	0.307164665491123	0.2698821702627675
1.4012257336930611	0.9040611597193485	2.2643471937502078e-07	1.4134600950995152e-06	1.550370481911329e-07	0.1500700434380384	0.13671703054288467	39.08811114212698	0.30745684443349364	0.2877882804385103
1.3114061027005162	0.9100263045640593	1.3360146106837287e-06	4.793566075032441e-07	3.174919432486838e-07	0.1273430824822874	0.1102713886226424	37.48250329928198	0.3161706487029694	0.27725391012541795
1.141699016190922	0.7880147652293938	1.0335710480293198e-06	7.636219748225744e-07	1.722529030335179e-07	0.11580470317980808	0.11029582083291911	33.92949116724132	0.44430792158134613	0.2449477940021541
1.663360517291232	1.2172938749545823	4.287959764786954e-07	2.431231797760106e-06	4.778476694284139e-07	0.14577860678023263	0.11905007139818037	35.23143698303044	0.16699665998733448	0.2893003845056799
1.1760022677232949	0.8146735654645558	1.4802536745876972e-06	1.2343396217335498e-06	2.1877427260749307e-07	0.12732687163780756	0.12551446108921502	32.684064601883776	0.39295042110049155	0.27402549290713313
1.4354574488155083	0.9743107667591544	2.3050583358023777e-06	2.662550622939477e-07	1.1043902134352165e-07	0.11180937687366962	0.1271935300404837	32.5562969078479	0.2973282413366187	0.24268634111540516
1.165978808212628	0.7579476764371106	3.9767088457786633e-07	6.439861469934405e-07	2.2391809520256262e-07	0.12373340329398219	0.17389197296469297	35.804685674747844	0.4504262916702163	0.29724078729877973
0.8718518164464806	0.6033946969230575	6.147864398149169e-07	2.3644169474576192e-07	7.570504449973601e-07	0.10814108144494247	0.09454258235059909	34.106261183517574	0.6554037877300787	0.23082225887290014
1.1000524335129778	0.8320875132155854	1.710265120891215e-06	2.053581976587192e-06	1.2496941945592136e-07	0.1204200302121968	0.11183826477510339	36.64766149137115	0.3801832062599693	0.2532237133758622
1.5940862753428389	1.1551525896630515	1.5070825225536693e-06	5.781082103360675e-08	3.6588583415055696e-07	0.12654696285214442	0.13098333784684776	29.74251822003736	0.2242214612391733	0.3029053008689542
1.0893680309825404	0.8511204321775129	1.3437692360287205e-06	2.184861204907647e-06	2.157354060866932e-07	0.12322761397532092	0.13575719696422808	38.45209329839963	0.38106071013949305	0.2362654838428757
1.2010507639137866	0.8491040273207786	5.174486615333738e-07	3.2570796157178574e-06	8.527389265387429e-08	0.1463502752572505	0.13478918569704898	35.601337751091904	0.34730187864807627	0.2828078163996813
1.5057443171497402	1.1167595253856613	3.6954712334156113e-07	1.0325113207238026e-06	6.82191446156129e-07	0.13364601964589948	0.1341150194919637	37.02458690064742	0.21000923542180067	0.2742942671442914
1.1381945470082229	0.8395011573079209	1.8384508581156758e-06	1.4942233853215096e-06	5.346159969797392e-07	0.136008864397548	0.13940424364164103	39.85626898493382	0.344601381024079	0.2385313770182383
1.5422446724971564	1.0471900401133973	7.274658451288531e-07	1.5666641079246846e-06	3.789914963746423e-07	0.12608504942392343	0.13259266148482252	32.48323060904956	0.23668701567424313	0.2725721902418227
1.2168664940295832	0.8522950768712728	5.794358707256758e-07	2.55786043174958e-06	1.964557534141996e-08	0.10774370284285104	0.11662705821868363	35.359600572202226	0.3585214480760558	0.2484817110038814
0.9600161639971025	0.7041104569952474	2.3630301776101464e-06	7.107596686951098e-08	2.42588875439774e-07	0.10913089726832789	0.10200596846064636	36.091740245794604	0.5240223558546111	0.24734909967389113
1.85935524553374	1.2515461403725587	4.2636528107005683e-07	2.7248099215120607e-06	1.2401601010915698e-07	0.12804096485086047	0.13036802581914939	37.36526705972551	0.15134515974276985	0.2604363597242079
1.0747729040581182	0.8511051610049153	9.257362324972427e-07	1.6364108973704494e-06	1.5437576053280904e-07	0.157516047836391	0.1657585935602647	35.34417190462437	0.41273440540113937	0.31691280051189746
0.8135952500121779	0.5905480103658873	1.4080364678828753e-06	2.4040098136163928e-06	1.9040952790916787e-07	0.17332048099271347	0.18122129377352342	35.177191827530294	0.6243625162987811	0.30137642383531177
1.2412953204554007	0.9532746520619082	1.5356778664608538e-06	1.8527465235989827e-06	1.5202966732870863e-07	0.14022575500149956	0.13029668219494625	37.63593764905946	0.30802746777190115	0.2908192867025518
1.318565240765687	0.9352657310284723	2.440272378141085e-06	1.318041626650367e-07	2.3980478436859677e-07	0.14177958217988848	0.13266619183037218	36.84540603360071	0.29941938485661745	0.2932976243485578
1.0538934552818562	0.6880646545430542	1.2126779295523592e-06	4.406905038558072e-07	4.169720384576603e-07	0.1508698001156347	0.13785273531583025	29.860461929732228	0.5341069653803925	0.26838749046075644
1.5598860088679305	0.9834906862591007	2.297159239443985e-07	9.271831220423717e-07	1.0172065083712813e-07	0.15575968881174654	0.15627696822296908	37.70610508303788	0.2732060000283215	0.3111610042450502
1.1943108491618921	0.852033942871789	2.1563505156083513e-06	7.91644597383357e-08	1.7233948885562537e-07	0.12947656249165618	0.13327718087148394	33.02393076950168	0.39033967733041997	0.27622911086502133
1.0395620306622457	0.811404697205029	2.4471142936027655e-06	1.8107658200601463e-06	1.5014978833021434e-07	0.10671144121795431	0.11027174561245089	34.92324680319364	0.4081871345430766	0.25107383892778834
1.3278465725765551	0.9367536069904501	1.7094128009886684e-06	9.520265641923584e-07	3.929412350830362e-07	0.1468787793695479	0.13613000274583048	36.71512454136446	0.2932940852632697	0.25339609284133063
0.9145897527816647	0.6107790738840018	9.42674901397927e-07	3.151902827903521e-07	4.290301715549403e-07	0.1238247059273761	0.11155558288807044	34.24949464906386	0.6240316679284728	0.2945525223308729
1.0961906533793473	0.83266247086584	1.8169745360930073e-06	1.7802010986141492e-06	2.191133319656755e-07	0.12288236392467464	0.1335604256544454	32.37684315689594	0.3948815471403387	0.27696297953881527
1.355316531410877	0.9584192828214514	2.7734938239494756e-06	8.028423613244018e-07	7.796911754401414e-08	0.13034752419585038	0.13236051960082265	37.74349462423444	0.2763262008414562	0.2570058033982472
1.2025493432567596	0.9457972940077727	8.766855338221342e-07	2.6778840652820754e-06	2.0031095235910082e-07	0.15508918301988417	0.15811562769060972	37.86223700985049	0.3203475840273417	0.288370455325988
1.176858336837977	0.9021215423110454	1.716361886442237e-06	1.3696728377934312e-06	8.19277934547571e-08	0.15449429555828464	0.13111686691426927	33.380548937766946	0.3629065917307207	0.2858310620707836
1.0745884282911522	0.7694572550342809	1.404085797348089e-06	1.626217577301967e-06	6.089168051305634e-08	0.13423897112672173	0.13716713678643852	37.856714854128654	0.42512988974701876	0.27098780010543144
1.0016082020309134	0.7278985820027055	1.5428858867352194e-06	1.3472022324289189e-06	3.238545578985465e-07	0.12480992081370827	0.13344326744586385	32.6272329496454	0.48546188760025794	0.2544193062046694
1.065016078600032	0.7699846472518442	2.4925180761792315e-06	4.570052936228943e-07	1.5866714351047858e-07	0.12013703052199165	0.14483693542925594	35.658602034339964	0.43645754122691544	0.2447169197452785
1.6330006091208271	1.1081181508510223	1.525545259473709e-07	1.2731109886251723e-06	5.334389181969256e-07	0.1316738294486011	0.10542194074429129	37.77491160153449	0.19138573493316824	0.2699557511488634
0.9241697446761886	0.7424071961255749	1.7340543280826742e-06	2.7703587789101144e-06	9.463018414101599e-08	0.11042507924614853	0.11108047025127119	34.033014391621386	0.4813698275826323	0.24062729025637242
1.4305912507251721	1.0460313078575936	1.2191647047160198e-06	2.591853432195032e-06	2.8571678504983675e-08	0.14012992397662272	0.13388350892854567	36.7471739947715	0.25069383792266553	0.27168952787670997
1.0693642846594684	0.8655185785195499	1.2751063049977056e-06	1.6528029397135544e-06	6.804054702635861e-07	0.1517885303667598	0.1469609855400723	37.67903794864566	0.3687496237691236	0.2990801346692181
1.326451506158991	0.9909754072902377	2.054339828236133e-06	1.6923620396347018e-06	1.6351900340843646e-07	0.14146185208585518	0.14568772681970704	38.197390158527426	0.2697726698567513	0.27526810238794447
1.2624324632457211	0.8530332303710562	1.4902126241275443e-06	7.617448572209979e-07	2.5054106776760706e-08	0.14125103048670423	0.125986055405911	33.090943348373266	0.38008755194918525	0.2765882311908963
1.095632565856076	0.8584446778314206	2.1930189691998008e-06	1.3423024350338088e-06	1.682818403017749e-07	0.1174401216104101	0.12566671590584988	34.37088334343548	0.38831303171234444	0.25115178575351604
1.1530826116728283	0.8800376981092156	2.113559055129801e-06	1.8868765925624336e-06	1.2813151693207004e-07	0.09146759648955206	0.11025115649056219	31.09814901115759	0.3668348243097277	0.23462606948050505
1.0109861373443947	0.7170496864272985	1.6082736473819375e-06	1.348756379546911e-06	4.3904864867146146e-08	0.13509636314606494	0.1422658078057835	28.486927027336385	0.5183487063145555	0.3016249311299974
1.1837316657313304	0.9016955107200746	2.6933007771919668e-06	4.686920136292142e-07	9.739417081714066e-08	0.1416802019818055	0.11322241388381121	35.756783854113195	0.34863880557471977	0.29460133287776497
1.415951160799897	1.018887893759435	1.8241996029833105e-06	1.6739361047281143e-06	1.8983803425283846e-07	0.1477321627398312	0.13495561568576506	32.49040071447807	0.2648950555820274	0.26554591065920774
0.9581912769139334	0.6588892987997286	5.224966232058758e-07	5.481379250302054e-07	3.8092384415443414e-07	0.1506952889411609	0.1442585521128184	33.388143663465456	0.5953030661853327	0.2942680404812787
0.9308497726534642	0.6789101061757292	9.086410987994745e-07	1.839427222306735e-06	5.152207750469589e-08	0.12496755198924607	0.12490339718694624	38.42129723656645	0.5249338784484648	0.2746790239932567
1.3853126545540997	0.9591854180584648	9.307202481330164e-07	1.20135899623876e-07	4.0237923456385714e-07	0.13232618590269812	0.12942824424843305	33.22131876879347	0.3112619395342284	0.29170165313709273
1.163708176905064	0.9061488002948909	1.8238981506690763e-06	1.7552301184273975e-06	5.035199398254657e-08	0.12564421292241415	0.14271855617521875	35.9870603254793	0.3475030353910842	0.2907439747908429
1.3460056652042103	0.8489518258796773	2.398011303253965e-06	2.9365192333536536e-07	8.837395041952147e-08	0.14744750893004885	0.14594985709657318	25.15679213164739	0.39759265267657296	0.2838397064047407
1.5009634158274252	0.9185594338149676	1.310079003551829e-06	1.0185007559676227e-06	3.5533108094243585e-09	0.1307390660238376	0.13858138251361743	33.62422725961827	0.3003940700194688	0.2660834090749168
1.3943989267715717	1.0248006794929554	1.3112139653723434e-06	1.2883510965586748e-06	3.3517694389461046e-07	0.10249203503021254	0.13966025575556232	31.382357717941574	0.27249771756929353	0.27657429955705626
0.9833382831072461	0.6539058933637747	9.277042491646046e-07	4.858248032428756e-07	3.1160236112874827e-07	0.11067524788175069	0.10401814486050376	31.35558824177997	0.5888566164592042	0.23646195586371924
1.4305941031844618	1.1390931282642696	2.2648155370077006e-06	7.834212638997096e-07	5.496875530420922e-07	0.11990656029362515	0.13713031797525743	36.30870251568294	0.2124259274710779	0.2674516509197155
1.1483111872656935	0.8016127433247638	1.2577019364784477e-06	1.1715333784462156e-06	3.35737317915401e-08	0.1431815599617921	0.14575115919556916	37.19690973393507	0.40397818395876556	0.2985337804773421
1.3841451304245544	1.0581427749867272	2.19328332571177e-06	1.215915129752038e-06	1.1745603191234638e-07	0.14624271380471435	0.13753818427115058	36.84929102475549	0.25303357012242705	0.2937681226894095
1.2358533493831185	0.8803235346103597	2.174634649271265e-06	3.551350425323463e-07	5.785683111827175e-08	0.1420116622251335	0.14434847575274412	37.05056004225912	0.3561452583107947	0.260354458299124
1.0974873627728303	0.8193762249543161	1.5145562243890612e-06	2.3819399203736372e-06	2.9346286211117306e-08	0.12523892567909586	0.14049299584428246	37.250920771950106	0.3851459834786743	0.2772723596562049
1.2976985742967981	0.9486407294289048	1.4658341737733993e-06	1.1448515431606427e-06	3.441654978397202e-08	0.11847849816298159	0.13380999480227296	31.246340630861965	0.3334593087523503	0.2984287952416975
1.4116596904007799	1.056942796938205	1.539472305512329e-06	1.9533226251942554e-06	1.833241315918058e-07	0.1034305750266927	0.12058047046054012	32.626988632896506	0.2546671520350714	0.2567924039326843
1.2928766907935427	0.9380940268238878	1.1544852610060609e-06	2.4704272933356143e-06	1.6372326230008568e-08	0.14672820754452423	0.14666010455871592	33.19236975055281	0.3171322728911645	0.2751969155128284
1.514386402839146	1.0500250899572978	1.8132422786025692e-06	9.70979342054756e-08	3.3960825444054753e-07	0.10264455656094265	0.12577067006162393	34.91625699564092	0.23768299927471892	0.262520149173284
1.5992108318195828	1.0857511008359118	1.8557753147753038e-07	4.5690675366225616e-07	5.394548159491679e-07	0.15309849077874246	0.16063900449016738	37.533675367601106	0.21461314576993265	0.300599879002021
0.9183146242553564	0.6925864479336219	2.2626589029593764e-06	1.8645162124699579e-06	3.822558288972823e-08	0.14432911279022895	0.12824687236390697	39.69208015843087	0.4927332594568993	0.281415244479101
1.25452936950748	0.9215012871507654	1.5980149506629774e-06	1.375140737385314e-06	9.983850007831813e-08	0.13089512231106643	0.1652529787853345	33.77177033433455	0.33798872766070587	0.28059282705110083
1.3698807419505148	0.9099554544365244	1.2590926247986893e-06	1.5169222129256456e-07	4.053625574168501e-07	0.13122848348758182	0.1327181039010421	33.028554185824845	0.32528246917742726	0.25577872833164067
1.5318250122483397	0.9268104993305921	8.409944204725747e-07	2.9997317140285466e-07	1.0989747220757616e-07	0.12975301761999963	0.1527483937411433	28.134481436817282	0.35178965768324594	0.293498835526176
1.751619560594218	1.2770535811922283	7.894599535267254e-07	1.2604597804242477e-06	4.488066339046266e-07	0.10855807566031028	0.13246555201814733	32.5731539163643	0.16187269439067287	0.2597844862747427
1.6413516697850314	1.1662628505265478	1.5514243549589969e-06	8.216094517114924e-07	3.8822724945490836e-07	0.12738798498747045	0.12047198525363241	29.202796869130733	0.20674017862603342	0.26078417782074775
1.2874061559011019	1.0522324019381457	2.886587943075395e-06	1.7115634582159943e-06	1.8646669800336615e-07	0.12785624254520866	0.13851011464885649	38.287769633080075	0.25924671440396396	0.2648226517043482
1.5819636432766973	1.082264805492288	3.930573111301224e-07	1.55692344807972e-06	1.226617841035197e-07	0.14840590574713733	0.14813658923077486	38.31217335087323	0.22718479689903107	0.30540216638112433
1.1389383784683806	0.8454302988375809	8.714919336417303e-07	1.1569278786362583e-06	3.927409473401024e-07	0.1369583617045288	0.13851424216528027	33.47412676786962	0.40144877061233003	0.25599303158974035
1.6424384037790158	1.0407945255332005	4.6830966853921456e-07	7.164904990316521e-07	2.2856130261321598e-07	0.14918801606493073	0.14440806007303217	26.93716507272283	0.289283676011332	0.2778046633895783
1.341730775362219	0.8935579789845697	1.3100320291356538e-06	6.394770407566123e-07	1.2710667117060363e-07	0.1424659107405043	0.13881335137918546	34.60910652980991	0.34160991978132793	0.2536362951753068
1.467296884566683	0.8932135996926237	6.628043864572981e-07	3.8138855471862836e-07	6.634156131739002e-08	0.10471984176026772	0.11120380014442843	33.750084268061386	0.35621231574847156	0.24993929307765952
1.0156508684124252	0.7464828660190574	1.7090466316805092e-06	1.5727904528544946e-06	4.029313491735439e-07	0.15548039037855182	0.14335832625025333	39.29796665860232	0.42572530372925477	0.27860474599007023
1.6997234261339516	1.2476757497726942	1.6828943710880504e-06	1.3681102139146833e-06	2.0266506907744457e-07	0.12310857841397184	0.14121740254009374	30.810119671957608	0.18036559924458473	0.28212789878853084
1.3399290620828679	0.9015977884732961	1.3896792034913317e-06	1.633474729096283e-06	8.223517277929396e-08	0.13065454446631197	0.12540584940836225	36.18147918409326	0.30423572923814063	0.2806321805746851
1.9118865688190931	1.1795879019687816	7.378924176740525e-07	1.3098546640553445e-06	1.2835573990777873e-07	0.127195090284655	0.14716510090857116	30.18692559679838	0.18955338731377122	0.2739435898241472
1.0629292168636801	0.764735508949591	5.077537037743667e-07	1.4208604605351278e-06	1.054092004098244e-07	0.11073481533883076	0.11560580118076103	37.00742958229445	0.4612302305323408	0.2713713219449083
1.1880990464604837	0.7927613760985596	9.9882656697687e-07	6.81619963735374e-07	6.793923074669175e-08	0.14786489275699122	0.12408767690607145	35.775167989885304	0.4248606181206469	0.30820082318179554
1.4782697196579262	1.1308186367944204	2.5110708107924427e-06	1.1752818866462363e-06	1.3782555041012267e-07	0.16495793967534325	0.15592320639220134	33.00017553766324	0.2250286556246337	0.3084114613481222
1.5540618748042303	1.1712412067676807	6.921703428328402e-07	2.9619888469571347e-06	2.4425612069224403e-07	0.1608831965518306	0.17782566389983148	35.9809221592199	0.199635959773862	0.2804090518589509
1.1869554792859485	0.8721708011604303	1.2195957591620002e-06	1.3283399513976187e-06	3.038754318349213e-07	0.11851274091617404	0.12591084351810278	33.14519615900663	0.36468179159430586	0.29384345778852816
1.56669071543406	1.096654717817071	1.8290525530189519e-06	1.3407508795556572e-06	1.3293772893729075e-07	0.12743232610864189	0.13451839450295375	27.773989218701416	0.24507289756619036	0.2539719938959221
1.4427458757834586	1.0220629540839534	9.221395737577452e-07	1.4993863095997182e-06	3.692447173522845e-07	0.09685644075315297	0.12322186902452809	38.428227266245464	0.2408317873709861	0.24243467587978057
1.4350154665157915	1.100704732829372	2.4679387823135614e-06	1.8062164571083686e-06	1.650593706155542e-07	0.13940857716119165	0.1573177143704644	36.97532488895605	0.22439086495476443	0.26059277105708495
1.2039482924716753	0.9473068066368844	2.4540997554260017e-06	1.756608039616548e-06	1.9482468164059183e-08	0.12672307456185908	0.14520412023719334	39.44333428194743	0.3115111457687384	0.2759388029040311
1.2055170478522683	0.8615107554368521	4.1065159179079545e-08	1.1570496513546755e-06	6.653433638154065e-07	0.14285420590905926	0.13704350459236647	35.07943532919811	0.357275862911696	0.2865525761007647
1.4445857255451338	1.1020521114515038	1.4485141632369928e-06	1.333553660215034e-06	3.6031544698312243e-07	0.10886962518388918	0.13259493594682203	34.05325062040626	0.23398726267006617	0.2623751437004491
1.218685315522594	0.9254600264687498	1.5922669014414114e-06	1.7508841640962994e-06	1.9062621123324897e-07	0.15235708863064662	0.1447929345498328	35.15278735817671	0.3300085340509634	0.2906985346358986
0.825461185667077	0.5866550304414249	1.5198509777185414e-06	1.0151585952373427e-06	1.0212196002945079e-07	0.17235092336345845	0.13910103822528455	32.55005984759299	0.6727902317957324	0.3341925674363885
1.1008439151892226	0.7623015719001094	1.6982187991244935e-06	4.6558169026505663e-07	3.0463462934014446e-07	0.13140684456663013	0.14520185508090086	32.82026778280975	0.447717714529435	0.27580827209867453
1.064279121848357	0.7078807086381577	1.3841077090353652e-06	4.432722445346876e-07	1.6901975555161769e-07	0.13030635708347751	0.12220641538566043	39.29380066026977	0.46114280146641806	0.30088080200409306
1.1185364067770747	0.7939056200083746	1.2192337457370722e-06	1.1482036084452088e-06	4.462796136769402e-07	0.13842461131975836	0.14704515673862584	34.60070589054003	0.40616911652341964	0.28067200392397285
1.1661598438169911	0.9038216360165335	2.4282538010025243e-06	1.6231033792213721e-06	1.4565757168047967e-08	0.1359849338754176	0.14093172407671242	32.54014143516551	0.35518214216282	0.2770589276948654
1.4048914918921427	0.9116985849062144	1.4702243901238952e-06	1.3787434161048034e-06	8.70547751854074e-09	0.1337572261467108	0.1657355733741338	29.723116034572797	0.33105537240077154	0.2865960606050148
1.3082843494907062	1.082835370742416	1.0774572477684324e-07	2.945053167559385e-06	6.56160029062131e-07	0.12134355741014105	0.1393481422134423	36.179097985267134	0.25224456692521136	0.26298348115638137
1.3399774008925107	0.9306547452607239	1.6447371975548378e-06	1.2769761881179847e-06	1.5517150380615035e-07	0.12001918741361534	0.12111936261050044	31.770704074337814	0.3190319242938997	0.26346854397768976
1.2034136749110198	0.8691998696824862	4.705958720419498e-07	1.9284901331555368e-06	2.692161787825855e-07	0.14304289397557104	0.12610618189483705	38.29297856615531	0.3558362748317338	0.24476409810097152
1.1986781569071936	0.9115664309113435	2.2406315111798995e-07	1.2888000588067178e-06	9.167541185071289e-07	0.18113583564337973	0.16073557695659121	38.66149398532306	0.3180196005806486	0.3137309950521526
1.3125961634648964	1.073980856327774	1.2709912909916424e-06	1.5226763360952315e-06	4.858437488391585e-07	0.17098717165338342	0.14436722663869164	39.13965741712576	0.250975414796193	0.307190070146269
1.641688945487099	1.1991294811049589	1.357073402489446e-06	1.7717348745991432e-06	2.6214540917026603e-07	0.15892561017489668	0.14072306118698646	39.07694565255305	0.17110596750368048	0.2884814625955719
1.5007870073844811	0.7320364345259865	3.9663670280902625e-07	9.689096468737795e-08	1.1333275807477551e-07	0.11798558848898369	0.12666343895071128	26.46597689259741	0.5011061174832545	0.2811755854637882
1.20876185108007	0.9465800257808614	1.4231815503909108e-06	1.804037752371131e-06	2.986439563817194e-07	0.15598511782060576	0.1662661206704126	30.80008739566878	0.33329057355693675	0.3083262970082986
1.3225338719993454	0.8904079584280261	8.492457379998941e-07	9.130694214968072e-07	3.290490122125232e-07	0.1351010202876494	0.1399634924717592	30.260538890853706	0.3585165288956791	0.2544531771095696
0.8863561084165548	0.7161762240618194	3.2950401410005832e-06	1.4798730476492046e-06	1.7455619881652252e-07	0.15904094735095547	0.14201259773362435	39.50832941507879	0.4832855921467234	0.3157551377008202
1.4477340510943313	1.0305272643810945	5.705416090118222e-07	6.489346557371599e-07	3.7753044503260187e-07	0.15477089563220262	0.1489775952452865	33.03960356287949	0.28334053396281045	0.2908452469944101
1.1020581642948308	0.8466343922247676	1.3612665447427257e-06	1.9575038455671463e-06	1.722955804711846e-07	0.14021974990999062	0.16187083045679426	31.959721142920852	0.3952655665689678	0.31270144802434924
1.082324914773705	0.7584387472864242	6.933543486526905e-07	7.269891361155204e-07	2.2994540793976752e-07	0.1433357824831369	0.14932323737474287	32.99798708149459	0.486360632361017	0.31751168210179015
1.0491767162799954	0.74703910503041	3.282976350842928e-07	7.229991429047419e-07	2.4333922022248065e-07	0.13789351649204454	0.16538834385399537	36.47414029242421	0.5037374647435636	0.3073615810185803
1.34323671211212	0.997522359865138	1.0685326803549699e-06	3.2860638754780765e-07	5.382562925603973e-07	0.1590578724006797	0.1351099581705541	33.68842716369628	0.2921559146901942	0.3174621117916881
0.9593952605264532	0.664336341948016	5.86378272045279e-07	1.1050905514465345e-06	2.865155031797613e-07	0.12170829645238401	0.13877852659217302	29.86280510170444	0.5888733967255123	0.2803674111727564
1.1931023554757567	0.7923196516767798	8.820924661072835e-07	7.674562024709359e-07	3.1574669978609263e-07	0.12496627586948994	0.13251564661850784	32.03618871126584	0.4239085081075101	0.26257716960824884
1.1777968224084943	0.8225374790613034	3.2549278492641985e-06	1.1912854041199516e-07	3.0966534551439776e-08	0.09343812544275365	0.10594166680858833	35.310062035912	0.37968013218892305	0.21560368418081105
1.5923533660520333	1.1648917721148098	7.978035245219145e-08	2.75644441194794e-06	3.613612336465173e-07	0.10434590689447165	0.10225867684951594	28.046937256602362	0.2141730955464513	0.2613263207878052
1.0321620271872027	0.839043717449279	1.466022549163715e-06	3.350706147343607e-06	1.1346621105757388e-07	0.11465472105350032	0.11132889361430222	37.57268390949861	0.38423343834707985	0.2655702743555639
1.6383637620938254	1.0873618553217712	1.8621213026966095e-07	1.9963137028054955e-06	2.866361954116733e-07	0.09380336107639417	0.11513840789914943	33.571918066111245	0.22131845380487603	0.22927004338101364
1.3433066985353443	1.0189178113025634	1.4283016513529126e-06	9.156010319561302e-07	4.12793643730917e-07	0.12978706519991143	0.11556410612078764	38.082280346729675	0.267885332749639	0.25296070411306937
1.78164819297475	1.2597981037328467	1.2393008056711377e-06	2.37398370426933e-06	9.240260410247561e-08	0.11499061191415685	0.11790474127285028	36.829579952508425	0.1558736620118325	0.22646696777147976
1.2426543372816696	0.9089987630278904	2.054378942149361e-06	1.4632591877798517e-06	2.0060330155089948e-08	0.1669148379467264	0.14952731747957512	36.34477478463529	0.33108036905580895	0.299479382925347
1.3402760060056158	0.8804400591817073	3.709278388817474e-07	1.8278187319483914e-06	3.718629382372978e-08	0.11482273685330797	0.14994646894689279	37.392986400094046	0.3225889759029723	0.2699291548951424
0.8946063665780137	0.6349603458977188	1.9279751418026877e-06	7.798535799425268e-07	1.3122584362132614e-07	0.09451031766201523	0.10919445671469102	36.6219735791688	0.5838587784249347	0.21971015824536286
1.1615197331357467	0.8045207204096314	2.893866606065966e-06	3.037445890438564e-07	2.3743206949096636e-07	0.15085968349932855	0.1552827378255129	38.46781002248417	0.36317894281782437	0.30782097403068637
1.1560702478107647	0.8766988043877452	2.2084125128652276e-07	1.973934485138971e-06	7.258385724184703e-07	0.12268980150049599	0.12616317677544794	35.97350750536469	0.34568095679521205	0.26230822010558136
1.2834503805466635	0.9775632330101893	1.1138282139019791e-06	2.7344183933265377e-06	1.2859505707868522e-07	0.12383015341394679	0.11042550264772144	27.92574759670335	0.31470020648382624	0.26760167484506314
1.166138683237472	0.9463847916436998	7.783246715681483e-07	1.9190533719938334e-06	4.996945838391548e-07	0.1278090478435458	0.16367218379611212	33.01701175468835	0.33594739248212535	0.3018088698041755
1.082824263213431	0.8058797406193482	1.3086272426061071e-06	1.7323165496389044e-06	2.2189190973563088e-08	0.1272369408627643	0.1478000726191695	35.45149365411242	0.42211862810713296	0.2841150262846444
1.0620105405715003	0.8288021987255352	1.5025257386142458e-06	1.5283085540056198e-06	8.266108028655667e-08	0.13201177685506563	0.13828802630045817	33.577566818970354	0.42356307908095553	0.2905466942016227
1.1445005344249586	0.9403172481629353	3.1636606166123592e-06	6.820749949358812e-07	1.5421776477013655e-07	0.1467440281045771	0.13251866658374364	38.05557767617452	0.32809321525306745	0.3022203841146241
1.1966333112513645	0.917657764281094	4.631235847585814e-07	1.758354332104068e-06	4.884138047181314e-07	0.15603582150488304	0.16420433439321397	35.9909035305927	0.3364669488965472	0.29814799635725975
1.6095770794917224	1.0128068228787686	1.0997828164537074e-06	1.4349907215237047e-06	1.2536465592675643e-08	0.1296835786149589	0.11699859386861239	30.052535542856425	0.2686310745494549	0.2596122308965358
1.8936146327679444	1.0434874921924864	1.786836527049585e-07	1.274052809268089e-06	5.0808484961950195e-08	0.13326841280744495	0.1343762420432628	23.472563761097298	0.28265456528704247	0.2829171613522278
1.4252635804846878	1.0093778966826772	2.2080833314782457e-06	1.0316686187271165e-06	2.3445716816885527e-07	0.17176154580531378	0.16549376267113247	32.21756947606966	0.26676352309646245	0.30049705022754597
1.3899658083436064	0.9102326118569648	1.476420466254206e-06	6.639126376407928e-07	5.4170328226800893e-08	0.13543529889943567	0.1373227905058096	34.20463570869242	0.32296813193699137	0.3153092561240102
1.3498597940379946	1.0075368817253239	3.73594384905657e-07	2.8199827141815317e-06	8.80220835222064e-08	0.16755823836677916	0.16156806988870928	36.28808448520261	0.28119988633632664	0.2892218281244592
1.5150462825616724	1.1173314148333238	1.1458783082104945e-06	2.1661799170679956e-06	1.5049837157211548e-07	0.11165616623557238	0.12599308881864826	33.628798986296616	0.22566918708465375	0.2657530701741186
1.5160276655006306	1.1046263258264988	1.0455573283034595e-06	1.118917524640922e-06	2.250486687195926e-07	0.15564293326716452	0.12586309956667727	34.9429079113944	0.23736415468252026	0.276728292867726
1.0310297648377607	0.7964061698304674	1.0430042557988998e-06	1.17433716622365e-06	3.843782393236602e-07	0.1343729441484529	0.15542229205116687	35.94944842023074	0.43865983282657994	0.270441397235057
1.2138347458954932	0.9479951720962188	1.7587609966733317e-06	2.2649233184403227e-06	3.9902862946750575e-08	0.14796435496141178	0.1465572744209461	34.11503880154861	0.32040719269731394	0.30834162164663387
1.2414487768326268	0.8402911537889305	6.168128717499876e-07	1.3996411398651353e-06	7.583807519874053e-08	0.13057346228403513	0.14314993699622036	35.96563862727868	0.3729496903246453	0.3220573063068654
1.4674657429524904	1.0861081317432675	1.5058012136850812e-06	1.577760218293645e-06	3.1860571097592465e-08	0.13754276002007712	0.13551848025806382	32.426962010329376	0.25434307720518	0.3049274241247763
1.234587382782901	0.8539670689774429	1.1856990731103155e-06	8.851385506002787e-07	1.3411569881810857e-07	0.13990561618800385	0.14309240380512678	37.18777369448422	0.3644082546366597	0.28995820825943003
1.147787011727575	0.8060720214420214	2.305184254262527e-06	4.3144877397990935e-07	2.278986697545142e-07	0.12738468986903254	0.14402653393539538	31.91161079189024	0.41659265559469655	0.26692592978935115
1.041082342969702	0.7419212394628298	2.880736326123073e-07	2.058819582494256e-06	3.3884725078292136e-07	0.10429855641830171	0.10636104698716181	28.528426292899255	0.4824926694193462	0.27581465387262577
1.1219471791499749	0.8970565957520561	1.5878736538581883e-06	1.5600769301218659e-06	2.4158450459404544e-07	0.12391947607587718	0.14035370949906786	36.28229440723597	0.3670892209682803	0.27790038640296855
1.158919246134482	0.8801580979135866	5.530274021499821e-07	1.0590727577150168e-06	7.423562488212195e-07	0.1380425997724248	0.14036696040335087	34.771526442672425	0.36058489158257734	0.2852754102513232
0.9933970936062121	0.7047338312929328	3.027140002980959e-08	2.303534002546918e-06	2.7456930309772136e-07	0.13772738037802143	0.15572724105651428	29.632082567322634	0.51985667974395	0.2952419543915822
1.143457940531996	0.8344805032772238	1.5979766150769089e-06	1.777855533258464e-06	1.2027709546235967e-08	0.11247636401889693	0.10286028145752876	35.44897230361382	0.386700867797012	0.24132701703225373
1.3633454887300427	1.0439749896122261	1.2342841704354441e-06	2.0562799306101415e-06	3.364539596326716e-07	0.1199148630431143	0.1156647038835843	36.97429709541319	0.24989401847902637	0.269787054805322
1.7330685555482956	1.0975084807618172	4.7134456996128524e-08	8.011668644976669e-07	2.2641079656042564e-07	0.14843779464104925	0.15352821257247057	36.25668230176686	0.22300846126845938	0.30010879678903846
1.224964132733967	0.959834220229543	2.0171659101613968e-06	2.621720417907577e-06	2.3395341208397886e-07	0.15282794107078884	0.146983091823687	35.39562185655319	0.29308264370569215	0.30340618470564473
1.2452741603993107	0.9412117914837547	1.078378504275507e-06	1.5629417695488194e-06	2.453683166369307e-07	0.12548199401397167	0.1338075989149247	27.935211109383975	0.34635792137039656	0.2976736019298941
1.405685969624455	1.009029282820497	1.7378604517214848e-06	1.0390982332063472e-06	1.461198540351023e-07	0.1342133665270048	0.13936144607583942	34.75945643474178	0.274191289826972	0.2785744904133701
1.396906881399313	0.9158773148966945	8.053480529182337e-07	9.154916569704505e-07	1.430852439489254e-07	0.10134486629994668	0.12056077164625582	31.125498058322627	0.341715231990701	0.2481308327394922
1.0324294802644622	0.7834806667829646	1.6773252177087348e-07	2.6578615598551073e-06	4.517338822232717e-07	0.10046245751469307	0.11410990915684188	34.28609460895561	0.428846709812445	0.2650364817761701
1.1811743391147664	0.8377912427571256	1.4774957509159525e-06	1.2535079474680067e-06	1.3352888481756619e-07	0.14413367147361522	0.12731456287528856	39.20724828340957	0.3656868186549861	0.27387426178296537
1.0142629489971045	0.6758046032486235	1.9418326147264855e-07	1.9020669080204853e-07	8.794268965026441e-07	0.1341353638934655	0.1462553846023511	36.382010325192226	0.5143167992792176	0.24823173526733777
1.1776866150686933	0.8852786965322084	2.890626039191958e-07	3.070772495268546e-06	1.9150168754434707e-09	0.1072161235828401	0.12434670499525405	34.42895715700272	0.3590186936424854	0.2846642120369971
1.3434532381407382	1.022941354956203	1.5363028852946084e-06	1.1313051729881353e-06	4.000510290446343e-07	0.12587063664427722	0.13955320591382336	31.074164802510538	0.2820702114876828	0.29492973433166964
1.1119796642569535	0.8186871036866826	1.6478728367330057e-06	1.7453276011334612e-06	2.023411210853743e-08	0.12541116232610017	0.12744934456936935	36.759466737447895	0.39620424135184	0.26612858816329615
1.6511691399782948	1.25769024049067	1.9986881097759592e-06	1.3579194516410556e-06	4.67195174758413e-07	0.12047156527731412	0.12742041536970786	39.14050014684566	0.1471876363718914	0.255066755297009
1.4440861848446802	1.0430098526344744	1.0891271437759298e-06	1.9754580790492673e-06	1.947921127847468e-07	0.11486807767731903	0.1231820380583619	39.11233456325372	0.23313799559332815	0.2873627797691571
1.5135425490826389	0.958122317355623	1.0875423232471325e-06	1.0592655616245713e-06	4.174746562366324e-08	0.1312125175934351	0.14195084227046378	38.13643937343399	0.26703238292231324	0.26544542262495774
0.9646023891404907	0.7477771153433119	1.8502913739402161e-06	9.353221782053025e-08	6.915030296763207e-07	0.14280333253592742	0.13064937719600989	33.279655746357875	0.48914163047363535	0.2848144295736658
1.354951916102886	1.0239629169546687	9.24663705900297e-07	2.3606696056348146e-06	2.482160772247697e-07	0.13918841093150974	0.1568027670971434	35.891798729473905	0.266485000280927	0.2827390838506718
1.208496926684211	0.9137232278996896	2.03638733244142e-06	4.2866281288752283e-07	1.644005470062215e-07	0.13174669495656907	0.15723363424875506	30.64267869896908	0.373073221698601	0.2870653922658493
1.4108709308311018	1.062589913545311	1.578943283526114e-06	1.3110006065444657e-06	4.424696802011573e-07	0.14289536456592897	0.15279684591895812	37.09978247281849	0.23682530201008156	0.2803533785070137
1.4524452968528296	0.9768350610424762	1.0912444725064296e-06	1.9282498916563034e-06	9.852818498086135e-10	0.1084355188545606	0.11460007770845188	32.59937450632481	0.2859820514060965	0.24761613674822253
1.1855204697850275	0.8771235234502626	1.493814536697249e-06	1.2788492692879159e-06	2.5304867748332253e-07	0.1436369378523452	0.13168092688247962	39.608830609767125	0.3446270206868397	0.2844262187413174
1.1310365010934043	0.8362035734083474	1.1380503893928093e-06	1.9753190349888506e-06	2.3937173368971653e-07	0.1399725208224547	0.13273974139292913	35.288532796387884	0.3762518291563999	0.2827149574149264
1.1927709381563252	0.8322249735198017	3.2105178518028323e-07	2.9846548937562667e-06	9.774155183620743e-08	0.1372373433377881	0.16660393072930707	21.908063777652423	0.42772298342088105	0.27735154653130956
1.135062455330708	0.8859834671484974	2.1935852110765107e-06	1.5398113201813881e-06	8.940350964116526e-08	0.14127519985978393	0.140713856659582	38.72595653939115	0.35263939583445547	0.2767603479853569
1.0436870826300986	0.6331779959973884	5.892595293012528e-07	2.2032032376375898e-07	1.6506329167053992e-07	0.17229717567480757	0.17665655930457785	32.536524952649486	0.6133713988860949	0.34591768109244253
1.451405599644944	0.9457394332301812	5.055173037492882e-07	1.9647409062867774e-06	9.434385476011396e-08	0.09804821978308223	0.09256772712221503	37.778869740883835	0.27533248848437686	0.24093918432134093
1.3006857346282037	0.8477385413583295	9.670722061545566e-07	1.1261580876086868e-07	3.732422711066311e-07	0.14119035092836515	0.1324050815988703	33.012651253548974	0.38133595204773335	0.2605580182901125
1.6709552818980393	1.2307730796911063	1.2710202861633735e-06	1.8521527414300185e-06	2.7268938891486927e-07	0.16295221255894543	0.1707223920298596	31.499335313008316	0.18351322680779347	0.2983181238951774
1.056678077212851	0.7120213328798363	6.165912520482266e-08	1.1344296455701061e-07	9.302637905449382e-07	0.13465398529848266	0.11030094661120055	34.72083136430126	0.4919171553495071	0.24043581164548078
1.1568361072494084	0.8241118772797169	1.8879432169375776e-06	7.18401988431608e-07	2.522697803055148e-07	0.13355923998917704	0.13907629771515886	31.01482359701191	0.4102881164689848	0.2791405922749387
1.5044809407101445	0.8568732980830137	8.599717206606858e-08	1.0642874413898458e-06	1.0113813330396976e-07	0.1522641564325375	0.14298568112393237	28.420412522926938	0.37952397635368035	0.28387699927545657
1.1767520464749497	0.826545776657853	1.7112498007644481e-06	9.72923580931976e-07	1.7779559411772161e-07	0.14976128423479443	0.1255454611812773	36.188151425521575	0.37888340043176205	0.26947809416009694
1.232961922894444	0.79746715557515	1.0684043924987132e-06	1.4194682214345317e-06	2.7417690837094235e-08	0.1545490007271369	0.15590156575390746	25.19311028936252	0.44713566171075225	0.30711178281625373
1.2453873685947638	0.9005688533606651	5.460396586299172e-07	1.371347941129286e-06	1.695962587304844e-07	0.1501117723779098	0.12355668801102265	34.93153519257023	0.36279031997587086	0.2873877602273886
1.4372122220003467	0.952316167730858	2.237291270184958e-06	4.7018827635633617e-07	9.530021075541986e-08	0.1533721295547839	0.14130389674573643	34.33278093622784	0.2855749472924093	0.2840931473081452
1.421654101275534	0.9423958651632627	1.6760774164645266e-06	1.4118673653125218e-06	5.59257782703999e-08	0.18298534070813363	0.1590080129568738	35.58548018957998	0.2847930550584823	0.2814871159433197
1.2364328793183388	0.8684350985697753	2.610778291408916e-06	1.6484498316905836e-07	1.6779584297152759e-09	0.13862220022648541	0.15737917221834233	30.919935842718267	0.37849550029974777	0.32270389963753293
1.3584007526761674	0.9946597255250454	5.767620952231724e-07	1.9437898239152673e-06	2.689159555919376e-07	0.1365097139485443	0.15636498523429374	32.9927940839706	0.2868276845904201	0.30102372300472174
1.3771151314768322	1.0681573876906363	1.4914272707102302e-06	2.657666287324573e-06	2.1635931120406257e-07	0.1449834834732383	0.13774572688755887	31.835502047511895	0.24986244137339692	0.30450088125614305
1.3536866417620468	0.9880699976906755	2.70357913322628e-06	3.785714947365826e-07	4.1729834782399645e-08	0.13580242448591703	0.15507541400811595	33.268808918087174	0.29396695360754566	0.30398479676294626
0.907454756584432	0.6927196437270364	2.128091733817963e-06	1.5153729549265912e-06	8.892059850664564e-08	0.07961534036251461	0.11408762039751391	34.49508155812643	0.5274007553014799	0.23890241269092805
1.5652355982144226	1.1261736527190718	1.413237404231259e-06	1.5682033308908357e-06	2.8099612870739604e-07	0.13948888749674004	0.13958102324000496	29.325609435398423	0.22487742551932613	0.27645970631645483
1.104123189535843	0.7573140371501736	5.381372063894739e-07	1.038479784443784e-06	1.6744339285120346e-07	0.12827751683842362	0.15711738108271797	31.778353092998287	0.477610561622289	0.31029532162753887
0.9486486981335185	0.5870128676510676	7.279153537342814e-07	7.645505665213856e-07	2.129481435168315e-08	0.1469587137103144	0.1466513105226065	33.15218359606863	0.6505225060364418	0.335475913576511
0.9730930491904338	0.7573964272641425	2.7649601525936922e-06	1.5338906675765253e-06	1.8095039506080955e-07	0.11037146242864132	0.12777446770498654	34.79938373024221	0.4571590292679275	0.24083330703839373
1.4449186905551488	0.8420516810248222	5.533260036120599e-08	2.732893895949542e-07	4.2845014609758624e-07	0.14179572764164747	0.13964402192496828	28.981569906401518	0.38508558945642335	0.2896024466384244
1.4564517082545383	1.0445418279767205	1.8232647280872663e-06	2.795827224593093e-06	8.756492705042234e-08	0.13676716748870263	0.12316775533296148	33.76767288549825	0.23993314489941311	0.25154289574352157
1.6919683187832706	1.0994018459108805	1.7756746700873825e-06	2.950246532457608e-07	1.2462818689300906e-08	0.16522560554959653	0.13079174071773458	33.78677348937164	0.23211045004160835	0.2737174685792187
1.0865605442659478	0.7949904348833183	2.0342491276421297e-06	1.5319285502616647e-06	5.334566805035785e-08	0.14474658804977605	0.15030634489082226	29.369740537644475	0.4366327040147555	0.2863776252718929
1.0004879381341247	0.8320869376787794	1.5353461473503188e-06	3.0593831569877126e-06	7.84980954152805e-08	0.13645312973906118	0.1349515564997684	31.08685204586328	0.4223024281627206	0.2892185449047814
1.2909991637457807	0.892368953978996	1.5754483368829567e-08	3.1886977128803694e-06	1.2961985925450178e-08	0.07470722518900705	0.09096240323293957	35.97612059465005	0.3308295835566384	0.2037795550827308
1.2058629736897857	0.8255819626131822	6.736418564895246e-07	1.2126447320125963e-06	5.316536109279055e-08	0.14462947329774942	0.1276798279018885	39.60708444281738	0.384151843711323	0.28265154938383796
1.4604650326620436	0.9498605746154966	1.4042289459925203e-06	1.5473573737215984e-06	1.1374020907560015e-08	0.12460673634301628	0.12165758219234343	30.094789121154392	0.3045634192467462	0.2666379992583794
1.079862310291316	0.7853146132601563	1.5520450557224122e-06	1.9635949909942663e-06	1.920490960065927e-07	0.1230306064165068	0.13158511021950067	35.66231136001841	0.4166663258909031	0.24200758198516956
1.1288381115888664	0.8727727112997161	1.5012306434377094e-06	1.6346122896822793e-06	8.264200901146045e-08	0.11546585318184352	0.14155509448824072	39.89509895788572	0.36516429394422817	0.2824237795745122
1.1003792295238086	0.7959824275604152	1.420017889688943e-06	4.2085793382148245e-07	6.646922167468682e-07	0.12253887720161255	0.1276039052091418	28.971409677824468	0.43201848745024024	0.2709103455415329
0.9974224616278975	0.8361270393701699	2.4869560563363508e-06	1.1604037082508872e-06	4.5668220862071596e-07	0.14154296944419528	0.1493962206373395	35.23422869274036	0.4085160580961924	0.3029220802105282
1.1902253398413187	0.7342749529245003	5.139010159310496e-07	2.2938388046804314e-07	3.158833477331871e-07	0.1128662328589135	0.11084293667659328	36.388371369673166	0.4482612893493018	0.2713028786030994
1.1121561460780436	0.8535786366729009	1.2948053686809021e-06	1.1292886935136136e-06	2.701634247917129e-07	0.15179390453189456	0.16987083340407202	35.89590475484036	0.3934629376623364	0.30333028408804846
1.517930469130008	1.0698469863653903	1.439375155458232e-06	1.8650205711678524e-06	1.0767962139261494e-07	0.12228755425877558	0.11845592175255432	35.89859285133381	0.23067247331442786	0.2493797885038932
1.2560698414859468	0.9492271983871703	1.2777715030268115e-06	2.547159376737513e-06	1.8607924654924846e-07	0.1326836620739926	0.14893462989021342	35.16305719373554	0.30474662738189096	0.2677861465165545
1.4530609020802054	0.9050638906293927	8.122471865500959e-07	1.0738131887196517e-06	1.5894255955058008e-07	0.12262812327205222	0.13151137978284036	33.32603806261531	0.3137863255651929	0.25439753345338567
1.2316237486191317	0.8510314445894915	1.4619324000584293e-06	1.5665827668849355e-06	1.1271370803614878e-07	0.14251950933257837	0.1432308335055031	37.41836349796552	0.33904236964297463	0.29512206777554356
1.2578754082871741	0.9330032238858893	2.4733605520952734e-07	2.292951238925976e-06	2.9104965934253174e-07	0.11238017370562503	0.11107978015127969	34.28361131741832	0.32573549588757184	0.24866600490679397
1.2952213706012643	0.9440608000515761	1.4015567819216372e-06	1.5567357319969984e-06	1.1607646113571637e-07	0.13138609244485755	0.13115775344159863	32.35575260386906	0.32677967021175675	0.2638843053723253
1.1187212378380793	0.85229024107745	9.76571163780557e-07	1.6716130925674433e-06	1.7829864678764494e-07	0.14043363551378832	0.13489412858537	37.719401076677684	0.3821434227070388	0.3199599592991686
1.1710757562504621	0.8599730057844271	4.6627405862228187e-07	1.8618300639357995e-06	3.8609926352838675e-07	0.11467992854373421	0.12846539734550283	38.44738358117737	0.3536871383152875	0.26081426590983
1.0701218954460838	0.7651647726115449	1.7495007778977225e-06	6.35915351113404e-07	2.1779880786485269e-07	0.13022754705759862	0.1351177289111054	34.43519660499904	0.4516010436632487	0.27435793617770593
1.5186325544210537	1.1408557100252348	1.068030256541511e-06	1.3452264490142723e-06	3.0153105306733857e-07	0.1763314205042842	0.16249103070682167	39.76219729934687	0.2064446550733221	0.3153635735529049
1.5092937172035301	1.1728998176418164	3.8756815487140356e-07	2.8986228613745905e-06	3.5905247303681073e-07	0.14864351494990263	0.13436677684133908	32.185745261987705	0.2119660542069804	0.29605976446631227
1.331195708042731	1.0293714893307557	2.8734244657203338e-06	7.155111086055985e-07	1.2056953005786544e-07	0.13896832728328454	0.13313203735879517	36.54849686329918	0.26931477913631596	0.2714424441685244
1.1485676055281473	0.8530146482309171	7.791556259034864e-07	2.9295557112550702e-06	2.1960551003441184e-10	0.12916955322811344	0.11718908179154688	33.04851850674482	0.3765956435474419	0.2852699110449785
1.0694436111308754	0.8215035743643407	1.815990744102515e-06	8.205975099339804e-07	4.910735069333563e-07	0.13457247556190574	0.1267462463176392	35.589556018985185	0.3991191561839713	0.29335462704651905
1.1138194607164733	0.8619077147389849	1.5072748210578032e-06	1.9886727463786552e-06	8.404844755996802e-08	0.12449821251319956	0.1287614993371338	37.40060639272113	0.37280380679283875	0.26304187955350145
1.187958683486875	0.9100720105719493	1.3058871033381578e-06	2.221220856211733e-06	1.2485460768856626e-07	0.1184814612184974	0.12106656464192106	38.50416285620585	0.3343265904445174	0.2528745635518012
1.1734185792669685	0.839725469616408	6.728972508044025e-07	1.8271172976991368e-06	5.030705621129138e-07	0.12487693320928163	0.12564368361996076	36.311118382911864	0.35937700864076727	0.2595197627456131
1.295928066608527	0.9179714474158334	1.112394307344032e-06	8.90311917102508e-07	3.398188591325848e-08	0.17649780165508913	0.15323320494531642	35.3822600498351	0.3544986570979056	0.30808986554372336
1.7899315912550955	1.0352589503937497	4.0971733644861476e-07	7.322918141712645e-07	8.104637377752513e-08	0.18311719347761682	0.14919240432961578	30.56707963405364	0.2616873362556823	0.30936117428220267
1.2030189671026377	0.8556753412787166	1.8919965119177187e-06	1.806738171045828e-06	1.2391266230627544e-08	0.09130243522150241	0.11071951721667578	34.04377344315819	0.3630643368734506	0.23210875344823928
1.04035064688621	0.7227439615240285	6.361199007680322e-08	1.543491767425342e-06	1.8294265704695064e-07	0.129773057222246	0.13355358202659437	32.284732399057276	0.5154428898991515	0.27515384344476856
