# Supplementary material for: Mathematical modeling of COVID-19 in 14.8 million individuals in Bahia, Brazil
Source: Nat Commun. 2021 Jan 12;12:333. doi: 10.1038/s41467-020-19798-3 (PMC7803757; doi:10.1038/s41467-020-19798-3)
Supplement: Supplementary file 3 — Source Data [file 41467_2020_19798_MOESM3_ESM.zip › Supplementary Material/results/Interior/deaths.csv]

deaths_mean	deaths_lb	deaths_ub
0.0	0.0	0.0
0.002672618991061794	-0.0025229705378093147	0.0052163124179161755
0.009940880009434494	-0.008740222794730572	0.019239311964730804
0.02095788636899298	-0.01704754509423956	0.040143295884610866
0.03526611099959868	-0.026294139854181685	0.06648388263193843
0.052662515471878966	-0.03564913606459578	0.09763177939168351
0.07312093636374274	-0.04448136926661693	0.13342785899351078
0.09675651450903656	-0.05231334760398447	0.17396633828392838
0.12383011685601153	-0.05937376086819146	0.2188558291826589
0.1546640807180464	-0.06513636122608571	0.2694359775143574
0.18972820831503834	-0.06881027376788396	0.32463096007921954
0.2296474995877398	-0.06821031003243125	0.385667827154077
0.27501289243755694	-0.06188270427054382	0.4543284557200076
0.32673325666633923	-0.05093447657563366	0.5326357900073697
0.38574498426816695	-0.03464773293085199	0.6213858335608227
0.45309613000937454	-0.012357930287254404	0.7210421851317106
0.5301159790788001	0.015383664554479037	0.8330470509851379
0.6183860709780371	0.049675860342831	0.9592576689405493
0.7195063861162942	0.08983417649844883	1.1014643363664245
0.8353621785297581	0.137714580723314	1.2616791604640514
0.9685218621187627	0.19480862033383872	1.4461225142918774
1.1215245260198423	0.2652476306390965	1.6533175681504464
1.2974474523938584	0.3581454498545795	1.8906898364499127
1.4998288620973486	0.4715005459705055	2.1458470009830455
1.7328084652629403	0.6140328391274987	2.44805258205803
2.001118037223734	0.7899677924980224	2.7979046549894
2.3100458078528283	1.0042945967103452	3.2066888735787695
2.665122843681669	1.2629743084972034	3.6468976730136378
3.071833129961881	1.5588035324082448	4.138091484009913
3.535455813066745	1.904224947713021	4.68523067675977
4.060549205454025	2.2975506197016093	5.321531290469627
4.650217571117242	2.748658227837702	6.039971907683726
5.306278810834653	3.2828691176178824	6.829978448020119
6.029931247367296	3.8705467032534475	7.692147446514288
6.822128982511215	4.516659638268067	8.626990066093017
7.683816016022485	5.2275722707104855	9.635145185702877
8.616021709571454	6.001764749534801	10.712822377360688
9.619964600291107	6.838862003010858	11.865632830073203
10.69705518003114	7.792246448737979	13.110383664303342
11.848979650618348	8.81864450540645	14.421371816772561
13.077611572151069	9.91915227144819	15.833559752979408
14.385184782408018	11.095456331414333	17.294537137270623
15.773892647679967	12.330810272421546	18.873252551369315
17.24657995376901	13.626382526392645	20.547702942524808
18.806081490654645	15.031359346764429	22.32490457957578
20.455665401024387	16.594952423287207	24.214242830806317
22.1985817706466	18.252868659143417	26.226025633536736
24.038721000837945	19.830453869276468	28.352806503207436
25.980011846938247	21.591041667979013	30.599738882466525
28.026710873567566	23.46508695083711	32.97245731386022
30.183355782671654	25.43443301102269	35.47699992259574
32.45480722843783	27.466329000624484	38.11987219079488
34.846182620415576	29.587465942641686	40.86314843985487
37.362943258573054	31.81617668937465	43.7464299713642
40.01085479293179	34.156710957732734	46.777824552184065
42.796002374098016	36.60277756469597	49.964149918687845
45.72485823243996	39.103009293754255	53.312702009843036
48.80420120043372	41.67517081997004	56.84583556632209
52.041219448229135	44.33458714831995	60.568788325614015
55.44351350214306	47.17018539268291	64.53827549708643
59.01900545425437	50.083596601413404	68.62443470442649
62.77608977541563	53.514483211109024	72.9114343811611
66.72358190838702	56.89354793728489	77.46303554254159
70.87073078498366	60.37544946354788	82.23176977323074
75.22725454660764	63.93886756797187	87.37478403676114
79.80345520958997	67.98199973917595	92.84693971942946
84.61007094435057	72.05281466873275	98.60826135101011
89.65836825630385	76.33035433513598	104.67356856177753
94.96023179214707	80.80172563608191	111.0585659366549
100.52808887469554	85.4899180978539	117.50649059873567
106.3750083974492	90.41518578605532	124.17090169136424
112.51470035087542	95.62509835469902	131.15668622321243
118.96152935810282	101.02525096691025	138.69756895781515
125.7305979599353	106.73563937521698	146.78614363590833
132.8376947754666	112.73432297941443	155.2973904843149
140.29938080127718	119.00101650106643	164.25291404660348
148.13305070101458	125.52600941110731	173.7975999518417
156.35688015648745	132.22973937919372	183.9841140493199
164.9899568718779	139.01213730208116	194.7172297684022
174.05223373395654	145.6228725446195	206.02546444564754
183.56463685568062	152.43438750488482	217.9387911011381
193.54907193106146	159.5076985547551	230.48862318078065
204.02845490305523	166.85161830389274	243.70788698511325
215.02677469757867	174.47499879696164	257.63111609402347
226.56915066260234	182.387008281751	272.3020689084243
238.6818018760543	190.596973011117	287.88829735171896
251.3921858580329	199.47245395606527	304.30841455951895
264.72901096479336	208.98998957079485	321.60514103086217
278.72225491143496	218.86472248619035	339.68770562328945
293.4032519948051	228.6181822530284	358.50791819588784
308.8047059319496	238.67699962847095	378.70590356157993
324.9608141438587	249.10648323049068	400.55100391659914
341.90719422140916	259.9180207050139	423.5728931414742
359.68105756168217	271.1235988921368	447.29065444926607
378.3211741685268	282.73530293927047	471.3873043028465
397.86800434832867	294.7654103888125	496.71155221186507
418.36366028990915	307.22641614703906	523.3227979670417
439.8520246573391	320.13135081116314	551.2831519941021
462.37874711780535	333.401951826409	580.6572578817123
485.9913366912254	346.9657530761651	611.8191551366369
510.73919064595344	360.98619007170225	644.8414600454352
536.6736417829956	375.47541775235675	679.6304110298908
563.8479773696162	390.44596373490185	716.1864512764193
592.3175620395068	405.91062088503264	754.7471802381132
622.139730560187	421.88245799704464	795.2834375922846
653.3739664389088	438.3749743516068	837.8584171866908
686.0818054879036	455.40190065696703	882.5652369779564
720.326997464584	472.9776251280284	929.5005070475105
756.1753785047023	491.22482411469315	978.7640054412437
793.6949486277155	510.17512850993955	1030.458916528963
832.9559018070341	529.7390665963011	1084.6918119397335
874.0305696046129	549.9333081594356	1141.5725512787994
916.9934423102144	570.7751692532972	1201.2143164578047
961.9210942480647	592.2824617393137	1263.7334853632333
1008.8921836728144	614.4739589106152	1329.2496353945432
1057.9874226501142	637.369033170424	1397.8225045357926
1109.289478577663	660.9882291256174	1469.0162740145547
1162.8828858651614	685.352943489843	1543.5299066295784
1218.8539990552943	710.485898006904	1621.4918654837138
1277.2908409775002	736.4108382633135	1703.032923516682
1338.283007311714	763.1531750566431	1788.286105776887
1401.9214972080763	790.7397268296177	1877.3862440630146
1468.2985339896618	819.1991731240084	1970.4696901197324
1537.5074256398393	848.5621208740764	2067.6741519238376
1609.642297063053	878.8611143208258	2169.1381403736505
1684.7978964821755	910.1310283210892	2275.0007119669367
1763.069327894081	942.4094411925349	2385.4008691151284
1844.5517491682688	975.7364975482074	2500.477208236787
1929.3401250377053	1010.155384017989	2620.367331013176
2017.5288053928857	1045.7123580319258	2745.2072447495984
2109.211257721168	1082.4570694475065	2875.1308942712003
2204.4796297126527	1120.4427798723707	3010.2688710826014
2303.4243714296613	1159.7266776891904	3150.748975636561
2406.133797669977	1200.3700813444977	3296.699121839337
2512.693636786102	1242.4381685440771	3448.5797732941173
2623.1865792417425	1286.0008972527805	3606.1715776200476
2737.6917522792037	1331.1325364486952	3769.579437270589
2856.2842373948697	1377.9121128189781	3938.900585213656
2979.0345476131747	1426.4235878922136	4114.2236972006185
3106.008077760486	1476.7554729254466	4295.6279910361045
3237.264603466112	1529.0013462031607	4483.1823305449525
3372.8576812009255	1583.2593781043881	4676.944380494554
3512.8341435183697	1639.8582634301974	4876.959597234047
3657.2335444965593	1700.5178706290917	5083.260468705973
3806.0876206533026	1763.839456919608	5295.865581460973
3959.4197763647303	1829.965181333248	5514.7788436394585
4117.244606795073	1899.0411866558907	5739.9887114900575
4279.567382354762	1971.2169616478145	5971.467448197436
4446.383629451135	2046.6447410701944	6209.17052640025
4617.67868945411	2125.4783112991095	6453.035922960951
4793.427390865097	2203.869846637347	6702.983715840033
4973.593671037228	2283.2806565774276	6959.177798323513
5158.130336199434	2365.839191941274	7221.911705820341
5346.978809037662	2448.2008589206175	7490.400480801069
5540.068977289126	2532.97778725615	7764.486769867899
5737.319089175023	2623.981484893868	8045.545628669126
5938.635722694376	2721.5199094967275	8332.591491208552
6143.913789995319	2819.426533980016	8624.734131049425
6353.036653063181	2916.0117107908945	8921.737972100342
6565.876279901398	3015.7807532500747	9223.349295034706
6782.293499474439	3121.2821908135998	9529.296862209008
7002.138287489502	3233.511445248535	9839.292573282739
7225.250179981884	3349.6243459228112	10153.032284034009
7451.458685741417	3469.6681445787517	10470.197085571377
7680.583820547156	3593.678884746149	10790.454334693095
7912.436659221559	3721.680440561923	11113.45890169184
8146.819980904304	3853.684177999973	11438.85458248476
8383.528941590344	3989.688171499325	11766.275385102841
8622.351816795848	4129.6768441020395	12095.347289690348
8863.070751056453	4273.620447574797	12425.68946901459
9105.462589142215	4421.475309902915	12756.916334076383
9349.29970297661	4573.182741494892	13088.809570787498
9594.350839068633	4728.670019880205	13421.354471119195
9840.382002262371	4887.850071552574	13753.692004758006
10087.157327768027	5050.621746570441	14085.436395082046
10334.43996474609	5216.870119620036	14416.205133407315
10581.992975010879	5386.467037599375	14745.620431959673
10829.580174315766	5556.674361926325	15073.310817497306
11076.966983175718	5721.569462963506	15398.912574282449
11323.921272224106	5888.874254294088	15722.071154717501
11570.214145071457	6058.433006768046	16042.442446318177
11815.620702897897	6230.0820262986945	16359.694132818007
12059.920753480039	6403.650428675844	16673.50660427167
12302.899513123128	6578.961085165365	16983.57421885791
12544.348236053582	6755.831491612354	17289.606443372322
12784.064772731803	6934.074307186597	17591.328065674392
13021.854152657814	7113.498931611581	17888.480308731723
13257.529016331022	7293.91188679424	18180.821218355533
13490.91009204743	7475.118067101694	18468.12627867762
13721.826528067568	7656.921362640036	18750.18864389852
13950.116235283107	7833.187961634199	19026.819375925494
14175.62612715748	7995.471657273025	19297.847833989043
14398.21236083585	8157.422813534772	19563.121294493285
14617.740467765965	8318.892312016234	19822.505211671465
14834.085496406284	8479.734017064602	20075.88282691472
15047.132030257848	8639.804896653339	20325.42481238513
15256.774213593639	8798.96594412414	20573.12168299524
15462.915725392926	8957.082219292257	20814.95121932259
15665.469706064943	9114.023586495838	21050.858610081053
15864.35863323766	9269.66486557957	21280.803827304793
16059.514185717388	9423.886150845285	21504.760906466807
16250.87706423361	9576.573114914285	21722.717485974754
16438.39675535031	9727.617118712564	21934.674117736053
16622.031332401493	9876.91560981832	22140.64362610386
16801.747170903192	10024.372100173776	22340.650405205608
16977.518657662196	10169.896283823608	22534.729838570875
17149.32791807867	10313.404358922655	22722.927520963225
17317.164501823645	10454.818574045412	22905.29860691559
17481.025031690933	10626.533102566711	23081.907040012895
17640.912893305045	10828.761727036446	23252.824922793945
17796.837862253426	11027.77218369122	23418.131776831913
17948.815767018677	11223.454508123523	23585.458389363615
18096.868141829967	11415.710357040934	23748.110736332776
18241.021890754975	11604.453277719007	23905.555194554505
18381.308922190525	11789.607694787219	24057.88119730007
18517.765814929895	11971.109135411953	24205.18239276143
18650.433459927375	12138.480816743058	24347.556283219405
18779.356725999878	12301.989932905617	24485.103721425323
18904.584148198544	12461.870657582114	24617.928252335652
19026.167566718817	12618.104885881417	24746.135816426664
19144.16187709972	12734.234182246804	24869.834322641353
19258.624646337234	12839.326086219962	24989.13303407661
19369.615895095107	12941.744232643918	25104.14248706654
19477.1978199666	13041.50940165759	25214.287734199872
19581.43445955077	13138.645165489117	25313.586631480215
19682.391475899814	13231.670288658843	25419.018464587483
19780.135916145817	13316.641125439632	25513.41579415014
19874.735957878398	13399.281927650942	25602.707186432664
19966.260714864784	13479.62422083148	25684.083452680105
20054.77999479703	13556.668476118575	25759.33378741258
20140.364139411562	13628.201863838754	25831.26048923394
20223.083793224647	13701.5303953197	25899.983017859035
20303.009801521996	13806.584897197721	25965.61864750836
20380.21298082627	13908.532894727774	26028.28228734072
20454.76401986791	14007.426939677116	26088.086432044223
20526.73331350231	14103.321367663635	26145.14099391388
20596.190845530302	14196.272416424734	26199.553197486388
20663.206066709616	14286.337451235831	26251.42731622638
20727.847790785923	14373.575631260846	26300.865178954184
20790.184079287126	14458.046871201681	26347.96586940326
20850.282205848947	14539.811752372218	26392.82525348039
20908.208534293168	14618.93165623318	26435.53660493229
20964.028432899104	14695.468287681833	26476.18981072694
21017.806247648055	14769.483752890745	26514.873162934684
21069.60523714787	14841.040140687779	26551.670391205436
21119.48748265125	14910.199642992933	26586.663646547087
21167.51393244515	14977.024291198475	26619.931675475138
21213.744280995375	15041.57566129797	26651.550343660812
21258.236979316764	15103.915196482381	26681.593342468743
21301.049183927462	15164.103771853928	26710.13112871052
21342.236781810498	15222.201521130439	26737.23200367377
21381.854365432588	15278.268061761382	26762.961518951382
21419.95510383686	15332.361950870474	26787.382554999407
21456.591013100686	15384.541297954154	26810.555855812356
21491.8125745254	15434.8631096635	26832.53927385647
21525.66909371531	15483.383603753979	26853.388810480472
21558.208468063764	15530.157884778573	26873.15784479059
21589.477310640366	15575.240106133038	26891.897787212492
21619.52092859144	15618.6834221735	26909.65781767658
21648.383318690612	15658.914144531498	26926.48502999902
