# Supplementary material for: Mathematical modeling of COVID-19 in 14.8 million individuals in Bahia, Brazil
Source: Nat Commun. 2021 Jan 12;12:333. doi: 10.1038/s41467-020-19798-3 (PMC7803757; doi:10.1038/s41467-020-19798-3)
Supplement: Supplementary file 3 — Source Data [file 41467_2020_19798_MOESM3_ESM.zip › Supplementary Material/results/Interior/exposed.csv]

exposed_mean	exposed_lb	exposed_ub
4.2682921540778995	-0.14605840395170944	8.215529209838628
7.710682986436266	2.184078981979007	11.967791010786417
10.319494832000045	3.219171281090347	15.671938163953996
12.635265518737238	3.8888758595017023	19.130454428306987
14.938223616834538	4.620320064310938	22.453647355966126
17.38742713965918	5.794517075461732	25.910719263602232
20.10653695565054	7.219389986812235	29.529575639802545
23.181077428603928	9.18111911280038	33.595285757449545
26.69469178822841	11.514393619894658	38.202089625313846
30.722674689628374	13.905318189490519	43.318007061244415
35.35871714233349	16.941739804952796	49.060911594442715
40.702882910960305	21.120557305411047	55.72570878264737
46.84976027750477	26.332691070653404	62.97612223217537
53.945565860750285	31.33288965063285	70.9633742393512
62.13503829038679	37.696185552248586	80.61015789904548
71.57820894975387	45.19609122961438	91.91369263059673
82.47964833987363	53.8740765691352	104.58748715180072
95.08356996409577	63.53764481696875	118.68036059891433
109.64019228880345	73.86832437540247	135.34217837427624
126.44828907845941	89.78712804729929	155.11305529232942
145.89735478423728	101.57158421296131	177.62536362691293
168.39122926717775	119.37941933505365	204.6848505905195
194.415250490606	137.47963757760053	236.15326643742398
224.49336899313184	158.293755457334	272.3834748670415
258.8427843550423	177.34317605270934	311.8529318624553
294.79911998500097	202.1628216688631	352.7016417913053
328.2800072863272	257.01337920372407	383.71498411464177
361.33891233978557	299.7130295783005	409.99677834377894
393.5461424143021	320.18632796081465	453.6742233050492
415.2509151370503	337.84056566576305	481.0415262445197
425.0083619777039	357.2564023900918	482.0911680384701
440.0192623303777	377.2504588947204	493.32868544668673
458.4717004415757	397.7947404597867	510.562384023847
479.36795169054705	421.7276352546907	529.5027980270874
502.17109091321413	446.7912552085737	551.2770289970687
526.6017194157238	473.12948925367056	574.7755838820374
552.5308936064677	498.52783789773923	599.7956636290436
579.9141968837273	524.2712276240726	626.490200992602
608.7559838241607	554.0142692685798	654.8463631449706
639.0903579316393	584.3495919463923	685.0963278311901
670.9699140555604	616.5464884034419	716.9729404913693
704.461548728863	651.4919660076213	750.6167737307475
739.6325401585643	687.1900903778608	785.4281088911871
776.5681167899559	723.5201987142643	819.4831682114901
815.3521484360476	760.0452306265502	859.3796319424954
856.0774654515867	801.0125924193586	901.8305347364962
898.8331991939368	842.5428741080835	944.8966209868904
943.7240263342302	887.1797637532098	994.7237107647384
990.8538789285462	931.4200467782895	1042.1746154159214
1040.3332655343575	979.4657982022746	1095.6303265272427
1092.2776955520003	1025.8714067760334	1156.0686728423966
1146.8095817997694	1072.1212107959514	1214.7247865268214
1204.0557513411916	1119.4650056106975	1280.1433125930737
1264.1498459562822	1170.1324807376438	1348.1376998181158
1327.2315232723938	1223.481945578609	1419.0124319003573
1393.446681998469	1279.057495955607	1494.355476363202
1462.948867633706	1332.823550715764	1574.7583509220801
1535.8981552223238	1395.3926408420848	1659.509040037331
1612.4622893851217	1462.234015269083	1750.0320122309274
1692.8177630876316	1525.3982730864839	1847.3583398618373
1777.147515030096	1598.2555500776587	1950.3398362608398
1865.6451045205167	1664.7314993527993	2058.9491554705833
1958.5132361196045	1732.9242994661852	2173.7786102313407
2055.9611918041824	1803.226487440092	2295.819984574637
2158.2073597143917	1875.8465235906901	2424.6498408302177
2265.4832285773346	1950.8601476179626	2559.6650568100677
2378.028423816305	2028.5586124049464	2697.485618022544
2496.0916468601563	2109.0186972966776	2844.179525657063
2619.9362946587653	2194.3804612599083	2999.548472064625
2749.8346912898096	2286.141349717054	3163.474372489236
2886.071980769126	2381.5019312067707	3336.685897463644
3028.9445598075063	2480.5883254800965	3519.0520281508284
3178.7610601070105	2583.5275335011083	3711.028179895985
3335.8442154194845	2687.605212683217	3913.092303943702
3500.5292016403127	2794.4884640610517	4125.741918454071
3673.1647951523773	2905.183218163015	4349.495474855241
3854.1137713726002	3019.7998660610724	4584.894149977289
4043.753207282274	3137.489443891548	4832.50147322393
4242.47468636977	3258.71094522818	5092.903742684166
4450.684112924631	3384.017357041329	5366.709278479479
4668.80305337691	3513.503431856503	5654.551034392611
4897.268049167874	3647.2698768327136	5957.086535122694
5136.531086085535	3785.4175232962198	6274.997962920688
5387.059717457929	3930.5412092566744	6608.991873962503
5649.33744956976	4084.4812203571983	6959.799963232712
5923.862436739739	4243.830293102885	7328.176739060831
6211.149363078776	4408.74639381749	7714.903398866261
6511.727811111354	4579.39173440297	8120.78424919168
6826.14205964364	4755.929318901355	8547.442537795963
7154.951738103797	4938.5301340220485	8995.662398263488
7498.7306882909	5127.364545096042	9465.71127946563
7858.066504199397	5322.614731678686	9958.491693193062
8233.559273947483	5524.463244670542	10474.92600046505
8625.821293546987	5731.234616015783	11015.955389168661
9035.476769276134	5942.483381574591	11582.53943677959
9463.159202819004	6152.349396869852	12175.650367566399
9909.51067641803	6367.142533376987	12796.273017877207
10375.180131161202	6586.873726870943	13445.402750258656
10860.82127520156	6812.728915277539	14124.040508233307
11367.090107634034	7044.842135567768	14833.190266812067
11894.643752953116	7283.355682573926	15573.856264569291
12444.13758992128	7528.429788895408	16347.809289533689
13016.219801321127	7780.236083355117	17158.756967014266
13611.531197796683	8038.963920627764	18004.486808096415
14230.700799213024	8304.818490260996	18885.958913057024
14874.339465171945	8578.020614869678	19804.097963921507
15543.038548589437	8858.815401987096	20759.793055102797
16237.365191542172	9147.486813477995	21753.891113481004
16957.855650131125	9444.345249734793	22778.523574665927
17705.009353290458	9749.72861202525	23840.32911857574
18479.281847313785	10064.028755306023	24941.841868223455
19281.082253422446	10387.66228300222	26083.583755556014
20110.76321069189	10721.106516543012	27265.974241024986
20968.615653753677	11064.877968196713	28489.319911326744
21854.863472402267	11419.55821713225	29753.804574259142
22769.64934096698	11785.787884840247	31059.468589311713
23713.031336532935	12164.243722853465	32406.200892680055
24684.974152248044	12555.6993924491	33793.728913673775
25685.337479016423	12960.991781450015	35221.58748421558
26713.871036990025	13381.03131181611	36689.120234967704
27770.201181758806	13816.799729867224	38195.45149193323
28853.82732496569	14269.338252323218	39739.48040275494
29964.11286457176	14739.775527331149	41322.73294227671
31100.27275052005	15229.315590917631	42942.20271623114
32261.36876921606	15739.23765177833	44594.87597370987
33446.298788780085	16270.877032911398	46278.62373146883
34653.79101125498	16825.624417138355	47991.02860803917
35882.39941281617	17404.913102050385	49729.36200700716
37130.49587974396	18010.221367168844	51489.83228830622
38396.26719178076	18643.048701983775	53259.95853281692
39677.71369870527	19317.926020475126	55045.26525238213
40972.64461090133	20027.065917335007	56841.74942766447
42278.67925003371	20768.896882425644	58645.10171414794
43593.24695360462	21544.771567739015	60450.70657862807
44913.59193554518	22355.96984111121	62253.651760919754
46236.77839393352	23203.633581406797	64048.73401539383
47559.70088184669	24088.754559396875	65830.48939967173
48879.08788165131	25012.105113016307	67593.20182591735
50191.51785308713	25974.29081316964	69330.92587118721
51493.43171336146	26975.70276729535	71037.52954155381
52781.147830574606	28016.421892983788	72706.74482445452
54050.884937388815	29096.18898072618	74332.20547726395
55298.775963292515	30214.450469903102	75907.43888898105
56520.89259658421	31415.871531271463	77426.51786049898
57713.27170648274	32696.989854537893	78885.17423751624
58871.93703693497	34014.59881830204	80274.28955162398
59992.92728703063	35366.0664383876	81587.54910912011
61072.323900739924	36748.30300001811	82818.7976137246
62106.27921238446	38157.74340406689	83962.09945647257
63091.04638366512	39590.39352830099	85011.79168371767
64023.004484980505	41041.79960890676	85962.52912613603
64898.68961121772	42507.14491206076	86809.34293083486
65714.82046603557	43981.24608626571	87547.69034233774
66468.32588664476	45364.94672168058	88173.49155126802
67156.36968657136	46743.14453433452	88683.18136231432
67776.371332353	48084.63907482479	89073.73402998691
68326.02851451776	49395.1425766185	89342.70299612393
68803.33614745825	50686.65122023226	89488.25153624016
69206.59986407729	51953.4985595585	89509.15970968921
69534.44903421382	53189.98053184324	89404.8482515474
69785.84588799466	54390.4085725714	89175.3789217186
69960.09395971053	55531.81482998363	88821.46843194075
70056.83989792468	56623.877361093866	88344.47367303027
70076.07218923156	57709.192420339634	87746.3716650069
70018.11902930701	58731.03738942565	87029.75044565454
69883.6421400941	59723.16534075263	86197.78931069601
69673.62917392609	60604.64432017155	85254.223222048
69389.37909865323	61376.04805536864	84203.30379360022
69032.48770675706	61987.40525977799	83049.75793112896
68604.83265192395	62300.58834981435	81798.74832354818
68108.55264133234	62391.97370558866	80455.81738176275
67546.02758225819	62423.52018017832	79029.49878858041
66919.85772626915	62427.575813125346	77529.15410438296
66232.83958130784	62222.985904489324	75955.39058954362
65487.942122291795	61877.974426735345	74314.77776548787
64688.28257442113	61286.410322178686	72613.99669842338
63837.10295472152	60750.777087099785	71596.21065567856
62937.74562279717	60026.91287413863	70385.3974882353
61993.629455046736	59218.8309907246	69362.40497571754
61008.22242775902	58345.289611414984	67687.35918423283
59985.02235383593	57455.40747043294	66386.43869577118
58927.536397371245	56261.723834214936	65697.21802984315
57839.260117966725	55127.85755965681	65165.14247451749
56723.65740948573	53876.933664895965	64499.04312825617
55584.143163545006	52649.47367297827	63952.54276425515
54424.068579133454	51333.458990466126	62768.17363107703
53246.70219152401	50005.35959370229	61880.82244849188
52055.22039506428	48520.98119233238	61154.43975688594
50852.69491379482	46947.2294686574	60371.770875771595
49642.08322459071	45387.452416887914	59536.872068244746
48426.21938451698	43782.34682505837	58653.839923200154
47207.80789959824	42201.48565125256	57719.43758975205
45989.41700659906	40581.6050446178	56744.942470052774
44773.47589528632	39074.689549733084	55735.15191272403
43562.27119124913	37476.14685399299	54694.03580587502
42357.944587221864	35898.072107602464	53625.48058151615
41162.49322228212	34405.23388795594	52533.27121116395
39977.768880231146	32904.34816363573	51421.06723514042
38805.48048117888	31378.6334453074	50292.39196625448
37647.19608740335	29947.16723749962	49150.62756837685
36504.34525525873	28558.222226121274	47999.00239555822
35378.2233590537	26993.214390079163	46840.58517827299
34269.99453808391	25613.433457440195	45678.27699160042
33180.69672710705	24296.86147790746	44514.811883747825
32111.245904457443	22965.99470992267	43352.75216016609
31062.443778681696	21735.148645736503	42194.49841058752
30034.980225034105	20541.824547106342	41042.27275138433
29029.437846639667	19380.292832949228	39898.12405969108
28046.30167337943	18257.815724180473	38763.94814936811
27085.963176441626	17182.94273797328	37641.477064711165
26148.724862961826	16154.834608444668	36532.28741423875
25234.80715175058	15172.555683226476	35437.80534252576
24344.35398892625	14235.085571843469	34359.31260627518
23477.437994791548	13341.332085778375	33297.95318120842
22634.065681696935	12490.142866384253	32254.739917460523
21814.183405468488	11680.315658427873	31230.552567951265
21017.681383095434	10910.60756178477	30226.152143941967
20244.39926117267	10213.178889709508	29242.194531481033
19494.13104241917	9552.641943123024	28279.227712588436
18766.631614892944	8926.495197248796	27337.70167902125
18061.61499973272	8333.4439544965	26417.96833803409
17378.763546889117	7773.232167255908	25520.29791374643
16717.73089503907	7245.495261470682	24644.881054784884
16078.144384131561	6746.854273491381	23791.832913504502
15459.609232022876	6276.0617812923665	22961.201823819272
14861.71112265829	5831.893305940388	22152.974191614237
14284.019216663859	5413.153376984392	21367.078459577646
13726.088634171203	5018.6734933744065	20603.39026116379
13187.464030790052	4647.316599849417	19861.73827518342
12667.681941976507	4297.980474266718	19141.912064377568
12166.272187288034	3969.5918917038543	18443.663827897537
11682.75969700047	3661.10800726852	17766.711606607467
11216.666923912766	3371.521144869377	17110.744693170862
10767.51488492907	3099.8627925340834	16475.425180759063
10334.824908586808	2845.1980432781047	15860.390520297868
9918.120347106083	2606.655967310291	15265.25858714927
9516.92775143323	2383.3661448823805	14689.632080689833
9130.777489025257	2174.498961573576	14133.097868760357
8759.205338845688	1979.273469411416	13595.232833371356
8401.75216572904	1796.9323079806154	13075.60767573071
8057.965678820491	1626.7530204810855	12573.786467624981
7727.400718165334	1468.0492418332105	12089.32717376906
7409.619855443951	1320.1636500341756	11621.784147863178
7104.195126510508	1182.4733535327605	11170.710097531071
6810.7064665084645	1051.2855273568084	10735.657140900652
6528.743054082402	929.2436102137926	10316.174957275238
6257.903663896465	815.9226777936683	9911.799071217816
5997.796618482461	710.8016059960364	9522.108156181312
5748.039537551356	613.3883359433012	9146.66091120803
5508.260435553724	523.2152159796196	8785.019262765803
5278.097029276752	439.8366677747035	8436.76056070794
5057.197356315594	362.83433692470135	8101.460728098129
4845.219669127573	291.8091047708185	7778.709174806575
4641.830906369286	226.3841888156412	7468.098228423501
4446.709515835237	166.20640855120018	7169.229036622393
4259.543001325469	112.18683762284309	6881.711311121338
4080.028907850921	63.368401013842686	6605.164116523149
3907.874796658425	18.70491514202058	6339.215191451172
3742.797091300602	-22.07579902445559	6083.50002617427
3584.521692808968	-59.23054771458692	5837.663673111498
