# Supplementary material for: Mathematical modeling of COVID-19 in 14.8 million individuals in Bahia, Brazil
Source: Nat Commun. 2021 Jan 12;12:333. doi: 10.1038/s41467-020-19798-3 (PMC7803757; doi:10.1038/s41467-020-19798-3)
Supplement: Supplementary file 3 — Source Data [file 41467_2020_19798_MOESM3_ESM.zip › Supplementary Material/results/Interior/Infec.csv]

Infec_mean	Infec_lb	Infec_ub
0.0	0.0	0.0
0.3040245748040552	0.08495629489289894	0.49980513486180006
0.757703335544161	0.20968956498359304	1.1802041836335908
1.3324159648832363	0.45035714334057586	2.054848196532648
2.021549629679673	0.6636050006946674	3.085084087168159
2.8293605120545724	0.9575378573499673	4.257388063914114
3.7664647146358905	1.2868581771986185	5.607911359001847
4.848065302881789	1.682177190716251	7.2101791745677986
6.094963319367569	2.1579466849027136	9.029295278523874
7.5288947572123055	2.7399792890836174	11.077755362565552
9.178918314483242	3.561125747808365	13.387997167337904
11.08035699797302	4.5910521390885375	15.981455847680133
13.265526641797521	5.825551266946265	18.917020804180268
15.783660917778793	7.324911058472608	22.228556301049032
18.68432590086911	8.949035066186518	26.015148227030128
22.022562484204194	11.040038808187589	30.375952257900515
25.867973221868844	13.662174656425794	35.140782079544344
30.304314383017275	16.881354830076866	40.49795907556071
35.41630646019621	20.628853970963554	46.57784800403916
41.30470944025691	24.948261281205937	53.782770212971315
48.10360093258666	29.969037574049764	62.10869197942907
55.94890896687238	35.95241157049321	71.4447589325138
65.00502513137454	43.029038476844406	81.82998556539688
75.46112356852552	50.673369726975906	94.12605443819693
87.52833793359741	59.08892733017332	108.1835223254422
101.38663734082918	70.20205398734434	124.50986328738435
116.96105612876653	84.1983995560714	142.3024265595861
134.216322238142	99.68594070506401	162.0842508466874
153.09532636517542	117.98556545898137	182.89840570837308
173.41167524529686	138.37887946232297	204.27413388446737
194.39081150296394	159.8669945615905	225.30727206240857
215.9990983530894	181.1948324092197	248.30929456448587
238.44967043313437	203.58222467083087	272.6441773515571
261.8874596588012	224.13034446099883	296.8530399940717
286.4195253982859	247.53752233576142	322.10352602029093
312.13376558207733	271.9578553287636	350.2945561864643
339.1071414665527	298.3227724124918	380.34768550935576
367.4134918090825	326.0155355466914	411.5597082491987
397.12481162283154	354.70693415679995	443.04077282669783
428.3160688286691	384.5715929440338	475.90966064845816
461.0616996290091	415.6346715797722	510.22527275338757
495.44354998580644	448.1159518495899	546.169594997714
531.5379859953557	483.21598605051884	583.8451752781064
569.4366046227619	519.2017185073962	623.2109625374836
609.2274317920236	557.8603775011543	664.3253474582505
651.0073475547238	598.8699882334059	707.3034150300074
694.8700788902512	641.7511029829028	752.1799040682164
740.9254856009146	687.1172304309373	799.0602893639824
789.2810483728824	734.2924212379185	847.9425712309456
840.0514721822972	783.418575580861	898.3189046201691
893.3567836310899	833.2912662414898	952.9025796371966
949.323883351277	889.5324153832829	1011.3735008741734
1008.0847251265186	947.4547313898747	1072.379595034357
1069.7785705489785	1007.7998129912444	1135.9980667433695
1134.5511354120868	1070.590172008632	1202.7905471675383
1202.5549926516637	1135.8832333940625	1272.7122362110133
1273.9511630915515	1204.9528358352954	1347.1578423167307
1348.9074782852797	1278.1443129280215	1424.5492901998555
1427.6008845068152	1356.1328367054127	1507.8367921003617
1510.2173369478178	1438.9894785739311	1591.6584355923899
1596.9501307533417	1520.784728046798	1681.2037085864326
1688.003190742829	1608.3140022540304	1776.7795701928026
1783.5897375751865	1696.7545084630797	1880.3402704222517
1883.9331117232289	1788.9263508820243	1989.0391807946717
1989.26721645933	1886.5248356164082	2100.3051214975085
2099.83910617555	1983.8705304058956	2225.603050736644
2215.905721793783	2083.068951925238	2350.639063052894
2337.736269211814	2189.59052394901	2483.3154977529307
2465.6136090210966	2301.5288226728426	2624.8224736528086
2599.833125774988	2416.183619855129	2774.076772864301
2740.704682978307	2531.206364920896	2933.6067695209636
2888.552734993791	2653.9928070808537	3101.6370487269205
3043.7164983617076	2790.326599434476	3279.715463683691
3206.551700452621	2928.751224233783	3469.197387111686
3377.429586844068	3069.332440047936	3669.3517160045335
3556.7386420405155	3218.459663027384	3880.724226151474
3744.88602160389	3370.382032187868	4102.244473183834
3942.2962043105867	3523.289283989292	4333.123422997543
4149.413842989874	3681.3049255933674	4585.872448478518
4366.702707099503	3844.18968909018	4847.20625991855
4594.647941496671	4013.1455060459307	5119.92201255848
4833.75599094323	4188.362334369557	5407.027870450012
5084.555264976181	4371.1367138687265	5712.8285569356485
5347.597331575696	4567.772264597502	6037.457589639622
5623.457938077942	4772.293939631739	6379.411575376275
5912.7362638774175	4984.98365833758	6736.488053938107
6216.057613984547	5206.145928452973	7110.9269254034425
6534.073533373023	5432.332609836059	7505.01587402028
6867.461956516791	5665.148700722307	7921.356442995954
7216.92859716282	5906.628817960929	8359.768187836884
7583.207205323577	6157.048005913262	8821.053316312491
7967.061539706531	6416.690317188831	9306.320758000455
8369.283746190566	6685.566368015899	9816.721766260023
8790.697259806815	6961.927276656282	10353.456259849107
9232.155759459562	7248.0960467240775	10917.770141415016
9694.545265121631	7544.361631966617	11510.958584183403
10178.782862376262	7851.017215034278	12134.364054869282
10685.818424352408	8168.363969425269	12789.379203077173
11216.63385340595	8496.709350629946	13477.446216481057
11772.244201963724	8845.927209994163	14200.052432046277
12353.69725275423	9209.391651888562	14958.742174839836
12962.073681218297	9586.173495820758	15755.104386310595
13598.486385035243	9976.710636359181	16590.777911788573
14264.081576289718	10381.456084048825	17467.45305122052
14960.035778289583	10800.875425459591	18386.86350843533
15687.557793169774	11235.454135312524	19350.791365500292
16447.885457788023	11685.688817952449	20361.06140266436
17242.286663420193	12152.101352915608	21419.54185285095
18072.05607262039	12635.225070772536	22528.138023627278
18938.514214279385	13135.618558298702	23689.34595660117
19843.006104227432	13652.057173208304	24907.609027314465
20786.898134096922	14184.733673666731	26182.206884630366
21771.576140167752	14723.50315029182	27515.185021692687
22798.44137864958	15272.244644056329	28908.604810496483
23868.908235663235	15835.279010889099	30364.543755444458
24984.400371915133	16415.36185546396	31885.083908754386
26146.346673648673	17014.057895747217	33472.30846587471
27356.17621768087	17631.99842210458	35128.29029315332
28615.3138355562	18269.853011111012	36855.0843424952
29925.175120813274	18928.337526913056	38654.722091021984
31287.159605181394	19608.213052328327	40529.194593372034
32702.645516841338	20310.291217023358	42480.44826614387
34172.98231664144	21035.43910217291	44510.36684395852
35699.48388542056	21784.58296491937	46620.762780080324
37283.421281700306	22558.70709684983	48813.36213071167
38926.01419832807	23358.865280186794	51089.790974466276
40628.423376155224	24186.173974087724	53452.317811384244
42391.7416004823	25041.82312737709	55913.24698514021
44216.98491285063	25927.084732472937	58462.99736144848
46105.08277646104	26843.296179175046	61102.68067649807
48056.870327995115	27791.87037802413	63833.23162731315
50073.07687712647	28774.294218626026	66655.39508785206
52154.318045823944	29792.133512099503	69569.70570729117
54301.08544929317	30847.02555367715	72551.51077869107
56513.737527400954	31940.680074732794	75618.9112967675
58792.49080951127	33074.86521174568	78776.59635825577
61137.410406534436	34251.415216171605	82024.05193017419
63548.40149585141	35472.200877114214	85360.49161624385
66025.20304431424	36739.14322802455	88784.83103715352
68567.37797658962	38054.196643363015	92295.6893227284
71174.30976607391	39419.32595867533	95891.37329805725
73845.19398441934	40836.50230953998	99569.87017472931
76579.03531123462	42307.683937195645	103328.84928058257
79374.6434245349	43834.79704487745	107165.64508730531
82230.63047315886	45419.71944289633	111077.27889908303
85145.41006160724	47064.2602058512	115060.44587876368
88117.19778587377	48770.138714868895	119111.52038281068
91144.01149358663	50538.96161264945	123232.64383850654
94223.67507809933	52372.202349309475	127418.456675766
97353.82209237105	54271.17709014041	131660.10163942893
100531.90212719003	56237.023901405475	135952.7802391664
103755.1873475798	58270.687929906315	140291.43149275286
107020.78132393962	60372.88693109893	144670.75389904837
110325.62843645504	62544.09872785805	149085.2272409732
113666.52555120035	64784.54960935369	153526.77759744227
117040.13401478574	67094.19352110228	157968.93474379688
120442.99301235554	69472.70018414971	162427.37535512418
123871.5338155751	71919.44376369519	166895.97140002166
127322.09516344275	74433.4962980759	171368.51907683813
130790.93921840255	77015.45740768369	175838.77106433795
134274.26793929475	79679.20940984292	180300.46791201874
137768.23971572923	82405.35984303457	184747.37013957818
141268.98702393073	85191.68954067881	189173.29253661184
144772.63284326845	88035.69029044095	193572.1317422533
148275.3084926027	90934.57757494287	197937.90214378046
151773.16981462066	93885.30292376538	202264.7611318012
155262.41407357127	96884.5756881123	206547.0404403675
158739.295689901	99928.87972491783	210779.27279743023
162200.14147060644	103014.49538240829	214956.21557105993
165641.36504762975	106137.52257413664	219072.87599869492
169059.48075097764	109293.90319710723	223124.5276927188
172451.1158363707	112479.45209037271	227106.73410319744
175813.02213650817	115689.88163277964	231015.36186594624
179142.0865908116	118920.8270185069	234846.58515188855
182435.34033225267	122167.8735732401	238596.91012370127
185689.96704982594	125426.58428382405	242263.17457825615
188903.30918724727	128692.52414913701	245842.5571161749
192072.87373863682	131961.28593851507	249335.76951947084
195196.3368312448	135297.97368591337	252739.98224139237
198271.54714829713	138639.78357293512	256050.89606098144
201296.52760602804	141969.99035191067	259267.02714528813
204269.47640064114	145284.4155163606	262387.21639331407
207188.76667360938	148579.02602504694	265410.62258974824
210052.9456815523	151849.95068239386	268336.7136998066
212860.73270938903	155093.4903287881	271165.25450867624
215611.01606128036	158306.13552251214	273896.29096718156
218302.8497943002	161484.5653619227	276530.137993179
220935.44938406633	164625.66573386054	279067.36314750725
223508.18618967058	167726.53452899636	281508.7727544923
226020.5824650057	170784.4712214251	283855.3937581843
228472.30537482223	173796.99262099646	286108.45837420714
230863.16038790616	176761.82583185224	288269.3838946811
233193.0850318109	179676.91305235826	290339.7593656259
235462.1416776831	182540.40526006106	292321.3254709378
237670.51050635517	185350.66136189926	294215.960111447
239818.4825199681	188106.2405829519	296025.6586328534
241906.45212515528	190805.89906081487	297752.52051233297
243934.9099119283	193448.57961431378	299398.7357492939
245904.43562672258	196033.41343079583	300966.56685169926
247815.69080251077	198559.70416095195	302458.3356304336
249669.41201029724	201026.92521355767	303876.4096782597
251466.40388861383	203434.70794651384	305223.19012050616
253207.53250826293	205782.83475381357	306501.0984409107
254893.7188140035	208071.22884723812	307712.56899954396
256525.93301358676	210299.948190447	308860.03662029945
258105.18769734394	212469.17389491206	309945.9274157842
259632.53314749486	214579.20262183138	310972.6489827073
261109.05129677017	216630.44009215725	311942.5853220221
262535.85071637057	218608.25839857725	312858.0891192309
263914.0618159299	220510.51613930013	313721.4745577569
265244.8323952904	222357.06690378598	314535.0130383819
266529.3233163223	224148.6232938564	315300.92851349234
267768.7044947873	225885.9631104832	316021.39298860857
268964.15119220567	227569.92381263155	316698.523182339
270116.8408046014	229201.3957232634	317334.37806685135
271227.9492045751	230781.31544261536	317930.95590695884
272298.6485159303	232310.65987885112	318490.1934692062
273330.1040261855	233790.43996324972	319013.96404784126
274323.47167536325	235221.6967445886	319504.07662681513
275279.89620437624	236605.4947452224	319962.2758353497
276200.5090477884	237942.91751610796	320390.23875041894
277086.4270511774	239235.06378567577	320789.57977146306
277938.74903827166	240483.04048568956	321161.8476886265
278758.5574481439	241687.96444173233	321508.5323841832
279546.9144514994	242850.9541104367	321831.0551634798
280304.8624653881	243973.1316740447	322130.77798731317
281033.42250031483	245055.61256963134	322409.0009788353
281733.594112687	246099.50984458788	322666.9657119942
282406.3536022563	247105.9410015447	322905.85494715796
283052.6549108372	248075.98796148135	323126.796318721
283673.4282637143	249010.73758363654	323330.8628971483
284269.58050246374	249911.25799219016	323519.0760182198
284841.99449712445	250778.60395671363	323692.40446815564
285391.52943420253	251613.8140757917	323851.7701341115
285919.0202489224	252417.90834219503	323998.04371080955
286425.278392815	253191.89031943018	324132.05087304383
286911.09113631333	253936.74217232905	324254.5757151321
287377.22239756316	254653.4264987412	324366.3590162724
287824.41236308723	255342.88318904795	324468.10034680716
288253.37848714495	256006.03172350413	324560.46226402395
288664.81520573277	256643.76892658227	324644.06937999
289059.3950330144	257256.97188513965	324722.2208520095
289437.7679519582	257846.49403639446	324793.91699525673
289800.5623950014	258413.16548924774	324858.3981892358
290148.38593219937	258957.8016376718	324916.16452516505
290481.82465015	259481.18200532143	324967.6799644436
290801.445113331	259984.07222127746	325013.3860129033
291107.7934939252	260467.21373899034	325053.69809328846
291401.39702760713	260931.32782765923	325089.0053209022
291682.7634611129	261377.11158040806	325119.67029597505
291952.38291867764	261805.24187289953	325146.0382375621
292210.72761591995	262216.3749809897	325168.43090162677
292458.2513003032	262611.14392120624	325187.1503719712
292695.39299472165	262990.1658983681	325202.4836003837
292922.57258978864	263354.03184517234	325214.6917836047
293140.19645142613	263703.3177779942	325224.02817901986
293348.65458275797	264038.57849704515	325235.9583309164
293548.32214820525	264358.8560634273	325246.9170241475
293739.5602608922	264666.07936080446	325255.4384335217
293922.7158545538	264960.9100803879	325261.71839609416
