# Supplementary material for: Mathematical modeling of COVID-19 in 14.8 million individuals in Bahia, Brazil
Source: Nat Commun. 2021 Jan 12;12:333. doi: 10.1038/s41467-020-19798-3 (PMC7803757; doi:10.1038/s41467-020-19798-3)
Supplement: Supplementary file 3 — Source Data [file 41467_2020_19798_MOESM3_ESM.zip › Supplementary Material/results/Interior/Parameters.csv]

beta1	beta2	gammaH	gammaU	delta	ia0	e0	t1	is0
0.9511754255987556	0.5939783735802789	0.11285552833509763	0.1712802726646407	0.5790398425998093	1.4177988364430309e-06	1.3062280249362351e-06	25.60079464313956	1.902311009238456e-06
1.1583312250761686	0.6146252461431456	0.15562192893804758	0.15769153111523174	0.5095201695737313	1.3432663109948551e-06	1.6330428059490524e-06	29.197174858894414	1.4699478057155046e-07
0.90083843078748	0.554502975698063	0.16745177334062014	0.13550168973346616	0.6406646600888919	1.8704103239100837e-06	1.86508211541535e-06	29.571578529654914	3.6963213159088045e-07
1.0029471770445508	0.6108090970102047	0.14134509101043194	0.18528803312237088	0.5320666172517935	1.5284515679256904e-06	9.75619664324494e-07	29.48060951326721	1.3688526412116002e-06
1.3276645428192566	0.6627014995408285	0.14873432871859385	0.13477062018456645	0.4548302157502852	6.499497297635542e-07	1.2379955614050403e-06	25.51333848891585	5.985989455534788e-07
0.7931599623790676	0.40867222717092444	0.1596083172483121	0.14478026573942226	0.9247340183976983	1.6706272662217127e-06	3.9529367497889266e-07	27.42544987583466	1.4879863667211925e-07
0.9391037646592515	0.5462713264346025	0.13658339006413328	0.12225880606027684	0.6365398696530031	1.9440859833046322e-06	1.1459459766252228e-06	26.034772926277288	1.0646467746121376e-06
0.7735458948286832	0.4509393578913763	0.13676363515495787	0.12428412288709272	0.8141218727851012	2.19535096857077e-06	9.960047941427866e-07	25.99175948079495	1.4478516653320202e-06
1.1890318407040699	0.6420586312228704	0.12292248094346388	0.16681124962973296	0.5012376010016577	1.19724819649901e-06	9.386454293489815e-07	29.68546548901608	1.301810496206255e-07
1.0276201447935414	0.546059491935116	0.16366056227090775	0.16248974057561366	0.6219254963343102	2.0748369369086484e-06	3.4130447619314316e-07	27.327982641690255	3.1897106747569075e-07
0.7661971242483712	0.4961378513791662	0.16104997968933146	0.1097111577414561	0.7273764014130073	1.163186507151552e-06	1.6889930238749135e-06	29.29969484466207	2.5186904893136947e-06
1.0579197057779586	0.6687186019944441	0.12461013427454024	0.14353309024678024	0.5028119373985146	9.252903845458298e-07	2.1275547211057065e-06	26.149614755827688	1.188167405133531e-06
1.0506895990269283	0.5548862092511087	0.1993017024239868	0.17598323178486136	0.6296227434459867	1.1786574428333473e-06	2.687041790728822e-07	29.8031748587661	2.08787291695111e-07
1.1330500899216283	0.6932511732926366	0.16245347423564738	0.12707702757360043	0.4953325657168275	1.4998423768266453e-06	2.347265115338303e-06	24.348081950303353	3.069781551320188e-07
1.0856246418057591	0.6054965639088011	0.14380438099185522	0.0890694778319083	0.5636402101302259	2.007272668494815e-06	9.424802280995574e-07	27.53941139043763	1.9557535543774403e-08
1.3140026686541546	0.6613681436427512	0.18526475212035895	0.12064324183832109	0.4705553560708138	1.366287447754713e-06	5.252511176727816e-07	28.64521193064401	6.104554473560911e-08
1.0672914194913357	0.5558542915232758	0.08434971194335339	0.14504272056588638	0.6309981868500474	1.6649464487849089e-06	3.6750057128728216e-07	26.24703198825708	1.7548343251423062e-07
1.0463676282526728	0.6398320672217829	0.12226276787658205	0.1196872556533956	0.5341296252656081	2.820888347637225e-06	6.517679517015378e-07	28.94959705765886	3.762206994162088e-08
0.8571936084004784	0.4922635561639324	0.08704927537933504	0.18668090835466458	0.8037871531081886	3.1335866480576997e-07	2.354635193579249e-06	26.377365812596963	1.8110079555775836e-07
1.1000020568718971	0.562369837724563	0.12759230340814834	0.1349326241967923	0.6001852349267142	1.6406658625239943e-06	5.458683254280738e-07	25.778519388761808	3.539796831120739e-07
0.89833350680783	0.4642049801239259	0.16856632195697693	0.17437823401013602	0.8194094475580984	7.481392330077622e-07	9.371927102486314e-07	25.827372701454806	3.7551037746312447e-07
0.9225169337408472	0.4916283490858069	0.13184588820501625	0.1460928870533929	0.7237062575684495	8.577615452240498e-07	1.0279169200012751e-06	29.90572651821857	3.4421515159750004e-07
0.816759464325898	0.5530233319503789	0.10020477039845765	0.14605285847197072	0.6337096750435292	2.750711783122928e-06	2.5109996150058184e-06	29.8888728959394	1.4287630317209708e-06
0.8390839729522557	0.5049052354449464	0.15022838899713542	0.1987767335380751	0.7321531711375029	1.4890504539189583e-06	4.112920441398334e-07	29.60367745938609	8.322733310023473e-07
0.8779272513587872	0.5852241066594212	0.090143191265976	0.17698156084291553	0.5962767865649587	1.9257694438786625e-06	1.3699917368967962e-06	29.809175988311907	1.6702650487140024e-06
0.9987595724833442	0.5672335756222229	0.19969570393592673	0.1344367325444863	0.6020373150831182	1.8099540877858816e-06	1.613950665190825e-06	28.627216406939752	2.031780254168099e-07
0.9360824490271135	0.6224058535729589	0.1457997402540064	0.18971774469173852	0.5467639716008534	1.4015471582851818e-06	1.7641259267483663e-06	26.630266749794426	2.2098659430085445e-06
0.9702898784571539	0.6052647871826817	0.0829702114397417	0.13062674429441024	0.5579515654468432	8.090481058068652e-07	1.620858203420823e-06	29.692064837922675	1.3562352537588989e-06
1.0481398593960687	0.5720244086155793	0.18027013513490814	0.13408339543179051	0.5995441963936611	1.6940478670262295e-06	1.9294719706307017e-06	25.33253125806794	1.982614173985887e-07
1.1019778903532567	0.5563726314613731	0.15026556444467973	0.15832269380491734	0.6203147788709524	4.408054313868679e-08	2.080601821877039e-06	28.20504015666668	1.139763463051407e-07
0.9285398850836293	0.5811363241343543	0.19911623123677882	0.1808967653942921	0.5549268096279646	2.209860506698314e-06	2.627615454529324e-06	28.943339695420754	1.4711197487389965e-06
1.1296278099460157	0.6903207907657802	0.12598580562694486	0.13986056792659574	0.4502719097716347	9.067146348567191e-07	1.6394285422135333e-06	25.612200193177358	1.7415092122594544e-06
0.9194978103698843	0.5043662855548424	0.18368046686284475	0.12649524824615005	0.7115387468260475	1.9017373029845824e-06	1.2086004278747675e-06	27.343583617555563	4.144850645661823e-08
0.9174209643742758	0.5612660456397787	0.13633772700530705	0.1714933636611881	0.611437889568915	2.4773989312140264e-07	1.5971453327435137e-06	26.083434035341945	2.533861293255347e-06
1.0768898087326277	0.6045625688648417	0.10626160788467155	0.13785725567260423	0.5680770330624489	1.8079133411890689e-06	1.9360811421648567e-06	25.361265623728446	5.4659501174786973e-08
0.9129498152625082	0.5428430239312501	0.14727434750255683	0.14105077730134463	0.6761678859874755	2.1472262260605044e-06	1.2573314557390382e-06	27.471559280438033	1.0992338601597962e-07
0.9620581177311792	0.5538078314843307	0.12418679202408853	0.15365648783501037	0.6247611305173383	1.742702274515527e-06	1.7109115203283374e-06	29.33860079302823	2.6373888709135572e-08
0.8429878338551263	0.5104511256219619	0.14586956508160456	0.1430160525677063	0.6956090928544783	8.055901207358219e-07	5.750519407695154e-07	29.510466960230133	1.9223769982617342e-06
0.8330987644040524	0.502488829701051	0.1780905698279653	0.1512130215149499	0.7270150453489386	2.52534782379884e-07	2.138449323687264e-06	27.816865728225842	1.5779484357389007e-06
0.7828566658415008	0.45587667384504105	0.19155106229584667	0.18932053399102125	0.822112162022558	5.665598020053917e-07	2.3362042562192815e-06	23.825482230649754	2.301731830121066e-06
0.8247800890531557	0.5045237037615028	0.1141769622609832	0.15358472956648853	0.7309004777501718	1.853599698544083e-06	1.1823225877128892e-06	25.60773855793271	1.4993288784099992e-06
0.8810073440090118	0.4581967185408147	0.16302473487616168	0.15227078311782627	0.7850826575120133	3.733961867818937e-07	1.6719888145932844e-06	26.342451356071564	1.0352139083593265e-06
1.0676932294996075	0.6498349776858355	0.11162703983195199	0.1655474976059954	0.5081627706369237	3.171255362966049e-06	1.6402113088718708e-06	27.560825893119546	3.2660883992156164e-08
0.8290057912207498	0.49099945201062256	0.17725321222917367	0.15535479162084787	0.7144135586739999	1.224696784958117e-07	9.172243302096104e-07	29.525791539237126	2.4884417800986367e-06
0.8943037646265022	0.5938458076937511	0.19465104977481298	0.1313804560821953	0.5758272589908252	1.7026248871406055e-06	1.6292914557225693e-06	29.506358871526565	1.8554347878037753e-06
1.0197266281096393	0.5761283324893764	0.1557298864729822	0.19618773361076838	0.5536699357938664	1.8153000458981512e-06	2.6032620504710396e-06	29.97149543948207	3.624493606268057e-08
1.018340066359915	0.499135797000542	0.0903027809571956	0.12743016535540463	0.7005611701315309	8.96394241197491e-07	3.1134310107404313e-07	28.80801943340444	2.669455853184467e-07
0.9808977280139937	0.5876934522011245	0.16472610415597227	0.14087186311004637	0.5762105458652612	1.0547297317303059e-06	1.962027407270163e-06	29.972783649937142	6.564866912104056e-07
0.9030094503630779	0.5223295247866432	0.13697804216591286	0.12372377138986969	0.6669482033060828	1.7849746563747532e-06	1.2054862954565134e-06	27.578124264779028	9.457203925889281e-07
0.9694288069488233	0.55755014030264	0.15747250947714458	0.15734551258957405	0.6338285516526544	3.1643289545365184e-07	1.92387863863766e-06	25.063487375717656	1.4659160859399447e-06
0.7588233692745143	0.5160321215675103	0.10745556930187478	0.13006327606993565	0.6980390990647463	2.4300244464687146e-06	2.561398152031218e-06	29.89336264097318	1.8016995298676933e-06
1.0402766163850596	0.683653082054128	0.13401803599330286	0.12400731606600773	0.45899462753928166	2.3439008446370567e-06	2.1998705390243305e-06	26.49876558403675	1.8017110100117741e-06
1.0594538086994036	0.5745532348411366	0.1383490056909329	0.13523205863971868	0.5920042561494802	1.6227332685896596e-06	1.507519986308226e-06	27.480399967866276	6.881392508440989e-09
0.8949443259427621	0.5587482586787647	0.17637756638755328	0.1742490473859014	0.6350688834901046	1.703994176580845e-06	2.1639622847294368e-06	28.170435837154685	7.922853966988288e-07
1.077047763637487	0.6612552036095309	0.1533938678171986	0.18898070554702492	0.4697646645079261	8.106680391483889e-07	1.9554591303657767e-06	29.51074829912237	1.3822886181264043e-06
1.029539799838075	0.5923139881806915	0.17400552238193143	0.1697010633016609	0.5419013395846752	5.482340612173951e-07	1.8207027728855557e-06	29.931053379635358	1.00333462623694e-06
0.8419178007864894	0.5351388535360467	0.13743010730273192	0.16336755929479288	0.6641592226480678	1.646849900378792e-06	1.2918866206707614e-06	29.11918041909263	1.5952987800794462e-06
1.0723968581050836	0.49847457124952643	0.09612390682377595	0.11572677435740275	0.6890811625621295	2.003690661328182e-07	1.7195224015279078e-06	27.31229829717248	7.42711240132037e-08
0.7468961663255325	0.3977321840828121	0.07281372799169131	0.19812386793053682	0.9356947670957565	8.515192956195974e-07	8.741505908048011e-07	29.96534093971616	6.971309314851908e-07
0.9149369461576671	0.4789973420027183	0.08533589661989244	0.12283470824063346	0.7978989907019545	6.780630922753322e-07	1.4691651349621828e-06	25.253567573706906	3.093324980919358e-07
0.9016492956693357	0.6249920365976066	0.07153240889142956	0.12787106604347112	0.5412287132137285	1.79366112672631e-06	1.446419760402672e-06	29.587850378310947	2.292025439673299e-06
1.0218037175246695	0.5686028101805849	0.1261475468488093	0.12466796711973115	0.5688222589027349	2.34490943977282e-06	1.4908206503010736e-06	29.496490798914966	8.83339730683157e-08
0.8015360250983821	0.4708602345318208	0.14136257098491634	0.14358534760648917	0.7923475491576388	1.148676009612358e-06	1.1470665660751535e-06	29.691748603488563	9.177223235654228e-07
0.8471639249485146	0.5546593638242283	0.13629875892318535	0.14121650337280817	0.6439031812902856	2.1462607341881135e-06	1.872287608590563e-06	25.923542202704525	1.8054911804967909e-06
0.9329366529351368	0.43237733226859015	0.19501018421145527	0.10601549841064223	0.8868534241432449	4.6940691773018783e-07	4.5378006863820027e-07	25.041430138513427	4.0228745177098787e-07
0.7186451408751431	0.4885414154948309	0.1498695697755863	0.1897606932763043	0.7777969018805817	3.044649976918251e-06	9.386596346205981e-08	27.80347858485387	2.445817821102081e-06
0.9633713716759824	0.5926871624300964	0.15704563294971463	0.19907434358955667	0.5730049843601719	9.158779442139397e-07	1.2772509610881125e-06	29.95310296773829	1.240478322364891e-06
0.9563953429056715	0.6894210109114719	0.15122627276465936	0.1250426611623745	0.46318279190969364	2.77888644949751e-06	1.920649855037984e-06	26.9323184047772	3.3799161801727357e-06
0.9475960973764014	0.5812364696667996	0.11817706223628258	0.1734445429224312	0.5762423598892483	1.3282840760590815e-06	1.1550938544939313e-06	29.960500538388857	1.4254321214329595e-06
0.9454570535655309	0.531415066529601	0.1074104012038495	0.1316900850219837	0.6654933724643151	8.789465372266655e-07	1.0975056237787693e-06	29.709591429713626	5.313510711592504e-07
0.7996414159940661	0.4469981248499022	0.18616399047002005	0.1309425149857267	0.8130276367032836	9.37713087365272e-07	2.9860317142370154e-06	28.326118118960594	3.312663485958699e-07
0.6129561418178624	0.45273918536835267	0.14889688000682533	0.1892219521381657	0.8432793964508458	3.198715868441881e-06	3.071623740825939e-06	29.99186365427075	3.3163658715313324e-06
1.0876642259089033	0.6391846851704585	0.1580372011508692	0.09698929253967213	0.5163769301356459	1.7463253866467843e-06	9.845953784511321e-07	29.739734370981708	4.0975647450059325e-07
1.0140311595607998	0.5580678761867588	0.14450681114885447	0.14596769151014383	0.623369751552105	1.487439310919784e-06	9.74729482574169e-07	28.448475265796695	1.616020537957163e-07
0.9561293866786826	0.6172051533620446	0.15468682653420304	0.17325401874458	0.5498024178662092	1.7697437473008601e-06	2.0574797687359603e-06	26.64713526155741	1.542347008044043e-06
1.0850111486407121	0.584843087252808	0.13206388397667101	0.15016375724456302	0.5557688413891448	1.9183665961163566e-06	1.2571959349194757e-06	29.07657564886886	1.58496294988239e-08
0.8871625121819842	0.5698676426860453	0.17359789816324694	0.12501817882508234	0.5895560672101713	1.6943405021825104e-06	1.0374390458753208e-06	29.48319992587212	2.3154678263258587e-06
0.9674065530894307	0.5564084861542635	0.10578269917659791	0.13631388555390478	0.5863057549172671	1.8608954417855542e-06	2.1045408735658776e-06	29.92893571234903	4.194126976729926e-07
0.875334180452342	0.4838982102331846	0.1422282150650877	0.15927532587129453	0.7229729459603271	1.768912026271936e-06	1.428285856476346e-06	29.563275048211338	1.7767641749425083e-07
0.716152489175602	0.43879651326416275	0.17226757582950075	0.10571037677912494	0.8475466095145354	2.172105810868979e-06	5.554885190071951e-07	28.910745038385254	1.7568691446795101e-06
0.9975238217402499	0.6733774214807773	0.19022544560242624	0.1988478255965262	0.4977431737418838	2.913813918664974e-06	2.909440350647052e-06	29.988963808684957	1.9803590599856011e-07
0.7588999383491555	0.42232169268968844	0.14031651155004252	0.08952659367727847	0.8627657853586732	2.0518324331006883e-06	3.3500694161171857e-07	29.49273353610762	7.738633007458106e-07
0.9927825108803758	0.6465227922591851	0.18143489941971117	0.14872878685009538	0.486704239562298	1.9028357363303268e-06	1.5180465439515463e-06	29.888359960308208	1.97252961601423e-06
1.1085451980196073	0.6557161323988687	0.1125928994437208	0.1425919222926841	0.477757706381321	1.7073459933379772e-06	2.110832290031598e-06	29.165828157290065	4.1683909903339304e-07
0.9694389273571337	0.5899226577794958	0.11271938412018205	0.11371381728925654	0.5931369689768855	1.5440217896741538e-06	5.11766785438738e-07	25.415830057732194	1.5888790609957815e-06
1.0989881602522593	0.6725660157704331	0.13434919783508653	0.1066623920416761	0.4735957319786021	2.6061536218692743e-06	2.0321758986848353e-06	29.519142371733697	1.2847200044931687e-07
0.88970593756807	0.5479443114335963	0.16665450820693586	0.19698165824135785	0.6213068272524337	1.605839420740007e-06	1.732307682032741e-06	28.382139415100514	1.55426653646672e-06
0.7539813018228525	0.40079017260663274	0.1598308519834591	0.14853496978317443	0.9161229026799371	2.4658996297764427e-07	1.4522625554523625e-06	29.565480756746	1.0731837465328026e-06
1.1058822462645495	0.7519733981542918	0.11839515810050909	0.1880916369462006	0.37433358620506574	1.928287947549544e-06	1.3140526786952e-06	29.972747108272117	2.845153544228285e-06
0.8644610218612283	0.5118257504510682	0.10754890116311919	0.13145198984749384	0.6721279601899737	1.709485521613753e-07	2.6218138308015558e-06	29.85889936528082	1.55080597003255e-06
1.2041308691279937	0.6751338046374536	0.15734104950825586	0.14899236644683855	0.469086046713545	6.055632602480754e-07	2.1195492006646476e-07	25.473480404607603	1.3961814226492292e-06
0.7674499540024442	0.5035845620260545	0.18867454749055002	0.10964926808298753	0.7131540801233154	2.902318214764524e-06	8.445192242727234e-07	29.986263610825418	1.886284469724289e-06
0.6231443110809868	0.4310874756792001	0.13458370607981263	0.16713819872661564	0.8778667833852141	2.3022415816694382e-06	2.026737983674348e-06	29.898934281791142	3.1705181399153964e-06
0.7754527084629625	0.5427365065937502	0.17763583609759784	0.15014108007838656	0.6787382528878136	1.3394934829113756e-06	2.036696712333002e-06	28.959026833253887	2.6171270027700074e-06
1.0246606939208542	0.5681989667903509	0.14555717618551595	0.18604197555242996	0.6204149012674517	1.1145663582449376e-06	1.5147390100598513e-06	27.443106118696967	1.604614511569006e-07
1.1547916600724637	0.6677026982801565	0.15158231412877554	0.13330377883198857	0.4635533571979497	1.345512421151027e-06	2.0080883784776633e-06	29.397162692907944	4.2847080176611003e-07
0.7853307369223864	0.48744996016576797	0.10954035738903115	0.195439262825868	0.7323090977408614	1.4549586457047838e-06	6.114332545168175e-07	27.563636293141336	2.7792220824569174e-06
0.7513215476023462	0.4706160675698692	0.10737380876023156	0.12886763326858633	0.7733929695130763	1.2059960671002931e-06	2.043797481876748e-06	28.58431461003727	2.210686976912574e-06
0.6366299801059212	0.4546542645297568	0.17308873665953423	0.15019257613473888	0.8387294371854217	3.0118968361113263e-06	1.233093881484839e-06	29.838275352124498	3.278181637073992e-06
0.6965351961731086	0.4391197795664906	0.182781456825147	0.12844430154418476	0.851960847981891	2.898301498853479e-06	9.917330212658942e-07	25.262633180803817	2.707769360653562e-06
1.1015346594626347	0.5935138510100191	0.13934634273144994	0.1222137594782714	0.587461797871618	1.1734636261375372e-06	7.644651320087865e-07	26.625155126780687	2.544259540726462e-07
1.0437417546194383	0.5787676493524491	0.09317248751478811	0.1736797843064018	0.588134155785396	9.61437243824944e-07	2.5827883284408443e-07	25.36650872941281	1.361388225054058e-06
0.9824578887382955	0.5536152113838335	0.14970966107460906	0.16478656940422204	0.6586406728095486	1.4295196036191278e-06	7.394571643373689e-07	28.70527006149873	2.5270263621206143e-08
0.8088132908028465	0.48267296691702927	0.13520913921261363	0.11874608707398154	0.7469568417224021	1.2040418665334214e-06	1.3074211505480733e-06	29.13760553597797	1.3983572441841464e-06
1.4242759282360868	0.6731567594024457	0.13150536379281016	0.08955402553510727	0.4415722732461642	6.503555852465983e-07	1.0599570435937152e-07	27.173314192344804	4.4482309265041995e-07
1.0195663279410452	0.593236476867302	0.13337602601254922	0.08921976226995171	0.5800111009356521	1.3556316627386433e-06	1.582804466933107e-06	27.410538870900282	5.680953047452158e-07
0.8705407929517762	0.5205374961723261	0.18788347980828204	0.18250727229283698	0.6821757282763209	1.4396645473475154e-06	2.114146054741143e-06	29.750582735772838	3.5632723647911656e-07
0.993685859865171	0.5625629532918043	0.0867978364056127	0.159679947921337	0.5973732591517527	2.7126293015961227e-06	1.3832176516794902e-06	28.064471719742272	5.2880995452008694e-08
0.8413355856819638	0.5166378138138042	0.18605463984201817	0.14789436457648145	0.6917205526930671	1.012427063547333e-06	1.7952034145827604e-06	29.92355194027003	1.195340788798511e-06
0.9672224284011351	0.5976910453141625	0.15764591696569344	0.1361541812112427	0.5626358393250968	2.1236753114097374e-06	1.7613262902200065e-06	29.702575350178716	6.43444732878549e-07
1.1073942473316476	0.6018074136197529	0.19639948157732795	0.17699551594504917	0.5730809293919492	1.446772340041785e-06	3.818312257038204e-07	27.34965861981866	3.1456910033226186e-07
0.7640339682094737	0.501110870370306	0.1834298943841458	0.12207385029916276	0.7331448192776762	1.0340167072451063e-06	2.695892199265749e-06	27.289560710316053	2.4380505410893345e-06
0.9707494145975196	0.5926808512240331	0.11851259479617085	0.1429700793144128	0.5639814588902196	1.0283663287081916e-06	2.3468425574737665e-06	29.845901686067606	8.780100646554637e-07
1.074944673500018	0.6960012670521957	0.13924578890731862	0.12460673816159192	0.42665810484187844	1.688314819029144e-06	1.9084489235701645e-06	29.955199986202587	1.8828009569818885e-06
0.8408470990838088	0.5641910551940087	0.07201194899197644	0.1995601242251244	0.5937266347641277	1.9462367543110722e-06	3.1295598155556046e-06	26.509534964823196	3.4517693814845252e-06
1.1072535895789488	0.6394793398627123	0.12449683534984231	0.13789681327438602	0.4990603267414176	1.6265983716602803e-06	1.945196250648827e-06	29.682852677849155	1.9360746278461202e-07
0.7580746851579678	0.4476488804091355	0.14387736669676876	0.14948255992774473	0.8710580472179437	9.54646710958434e-07	2.408070654219826e-06	27.038083927227525	5.379117027417932e-07
1.081216941885181	0.5888686703815057	0.16283454028059993	0.13062629228424705	0.5899723617753218	8.117284774888397e-07	2.005505639623738e-06	26.335417723389487	1.675496160233011e-07
0.7843073797466706	0.4429306907123305	0.12552638112583195	0.19904316381584938	0.845752153963222	1.0326835464321534e-06	1.794012191246038e-06	29.0234758485672	4.5395272397807396e-07
0.761413362935164	0.5103558585824974	0.16747429124946192	0.14040524736059828	0.7148885091998942	2.308908264611759e-06	1.7251077649421967e-06	29.931938452487316	1.545804098591219e-06
0.9104086466430337	0.5832301742430904	0.1509793605461	0.17464166930589847	0.5713176757221088	2.0848184048196503e-06	1.1403884016831294e-06	29.887995638073903	1.7233573506026766e-06
0.7886021738139339	0.5494042396781025	0.19433844290961827	0.14233966678360002	0.6378251842104904	2.142264013928353e-06	1.595391170699778e-06	29.373002929749845	3.0170231951596594e-06
0.8037791431259693	0.5179632491201552	0.17288570794012667	0.19046494524272212	0.6935731836818717	1.8245359165456742e-06	3.682273394607871e-07	27.757068822571853	2.7337439741782905e-06
0.8904464116839343	0.6126250088008336	0.12441215695720319	0.18059581009249204	0.5523479016726586	1.9512254160902585e-06	1.4361249285331879e-06	27.242621331567847	2.9828787858836073e-06
0.9375121104552616	0.5516695241950346	0.15046630648201176	0.14115988904063878	0.6353265966396785	1.0943071044379433e-06	1.1400174589858037e-06	29.92445913848367	6.563534804731128e-07
0.9397035363080066	0.5723062394602587	0.14465075564223215	0.1434155302754379	0.5784207757101849	1.1424189880382206e-06	1.145643713368355e-06	29.799282258476595	1.7739715504739581e-06
0.9639110479173614	0.6537927981803995	0.1535656761222964	0.18990985181805764	0.4924408229841994	2.0845727402978906e-06	2.3871949138578172e-06	29.57753788422518	1.8732655076855836e-06
0.8689108001293808	0.5316418806973818	0.1956558414675444	0.14248436175885051	0.687422543169118	1.7328953696867688e-07	1.7310656132721812e-06	29.65948195713932	1.2254866085932836e-06
0.9921670087827499	0.5815400192354845	0.11918391113396756	0.1420296716739649	0.6103003191274382	3.800425636917812e-07	3.9460774473182686e-08	29.130628052443697	1.3287382812561901e-06
1.002197140136867	0.6383560844487063	0.15700611711163676	0.14455665650892177	0.5082382133608729	1.5799157399948173e-06	9.166129592317337e-07	29.73202798001266	1.523628207258173e-06
1.4008653945356162	0.6511130077789542	0.14565699849091046	0.14886025705014383	0.4328269229829527	1.2418242522195831e-06	3.138994574918493e-07	29.06123409772043	2.3867954327042877e-07
0.8874678640902626	0.5617759917959798	0.12077909957096591	0.177538476137474	0.6186970475000413	1.744761756995817e-06	1.0290127928737006e-06	25.78408310834547	2.432553011290276e-06
1.042518370588108	0.6599853878311801	0.17891745520598387	0.18739682885658407	0.4820576996419206	4.2715440853744295e-07	3.2476357443944274e-06	25.750293779761947	2.0599911109851877e-06
0.9261228230215282	0.5594330431612743	0.13141398873036292	0.1420574340530929	0.6525998555605065	1.763911688519975e-06	1.5108953069363965e-06	28.521242724555407	1.241240930514914e-07
1.129090515879395	0.6117789466232844	0.18125069157908427	0.1613364189121597	0.5525306539318189	6.326397634260938e-07	1.892891511788004e-06	27.764043929240543	1.5837774144402365e-07
0.9682212830113066	0.5448880902417793	0.13069419672577745	0.08836836287289065	0.630795087003714	1.122584820063889e-06	2.5935471761564955e-06	27.502028199389173	4.4718264627801456e-07
0.8218324868837764	0.5326856866263028	0.17021072429945627	0.137318026332743	0.6625427159422411	1.0996200548918534e-06	5.09159287458828e-07	27.913516587943377	3.07953873248113e-06
0.6171280601734894	0.4303628241906317	0.07899431751772565	0.11951676542753223	0.9304446744047814	3.206359527082218e-06	1.283198279316757e-06	25.800872008095336	2.943247047009081e-06
0.8670956635213795	0.5397793567005468	0.1420347117208746	0.17578008375893128	0.6541983425197202	7.844452938761585e-07	6.519334700768015e-07	29.533710853778615	1.9549426746739957e-06
0.8929495160552965	0.5568315021887511	0.13209372130932384	0.14310784049280464	0.5907606714556748	1.3000154623044893e-06	1.7142970899021328e-06	29.99276914592818	2.1385656764715536e-06
0.9451390544479615	0.5056946264296147	0.13248471177666984	0.11556671892726189	0.7152212996051897	1.7937132877023941e-06	4.225839839800383e-07	28.050499690052224	4.140495352390746e-08
1.0962216577760178	0.6190354684808959	0.13493150753126795	0.18957529018574876	0.5222377849516581	6.525238903964196e-07	3.0912976490942534e-06	29.676499772190184	3.298757605622369e-08
0.7189038134873205	0.40866090114225995	0.14978276880746125	0.10105224821626496	0.9113707211143125	8.604861200579211e-07	3.0840349443511707e-07	29.656178080581824	1.7153487536636834e-06
0.851040635048669	0.5367198978095155	0.12711695356068908	0.156409978401167	0.6410143177284031	6.504218235839528e-07	1.8796623846982642e-06	29.088030970692728	2.4429814790522247e-06
0.8904459154649953	0.5919620346742591	0.1400155380411357	0.14959827936756998	0.5790886348100209	3.6554790227471444e-07	1.4709544786299882e-06	27.252384797343908	3.235416085536394e-06
1.0101810530144757	0.5547482875612528	0.19529635546164303	0.14727275978817067	0.6009953521481249	1.598577566878991e-06	1.4488872977477838e-06	28.78161312809104	2.462752560667027e-07
0.8776438559825078	0.5018103051614384	0.17141573842058072	0.10947514173039918	0.6852832101941779	1.5611167858745107e-06	2.2965015095598157e-06	26.19121610288113	1.3841759751239923e-06
0.8505219224873369	0.4437132536223619	0.17623070886310976	0.13057973105740428	0.8423494354682637	1.9194525117728458e-07	1.6461217535473487e-06	27.022226689793	6.709960076035326e-07
1.0102142057978956	0.6740721577487805	0.14944837480068857	0.17430152173324162	0.4736057003587105	1.2692364223985814e-07	1.5571219493269191e-06	27.90504989794195	3.0032061897224245e-06
1.1283364464096466	0.5763774978910228	0.16420369402490032	0.13792370660355685	0.5749820560046681	1.6294635310798413e-06	1.018076608678428e-06	27.167306300952372	4.3855929813500845e-09
0.9399952627760119	0.5133686858462781	0.12277054540435764	0.13414485449458477	0.6598780853580947	1.1289789592740418e-06	1.821905040419019e-06	29.171934130954824	4.845529343568822e-07
0.7613487353646318	0.5012152421935928	0.1289878761367334	0.16275418759540394	0.7376333629588245	1.7051501059574047e-06	1.0491134966948598e-06	25.56220608045112	2.96723174305603e-06
0.8086359076976226	0.45613314872293986	0.1539695138247011	0.15405043704847002	0.8316840870483699	8.192893587550618e-07	2.815524044140744e-06	26.353050890805495	3.816743473887791e-07
0.7908551318452461	0.5001350843944019	0.09730737910134851	0.12307023956481708	0.7164571151433374	2.245678962786142e-06	2.798493653817481e-07	29.975323594909	1.960095683012824e-06
1.096947243636043	0.6257744026307175	0.1506275411752633	0.11120335495743008	0.5022876196371926	2.410792494405661e-07	1.7044841326967252e-06	29.92042692804469	1.0166400322582994e-06
0.8033377187909759	0.5179608508368186	0.18154851672472688	0.16260812503927632	0.6703062545605585	8.485776265311741e-07	1.6875442791762232e-06	28.764288396643565	3.2856803724515966e-06
0.8203993226736905	0.5452093210800326	0.17448576600084406	0.13033635316033368	0.6556286631645079	1.2437577694914342e-06	9.767797553177124e-07	29.844873749219275	2.270558900934371e-06
0.9451035040650791	0.5198550991408549	0.09405226299927719	0.1491533200154489	0.6644787258978774	1.446218730175438e-06	1.2422167860179853e-06	29.745914973466824	2.1656839415401694e-07
1.1718150573298143	0.721030388619794	0.1454652571635001	0.09167181141377714	0.40092069908626976	2.4481465056943603e-06	2.0781771365068365e-06	29.703436398545435	7.1175966000003e-07
1.1050106155854964	0.6777587681060715	0.14263502975448855	0.13185084360334418	0.44002450233730084	2.098148967604468e-06	2.6755200547552647e-06	29.600082136049608	7.445892974312669e-07
0.9534839293463772	0.5320415446404936	0.15629850737199247	0.15186637649044227	0.6493511901378369	3.5648212153645703e-07	2.003940125427525e-06	28.29841873399728	8.082386720318754e-07
1.10756123214039	0.6312068669003444	0.14097682180867335	0.14819061512651943	0.493399179564134	1.8373045611923208e-06	1.961246218363998e-06	26.058586577197328	9.982360919625697e-07
0.8841752173171655	0.4209989573912032	0.18840516826891093	0.0742836892336298	0.8402135671445088	7.226817091927507e-07	1.4476740074728108e-06	27.68126627404436	1.5405894617079899e-07
0.703410209125231	0.44415979482705326	0.13846913929241028	0.13777965096269393	0.8449491595456107	1.8537642735863796e-06	2.334503207113829e-06	29.75212934208875	1.037396929317984e-06
0.9618348303517741	0.5706762619477938	0.14888802193401293	0.13677720189188242	0.5552496938764041	6.938773335922548e-07	1.4237629835620005e-06	29.4520414794315	2.2814406853525275e-06
1.0998987631276536	0.6116505894575187	0.1786870599852826	0.1221861305428788	0.5374993135452105	1.1700132876903448e-06	4.262854349635338e-07	28.495238709682283	6.584119872119487e-07
0.9800891235661047	0.5544038775848248	0.12370570859585431	0.14325335567350697	0.6210536941230761	1.6126635190227292e-06	1.08152302124236e-06	29.04061125507141	3.592123287771665e-07
1.0455217197328102	0.6217796176974733	0.17066876289236954	0.1835833351248773	0.4956324683143344	3.1176458789470046e-06	4.243485279029124e-07	29.696544181226535	9.89857108849698e-07
0.9314484412964248	0.5478353493452917	0.14459659320017942	0.16581194731295396	0.5881584587167371	1.7007180492460178e-06	1.2143641507114464e-06	29.86877096948703	1.5911449410983335e-06
0.9543580380768766	0.5416534555471118	0.13055239029531635	0.09880674264235845	0.6889488625208311	8.510573510789661e-07	1.7158602380868411e-06	25.705296578825823	3.812045269735305e-07
0.7546946004395769	0.5061720663765642	0.1472421417607469	0.0764225531247889	0.6965824295393848	2.798778892172485e-06	1.1710660695333505e-06	29.96704622272732	2.861924389452556e-06
1.164867899749173	0.636767156862315	0.10925637598675811	0.13805480368306053	0.48902419839013345	2.880272798553271e-07	1.983864365594285e-06	29.654560509610228	4.949633979538896e-07
1.0761390462046094	0.6071154198444215	0.14519749229032572	0.10450623301075827	0.5378456618623894	1.980286860628454e-06	6.208027485503972e-07	28.66782219882562	4.702729787683364e-07
0.9784029084355853	0.5278754541779541	0.16792336520298665	0.1278160316563369	0.6783467729722301	1.496296678178151e-06	9.269702670197126e-07	26.517830478317684	2.507734756539808e-07
1.3217900754099008	0.8341342795807704	0.112978640734155	0.19350242985064192	0.31753932728111534	1.373919013810849e-06	2.495795300434784e-08	29.50482134404046	1.735733861041842e-06
0.7628667071243126	0.4635590839670667	0.17114328902757428	0.15961401761618965	0.8454312581974377	1.243782584779152e-06	1.6294330094549056e-06	29.205306252984528	3.327049890186521e-07
0.9890168533294981	0.5155556017618671	0.11685847779725263	0.12932139278784022	0.7085939519275181	5.591459605293678e-07	2.1020983092254745e-06	26.27300087126805	5.4556790220268836e-08
1.137628367072749	0.6298159782881037	0.14158085628794292	0.15859166885928647	0.5068063099187697	1.6204803961385992e-06	1.8234657168535654e-06	26.88411825026877	3.3478799617050247e-07
0.9310017206020733	0.5167541514622336	0.1667945937356657	0.1798805402066501	0.6585059326672019	1.2852285845573235e-06	1.568352041904361e-06	29.242158259104457	6.859253765206866e-07
0.9378416065839871	0.5549668640611394	0.12836139707618563	0.1564956841760671	0.6268848861358403	1.7454761770335568e-06	1.6420046193692073e-06	25.63991298381913	1.23511245974613e-06
1.0590080183366761	0.6289140521656413	0.14699144163752453	0.1385100513436446	0.5206326363707494	1.6356532373282604e-06	2.428215364212508e-06	29.376692442418246	6.123542387066644e-08
0.9612055787008287	0.519140473559708	0.17322643557122464	0.14050646128124794	0.6751787770218549	1.1167996474672297e-06	1.802198364179133e-07	25.405883810594855	1.3775646808913816e-06
1.4751341497921553	0.7385718882980029	0.12938600575864334	0.1431481090727676	0.3779133210027823	1.3406705649898326e-06	1.3666555616141328e-06	25.688803626650007	2.9670605365927273e-07
1.0913839097909683	0.6054388100566224	0.1002541961791111	0.08171103681654548	0.5258810242608595	9.192947855898821e-07	2.7593770267750484e-06	29.350170185834074	2.944186043133584e-07
1.0264263218780025	0.6959016237137106	0.1402071491609823	0.112947127560253	0.4701927044371082	2.7599671616724345e-06	2.6243451593490805e-06	29.100350471329634	6.518802184321322e-07
1.168169809155592	0.6466697021157384	0.13000752867036838	0.13924178313874983	0.5174221719590647	1.25692432071461e-06	1.539870784208892e-06	27.274506171914812	8.4164945150872e-08
0.8442553284172838	0.4579330766319315	0.16849664388928676	0.1382254879475709	0.7914253984881019	7.51941358095203e-07	1.385154151640311e-06	29.581063452223745	5.667960035780727e-07
1.0530613181094075	0.605585307199618	0.1273614898746224	0.13993464476317613	0.5575058661923427	1.2148390514517838e-06	2.5645870722593357e-06	25.815028850090542	4.989511051458123e-07
1.0142705606633777	0.6447408027230034	0.13665793739835397	0.19797024998161156	0.48326587116766245	1.9294327657305497e-06	1.3934562561841475e-06	29.960678429179353	1.6900974023064834e-06
0.9208143967933429	0.4524206040642186	0.1615952986287695	0.15358767448005933	0.7482759884335857	3.309254871577712e-07	2.0013770140778407e-07	29.71711192111559	1.0071875465534122e-06
1.4424573376616463	0.8254550701397678	0.1343794222437713	0.19308635667321283	0.34806029358646273	7.000703720490144e-07	2.3618459064827413e-06	26.359262907000257	3.5410489935536485e-07
1.17358709099177	0.65934689832533	0.1498025473907355	0.1818190998075594	0.4535738103405116	1.132071688639944e-06	3.0335250665886095e-06	29.691442919784496	2.3279599668380038e-07
0.7701334815493818	0.4508729784960005	0.12882872564168316	0.14692496133526206	0.8781914911899529	8.641872757641819e-08	1.8614895144712156e-06	29.508814551749566	7.574761199882048e-07
1.1016142903757107	0.7372046253811694	0.17374145358586468	0.196653887597272	0.38746384529386735	1.8855986183426355e-06	2.6539855517091768e-06	29.77363016764977	2.0322718986909446e-06
1.2355849916104558	0.6818948987557935	0.1550849899514964	0.12385008548586304	0.4628449876274685	1.0923344100332022e-06	2.030088370856796e-06	28.132013401196886	2.1717279503011192e-08
0.7610949680375445	0.40030100576006267	0.10664463359473661	0.18619323472062493	0.9496026753687814	7.771154277666689e-07	1.8693383388134718e-06	27.619843563975195	2.8849781911264617e-07
0.859253436414922	0.5547971325838079	0.14493362193967999	0.14078077834892253	0.615976828346038	1.5550392146784828e-06	2.166514843457164e-06	29.182505693117307	2.011531181627842e-06
1.1030587468365987	0.6521084801155974	0.11798634906311337	0.15630136954589716	0.4715361208479683	1.0449626651523136e-06	7.57876193830135e-07	29.014026332727553	1.5571140541827955e-06
1.1986998466179548	0.680145860474997	0.15141733646730732	0.13931217662707315	0.4624848689371864	1.754260704935567e-06	1.5190712259403115e-06	28.668510708350702	1.2703303830644848e-07
1.0673816992966252	0.5681763225566661	0.1263505368369214	0.1412125689115144	0.5955245213180942	1.7330589764157113e-06	1.4070266483753027e-06	27.14050126105299	9.431707055307225e-09
1.1069710264702683	0.6727510486954122	0.16632727655659696	0.19497451172280733	0.47629144357402037	3.0536927971620045e-06	1.9976639441002824e-06	25.573156435308803	4.759427007136847e-07
0.9268331952807447	0.622456629909873	0.13520496692362913	0.1694451410970216	0.5413846150842936	1.6489098128196063e-06	1.7373429709322683e-06	29.409146373522276	1.8327189866087614e-06
0.8109562865107786	0.5397622909713722	0.164909956301692	0.12802016066289326	0.6340308602630094	2.297321302375615e-06	2.503013455661503e-06	29.378562324882168	2.2758203515449388e-06
1.2935486882731502	0.7176995483652555	0.11214764970702054	0.18871951019840433	0.42461268196532653	2.1113655685481153e-06	7.452836247718132e-07	29.202979456386363	3.3614061011872075e-10
0.8896127261252019	0.5834722742183112	0.14450357943384087	0.13535211693856472	0.5798338477409856	2.5472489626002748e-06	1.2696140205336123e-06	29.72497648507354	1.7330422557106001e-06
1.00945331684998	0.49963946217727273	0.12448417708482684	0.15845505782506808	0.6823640471223558	1.0401993292597395e-07	1.0643391131878306e-06	25.86842212555228	1.08903781338739e-06
1.1335459573286557	0.609174072034128	0.13468956135622281	0.13851058650925732	0.5573084780481443	1.2111248463087798e-06	1.508429259231125e-06	27.153918616113486	3.276010075944511e-08
1.0084174305366507	0.5545722942834688	0.1827486829608889	0.1355972836179716	0.6137976718917004	1.5917801927682624e-06	7.721837642524598e-07	26.124026330171688	8.532161402172382e-07
1.0860972508584856	0.6169455837407032	0.1530810097843375	0.11874105584801498	0.5264958511141149	1.1370527742676367e-06	1.5198448221393577e-06	25.487048799021608	1.2015075988788586e-06
1.032963230606895	0.6699440070599493	0.1496769688454001	0.19218478929269084	0.4703475393597931	1.1571722452636163e-06	1.744466347640508e-06	25.460119023583065	2.8265600435557563e-06
0.8300138829268383	0.5416958287494686	0.17797885389894672	0.18372257773488204	0.6879818789035029	1.5229588067744373e-06	1.738214661923079e-06	26.137537602680055	1.5601119042549066e-06
0.7628750627449732	0.4637192174610744	0.14782152947237617	0.18705543778658013	0.797375605730753	1.515877052858957e-06	2.1295953175482007e-06	29.235834108249733	8.813598002659161e-07
0.8744343950591777	0.4655619379383962	0.11408784069537917	0.14593785151549984	0.7532145141990658	1.4248976664746293e-07	1.3155330068385514e-06	29.50380931427756	1.1459517480261128e-06
0.7971048915055077	0.47612283868669947	0.09387225216521716	0.11323573884296093	0.8026883708274619	1.9012192342058453e-06	2.191546452912046e-06	25.671982901965684	3.423915698493264e-07
1.3808673864902712	0.7048483524083566	0.14177252398744705	0.15197430852936325	0.4334480903533091	4.342747416929316e-07	1.5553610858108754e-06	25.689295212790313	4.171949629053005e-07
1.165200762647052	0.644624217602855	0.10886925643618137	0.16577703148193307	0.4697757657014341	1.7224527386193144e-07	8.460697939714253e-07	29.67039083286093	1.2955875389231366e-06
0.7803876134253311	0.4420391069069247	0.153674669999867	0.08446738552227229	0.871514100569091	1.6056570204690302e-06	8.930509826551032e-08	26.03843495069198	1.1074333320495095e-06
0.8904023662170898	0.5359736521106788	0.1503830037499246	0.14000057279467965	0.6771712115939049	1.7566088279519996e-06	2.1362904359900573e-06	27.52451081091555	3.095369163877876e-07
1.118995216486715	0.6690922688692149	0.13343821392473534	0.16406343522214703	0.49645381579445275	2.1592263215658765e-06	3.6830696448338454e-07	27.108133927539505	6.014652802280834e-07
1.0033165052532034	0.5553269115911511	0.11924750405966673	0.145306182996899	0.6118628310354688	1.6378424454204664e-06	7.445543402658633e-07	29.700016231626964	3.6194079352981735e-07
1.063281159310195	0.5736630371028048	0.14887378319070632	0.14623365503271643	0.5920586417987108	1.1618918312122037e-06	1.1257485161482955e-06	25.340971395347147	7.799610406616084e-07
1.3702516032346104	0.8062861181488443	0.1748254755371777	0.1333638333522791	0.33131072137591167	1.337947213996206e-06	1.30146019276283e-06	29.790261516408442	8.408890618344451e-07
0.928528179772789	0.5077266233065535	0.19220808690941169	0.11383186978824286	0.6772921018622855	1.9003277419519693e-06	1.0131851484459584e-06	25.78545154298091	9.167495070313204e-07
0.8822394292244158	0.5251955278458637	0.14295804533728929	0.12972704368520693	0.665760352186779	2.282219436863564e-06	5.630506095544206e-07	29.08168174047639	8.619391101797347e-07
0.9971568927980838	0.6121627751924554	0.12309612735906487	0.14967945731034482	0.5442320164007198	1.099914189560529e-06	1.0991229365310473e-06	26.041422439605537	2.0007278473162153e-06
1.2063627682951443	0.49309326998223596	0.1616590346778851	0.14148437900239516	0.6945333061728016	1.7375132167823522e-09	1.3557579476238531e-06	24.530090002942604	1.5894235110641388e-07
1.3167492057700227	0.7064054794268628	0.11810262377003714	0.11599081710294135	0.4187805305096095	1.8629103334925063e-06	4.075090204927606e-07	28.99663501289445	2.5510999698241565e-07
0.9380709052751446	0.5467538205739209	0.1967324141143579	0.15453177244519545	0.6152005239892113	2.487943815490037e-06	1.502141336585424e-06	29.976653216029646	2.4702739770314586e-07
1.0833757754505962	0.7616909211867487	0.13103721159690157	0.11114062650103648	0.38509276696522843	5.262037889114734e-07	2.3091646734879743e-06	29.703336073858495	2.960885006233428e-06
0.9958645044787426	0.5349026000154581	0.13077505121755684	0.11948506534427482	0.6568385155690724	1.5634475123903828e-06	1.5960002201513296e-06	26.2384438223009	7.808419134466118e-08
0.7701654802880229	0.5222041268190769	0.1176327366776097	0.17015000255509924	0.6858888548787478	4.3194739438656617e-07	2.728989757370603e-06	28.983451757079383	3.263787937176457e-06
0.877305821025404	0.5290971907530865	0.15625406475884712	0.16483487656648121	0.6877740144801203	1.5258388187376537e-06	1.9019141690284254e-06	25.76092270817297	9.466359726874054e-07
0.9322064521188784	0.519385367750713	0.10665120002033102	0.1274319244213696	0.6984116767253178	2.0812024474202543e-06	7.039041575976331e-07	26.9040705044362	1.2509426115968785e-07
0.9557275755575705	0.6334915905658778	0.09933224660374909	0.12492705820849143	0.5220786585149311	3.071941616597793e-06	9.309776803450935e-08	25.546129594979575	2.6171892424961426e-06
1.182863972271012	0.5901265744194548	0.1918985660653444	0.11855050414285556	0.5559565411555858	9.581395824751516e-07	8.091637871225892e-07	28.065614899138303	1.4612586928475204e-07
1.0088096030442186	0.632288305996757	0.13660804723786904	0.14597344182983765	0.504771718482548	2.0170494140284732e-07	1.6782489738573402e-06	29.87306420101193	1.9286886907421848e-06
0.7268938475691535	0.4391827732439155	0.1916358481061629	0.15318973799065214	0.8467495431355267	1.2168513160195395e-06	1.1407218972418098e-06	29.679686504053223	1.76132818781631e-06
0.6816317480258414	0.44234082301677924	0.17631291449568276	0.1611708089690679	0.8732343860385932	1.687690099465363e-06	3.328926922377447e-06	25.801902429754534	1.864878487733939e-06
1.1191619287373045	0.7139149560667617	0.12548969164089246	0.18008970102508776	0.4125611739828905	2.5357026673409813e-06	3.1988082154721586e-06	25.99177486225254	1.5602087245110059e-06
0.9180686275007054	0.5572379958583336	0.19282231144981304	0.16432455819647404	0.5989064148591619	6.64099092275587e-07	2.5952586391607854e-06	29.496218720321778	1.5454005190291806e-06
1.0858156384108018	0.6042801667371583	0.1140543848119995	0.1158975196902381	0.5674527219353785	1.331116847927568e-06	1.104974691184551e-06	28.663309695420153	9.776323634030076e-08
1.1078835508398919	0.6484027460105476	0.18844927749380358	0.138994351504369	0.5214292180795632	1.1166698323223423e-06	1.9446489225606954e-06	29.06870099656635	1.1329031939663712e-07
0.9548730392083974	0.6338804835706355	0.13620133764556497	0.12392386008413386	0.511107193778346	2.31245732396123e-06	1.8511090461251287e-06	29.70813061889146	1.659379711528168e-06
1.1234863352546904	0.6773868372862674	0.13609876666672305	0.14420145066036252	0.47247872610724073	1.3103792093194539e-06	2.7444567743216182e-06	28.20299531200631	3.6665295022378613e-07
1.0415947766174636	0.560043027810117	0.17913287909385936	0.12431970234029158	0.5896406227963555	1.5214131337210358e-06	1.2914587475623357e-06	28.303074407874064	3.5553609304135954e-07
1.0335213350174681	0.5632227021617219	0.0946205752031862	0.11058140258838908	0.6018430007509752	2.028483068408101e-06	1.3167916095449575e-07	28.806257170933144	2.7161210479799984e-07
0.9193969972797404	0.5192478099229041	0.13046822185715623	0.14296041654849032	0.6595339691385413	1.5269629482240828e-06	2.2580416189924204e-06	28.990255429110192	3.459032000666781e-07
1.0406646874503318	0.590281045829807	0.14222389520263817	0.17218802512428777	0.5686742872749861	2.0359546058900225e-06	8.778244673987825e-07	29.86541252775841	2.1367177602410515e-07
0.8964530877090446	0.548869441876388	0.08891840367819687	0.1242629806743002	0.6342575481321787	1.6576759583531073e-06	2.536768241476586e-08	29.58337535125753	1.4497439110389894e-06
1.3834974961084123	0.7456436129496551	0.1400610103747166	0.13011007545976794	0.37771184377249356	2.2000149335601733e-06	9.088200178414914e-07	29.688608007462967	7.484901493354787e-08
