# Supplementary material for: Mathematical modeling of COVID-19 in 14.8 million individuals in Bahia, Brazil
Source: Nat Commun. 2021 Jan 12;12:333. doi: 10.1038/s41467-020-19798-3 (PMC7803757; doi:10.1038/s41467-020-19798-3)
Supplement: Supplementary file 3 — Source Data [file 41467_2020_19798_MOESM3_ESM.zip › Supplementary Material/results/Interior/susceptible.csv]

susceptible_mean	susceptible_lb	susceptible_ub
2872335.4642220926	2872328.9798340076	2872344.7401567223
2872330.5017083865	2872321.42559781	2872343.1808545073
2872325.624502737	2872314.1792017645	2872342.0563494666
2872320.4351689033	2872306.40740408	2872340.576215916
2872314.686542482	2872297.8549292246	2872338.186233862
2872308.198284547	2872288.2998776888	2872335.288913339
2872300.7936537187	2872277.5092271427	2872332.0615276643
2872292.3111103037	2872265.5059706634	2872328.40847857
2872282.563005862	2872252.185207776	2872323.674338748
2872271.365365771	2872237.14958006	2872318.530156347
2872258.479205532	2872220.1781264497	2872311.7231182847
2872243.627846346	2872200.468699695	2872303.567216908
2872226.5551207606	2872178.531311892	2872292.523732097
2872206.868643797	2872153.416107439	2872279.2548133214
2872184.175846452	2872124.6498362287	2872263.473093235
2872158.041492876	2872092.4344276995	2872245.1894566095
2872127.9129997976	2872057.155594111	2872221.3356335093
2872093.127372368	2872015.5235121585	2872197.120303601
2872053.010789657	2871967.073387376	2872165.962060381
2872006.760677967	2871912.2765904567	2872130.1437398843
2871953.3171547996	2871850.7855243115	2872087.687171146
2871891.5967401457	2871780.155576548	2872040.340530706
2871820.2921380997	2871697.4051100905	2871989.437906177
2871737.9335274114	2871599.9073069463	2871921.744279646
2871643.248040224	2871488.697688383	2871857.1159753064
2871538.000207558	2871365.48090664	2871765.329218698
2871426.6472263164	2871242.897975033	2871637.5225506215
2871307.3119907165	2871124.3859801167	2871499.1704127067
2871180.709740007	2871003.751943431	2871356.148828074
2871057.423222883	2870880.2663526507	2871230.300827928
2870942.770094754	2870757.3720625318	2871129.125032139
2870819.717760151	2870621.1181868096	2871015.6180229615
2870689.0124616395	2870476.7982767834	2870892.528489733
2870550.927264262	2870325.8762028087	2870761.1534789437
2870405.463796342	2870171.230295618	2870621.328112029
2870252.4619669206	2870009.4319115067	2870477.6371131535
2870091.6659133076	2869840.313330095	2870322.321479027
2869922.750858318	2869663.6310228384	2870158.3179544145
2869745.3524723086	2869478.698395198	2869988.238676566
2869559.0618121717	2869284.560157312	2869810.362178761
2869363.454102046	2869081.704551352	2869625.815771324
2869158.053215589	2868869.7449093107	2869428.4886800656
2868942.4100441113	2868648.357017548	2869217.948443961
2868715.981374343	2868417.0638826285	2868995.91663464
2868478.243206851	2868175.5318946075	2868761.069223972
2868228.618311022	2867923.881854702	2868515.726926252
2867966.548920602	2867664.246592705	2868262.314353465
2867691.381059908	2867385.0746781905	2867999.962998341
2867402.473393454	2867081.3535353104	2867711.135524105
2867099.141887801	2866765.882477085	2867412.157877397
2866780.6709005395	2866440.7004450234	2867099.121310348
2866446.303515691	2866096.8988671578	2866774.71261711
2866095.253137273	2865732.635045329	2866439.2621638374
2865726.689815546	2865347.112818766	2866079.4844435053
2865339.7453139145	2864951.323726722	2865703.6400699895
2864933.51086899	2864522.8154928316	2865298.848884284
2864507.027831156	2864089.099643608	2864880.669994919
2864059.296967598	2863627.1888808887	2864449.835399061
2863589.2658023275	2863128.007806553	2864008.4358269405
2863095.82806642	2862596.71276779	2863552.693901312
2862577.8343454497	2862031.259385402	2863073.6239956534
2862034.071456012	2861442.901061159	2862566.9924758566
2861463.270590251	2860810.9898371254	2862074.9563082545
2860864.1057638265	2860163.1745103276	2861563.186687781
2860235.189072236	2859478.168503448	2861011.074857139
2859575.0537547916	2858745.4959800853	2860432.396025652
2858882.1754814615	2857968.849280224	2859851.174695222
2858154.9595213276	2857144.2133183507	2859260.227589908
2857391.728174483	2856275.6408374454	2858613.625178893
2856590.7321940823	2855349.1273907097	2857910.458439289
2855750.1371185863	2854368.416447905	2857200.5989949224
2854868.0242794706	2853331.4742521136	2856474.3846501163
2853942.3889623308	2852238.3738868744	2855711.156094568
2852971.129796564	2851103.6030193754	2854935.666395483
2851952.055378386	2849904.375373611	2854150.228976298
2850882.874508892	2848583.174938154	2853339.0773236426
2849761.1886348543	2847246.051810878	2852501.4620254305
2848584.498285412	2845836.2499584095	2851632.696982012
2847350.188612927	2844352.0714606466	2850731.811455988
2846055.5348658245	2842762.1378140445	2849785.1552363858
2844697.6897533867	2841083.3307610652	2848773.187403393
2843273.684510363	2839314.96351398	2847720.6906570382
2841780.42510328	2837473.65649421	2846626.1970735355
2840214.6861389102	2835537.746206708	2845488.172482902
2838573.105374288	2833496.6030661697	2844330.9860605085
2836852.1887581195	2831342.603031104	2843133.9860206386
2835048.2950812452	2829075.881068513	2841892.496175506
2833157.63703627	2826690.945184703	2840605.1425762493
2831176.280672019	2824182.078080959	2839270.4958523926
2829100.137790329	2821543.3240794423	2837892.68903501
2826924.9657993377	2818768.4955880754	2836472.7082216274
2824646.358311515	2815851.151813926	2835002.4727695743
2822259.754509347	2812784.6210568133	2833480.5248047085
2819760.424921666	2809561.969597845	2831905.3825292145
2817143.4769476727	2806176.0160545935	2830275.5139710335
2814403.8469858197	2802619.320021905	2828581.028767607
2811536.307525947	2798884.192466775	2826779.335358101
2808535.4602613235	2794962.68406424	2824911.5269221086
2805395.7419720152	2790846.5911548845	2822975.4405045267
2802111.4213967943	2786527.482173805	2820968.844190453
2798676.6024975223	2781996.6408503894	2818889.428153213
2795085.2265182342	2777245.1280693207	2816734.8140718327
2791331.0807877495	2772263.7808558717	2814502.5348106567
2787407.7934350013	2767043.1936938777	2812190.0366589837
2783308.8528235857	2761573.762475978	2809794.6837552106
2779027.6040832256	2755845.677149774	2807313.7113002795
2774557.2666767174	2749840.450949035	2804744.290376474
2769890.9340056037	2743546.1359698763	2802098.830238701
2765021.5965010137	2736961.193393081	2799364.7155990303
2759942.1520895595	2730075.130470275	2796637.84395992
2754645.4201457957	2722877.386468557	2793829.056739515
2749124.1595903398	2715357.3205948058	2790949.1745599485
2743371.088602716	2707504.268981651	2787977.3563160985
2737378.909967245	2699307.600087585	2784910.569831169
2731140.3278635284	2690756.718183011	2781745.579886977
2724648.0813137046	2681841.1555701	2778478.9359963955
2717894.9678094704	2672550.5807357235	2775106.999956965
2710873.877273594	2662874.881643312	2771625.841655582
2703577.8258574493	2652804.225604764	2768031.27632155
2695999.9858731907	2642329.090044402	2764318.814212174
2688133.7333065807	2631440.378078663	2760483.668167046
2679972.677605075	2620129.4394093393	2756520.738821116
2671510.7080664677	2608388.1811403385	2752424.5621203594
2662742.0403366243	2596176.6279977765	2748189.3027430414
2653661.257336529	2583487.7751080585	2743808.760022527
2644263.3627338265	2570343.903887203	2739276.32972471
2634543.8246222157	2556739.7165303286	2734585.038870978
2624498.625099019	2542670.8557025795	2729727.504419619
2614124.3120702496	2528134.0069682873	2724695.888129021
2603418.0514401607	2513176.1626461595	2719482.003560696
2592377.667175566	2497854.8120859736	2714077.2586031863
2581001.703517713	2482072.936809367	2708472.707300269
2569289.463035093	2465832.467828899	2702659.02531186
2557241.0583141767	2449136.8055565003	2696626.6178866834
2544857.452941697	2431990.8111844156	2690365.625771428
2532140.500072757	2414400.901752692	2683865.992111401
2519092.9795997282	2396375.111538923	2677117.4678479554
2505718.6371533386	2377923.090679339	2670109.699742293
2492022.1994395885	2359056.2035386157	2662832.381976555
2478009.4109179373	2339787.4744960126	2655275.3105239775
2463687.0358533026	2320131.6499877186	2647428.4160348335
2449062.8776547615	2300105.182101947	2639281.946964614
2434145.7799947816	2279726.186868313	2630826.5478536417
2418945.622794988	2259007.091028153	2622053.3707419885
2403473.30844197	2237929.4384473986	2612954.2109669363
2387740.7451692754	2216560.219807411	2603521.612854329
2371760.816297848	2194923.849238797	2593748.994591605
2355547.3511455734	2173046.1447220137	2583630.7795605958
2339115.0779113653	2150954.234206685	2573162.502006455
2322479.575668726	2128676.4444545233	2562340.92014128
2305657.2173933163	2106242.1604746487	2551164.121768498
2288665.1061651297	2083770.0599536155	2539631.5678623454
2271521.005428513	2061247.114938458	2527744.265433827
2254243.2644453268	2038667.2238642504	2515504.785237871
2236850.735071674	2016062.5318307749	2502917.275108317
2219362.691107965	1993465.4625659687	2489976.1866623606
2201798.738937951	1970908.5665669779	2476612.984204632
2184178.7272889134	1948424.3073716415	2462925.614353286
2166522.656832956	1926044.9012591552	2448925.1942121433
2148850.58738802	1903802.1517440046	2434624.403617155
2131182.546929778	1881727.273097109	2420037.4398944336
2113538.4399758903	1859850.7337535438	2405179.925554159
2095937.957496669	1838202.0837989072	2390068.830444909
2078400.496108673	1816809.840867231	2374722.358234246
2060945.0710219261	1795701.329448011	2359159.824444836
2043590.2413010492	1774902.5679238793	2343401.538395157
2026354.032972464	1754438.1433275042	2327468.659558395
2009253.8749660887	1734331.1243955656	2311383.0693828785
1992306.5374544573	1714602.9821945543	2295167.2164217127
1975528.074624174	1695273.505277537	2278843.961699499
1958933.7761180266	1676360.7652235823	2262436.431867736
1942538.1257501352	1657881.0482392993	2245967.8829881055
1926354.7641054369	1639848.8303617123	2229461.5571924867
1910396.459978881	1622264.5674777967	2212940.536771659
1894675.0887306917	1605134.5481207832	2196034.561442827
1879201.614690696	1588484.603881827	2179143.6238893615
1863986.083623289	1572322.1379943714	2162313.6693623797
1849037.6181982658	1556652.821841763	2145566.466573905
1834364.4189029762	1541480.6321864398	2128922.977499769
1819973.7743450024	1526807.9690053586	2112403.296088887
1805872.0721302708	1512635.6356869624	2096026.568541511
1792064.8141136698	1498962.9798865113	2079810.9258230964
1778556.639028233	1485787.9341246756	2063773.4484288173
1765351.3466969996	1473107.1123768354	2047930.1274779649
1752451.9258037566	1460915.8908467754	2032295.8535479137
1739860.5836287118	1449208.524094723	2016884.3631362065
1727578.7813512215	1437978.2132534494	2001708.289169751
1715607.2651988508	1427217.2175251872	1986779.1083664992
1703946.106652099	1416916.91296869	1972107.1462350977
1692594.7369646279	1407067.911963014	1957701.6616243355
1681551.9862556185	1397660.1443694	1943570.803859519
1670816.122675118	1388682.9519812106	1929721.6734343104
1660384.8903485935	1380125.1637493176	1916160.330509055
1650255.5482305451	1371975.1862356449	1902891.8583437123
1640424.9087912217	1364221.07467689	1889920.3854835783
1630889.3753271846	1356850.6162890824	1877249.136693113
1621644.9786661887	1349851.393314359	1864880.4589338202
1612687.4140743741	1343210.8453852714	1852815.883959372
1604012.0738994551	1336916.3356931543	1841056.1876918501
1595614.0824142897	1330955.204971176	1829601.4187886936
1587488.327207502	1325314.8226713114	1818450.926302174
1579629.4897121238	1319982.6269877923	1807603.4584547346
1572032.0754348482	1314946.190023628	1797057.1755699748
1564690.4417171222	1310193.2253632657	1786809.7077596136
1557598.8215418556	1305711.650177067	1776995.5690019114
1550751.3502488455	1301489.5972864428	1767500.348879536
1544142.0865517384	1297515.4364077372	1758287.4375998075
1537765.0381837564	1293777.817625592	1749352.9561109103
1531614.1772590145	1290265.6771823233	1740692.70628077
1525683.4602581556	1286968.2502671266	1732302.1965209737
1519966.8456748333	1283875.0895377204	1724176.692122922
1514458.308780885	1280976.0740988322	1716311.2349802398
1509151.8560513842	1278261.4148871813	1708700.6775642955
1504041.5385584268	1275721.660818628	1701339.7120067163
1499121.4628095431	1273347.701931991	1694222.8992762924
1494385.8030859027	1271130.7719450924	1687344.6980718581
1489828.8085515003	1269062.4438519534	1680699.4778709963
1485444.8131221465	1267134.630080384	1674281.5484145123
1481228.2430950115	1265339.5783529053	1668085.1748364712
1477173.619877473	1263669.8604457146	1662104.5989079317
1473275.5722755722	1262118.392433471	1656334.0644895874
1469528.8337114707	1260678.3963541933	1650767.822288509
1465928.2564278492	1259343.410558242	1645400.1590201568
1462468.8008893956	1258107.2538415128	1640225.3842559091
1459145.5510247268	1256964.067249201	1635237.865840182
1455953.7090646485	1255908.2652222826	1630432.0140657064
1452888.600796009	1254934.544594094	1625802.3321114052
1449945.6733166403	1254037.866030732	1621343.3887634813
1447120.5004721752	1253213.4513643621	1617049.7807129102
1444408.7760180845	1252456.7688987737	1612916.3058723356
1441806.3190083874	1251763.528989413	1608937.7820402998
1439309.0703049279	1251129.6691517364	1605109.1522934795
1436913.093104712	1250551.3540611803	1601425.4558469183
1434614.5704583053	1250024.950429625	1597881.8421994073
1432409.8063610482	1249547.0224924004	1594473.5788050555
1430295.2202030658	1249114.3246653716	1591196.034036607
1428267.349081247	1248723.8104234561	1588044.6991374
1426322.843037406	1248352.8136970615	1585015.1761170814
1424458.4653599649	1248018.991126722	1582103.1821004003
1422671.0879127933	1247719.8540312457	1579304.5461636854
1420957.6908067628	1247452.9837604985	1576615.2218258707
1419315.3566310096	1247216.1020943173	1574031.2676071532
1417741.2728990123	1247007.0636649157	1571548.8709818246
1416232.7254127292	1246823.8692303186	1569164.3348015447
1414787.0963867416	1246664.607914367	1566874.0337931355
1413401.8662094146	1246527.527969276	1564674.5097746698
1412074.6032836952	1246410.9557735198	1562562.36872695
1410802.9684261384	1246313.3218629044	1560534.3501850304
1409584.7078386599	1246233.1662451911	1558587.2916219942
1408417.6547731287	1246169.13436703	1556718.1380718823
1407299.7208915823	1246119.9333163179	1554923.9287006161
1406228.8970783318	1246080.2441301178	1553201.8014208404
1405203.2563436034	1246022.8629901211	1551552.6886633895
1404220.9366342698	1245978.0488362685	1549974.657768719
1403280.1600494687	1245944.8069431994	1548460.329155117
1402379.207255791	1245922.181089759	1547007.2297548414
1401516.4306926064	1245909.2899725845	1545612.9835799355
1400690.2469765623	1245905.310164996	1544275.290938389
1399899.1341184855	1245909.4677283	1542991.9465377228
1399141.631548669	1245921.0424758033	1541760.80980508
