# Supplementary material for: Mathematical modeling of COVID-19 in 14.8 million individuals in Bahia, Brazil
Source: Nat Commun. 2021 Jan 12;12:333. doi: 10.1038/s41467-020-19798-3 (PMC7803757; doi:10.1038/s41467-020-19798-3)
Supplement: Supplementary file 3 — Source Data [file 41467_2020_19798_MOESM3_ESM.zip › Supplementary Material/results/Salvador/Parameters.csv]

beta1	beta2	gammaH	gammaU	delta	ia0	e0	t1	is0
1.3060625071547491	0.5032129489522308	0.08483752532876201	0.14168710301791976	0.857212018273749	8.195911411111392e-07	5.16266729089532e-07	9.771679432989906	4.0316590161945053e-07
1.417986027142641	0.568765641595017	0.12351251855774681	0.0823694318752857	0.7041908602256544	8.220402597612265e-07	8.120358507741113e-07	10.758403515553619	4.221903438984688e-07
1.391025279929229	0.4890080933860786	0.16104502707382526	0.141676476035206	0.8331873815168551	4.511263437651385e-07	3.5825629407533435e-09	11.39039535267867	6.778705754211742e-07
1.0592674691795327	0.5295012708414052	0.19162621516195225	0.08409128874159118	0.7646310351634988	6.869637486397078e-07	3.6237160374030036e-07	14.789035228258209	8.304306260254161e-07
1.4751399336416373	0.5233644751711883	0.14159653601628885	0.18809723542404863	0.8070082694496818	6.972600312312172e-07	7.443728460834023e-07	9.38503463883794	2.993865818326502e-07
1.2590126620081605	0.5493504191801378	0.13921574869852196	0.12240204986594824	0.7082830974157636	5.154156516424202e-07	4.3936773578772834e-07	13.232538446746371	7.985614904171507e-07
1.4767293243794573	0.6186804991827706	0.08424731821807163	0.11886903471131288	0.6412568203454438	4.842416344302319e-07	7.71965515996409e-07	12.182307489335681	3.4167455591535353e-07
1.2727189637781129	0.5774612093519215	0.15273540378161723	0.12277318313981486	0.6699354929953889	4.684792172089867e-07	3.382498792641248e-07	14.224392400562397	7.200417890232804e-07
1.0750219961443108	0.6687634774184459	0.1398444506015114	0.10186454275136297	0.5447891906445145	7.07286645377092e-07	8.329438469460952e-07	22.63857223749776	6.647536966837243e-07
1.2425317886874963	0.5508153780984395	0.18806997301907039	0.13890508311867553	0.7339608946965748	3.7034104169810146e-07	7.424760929540678e-07	12.215845055696661	7.588010329305447e-07
1.073470417687135	0.4933600872159203	0.08126489852728805	0.15096348445154711	0.8502856406407611	8.168231939400657e-07	7.084156996703772e-07	12.57857009909685	5.674028955016961e-07
1.0260418346291873	0.595016319572637	0.12621317252065486	0.11390543952603407	0.6743283428599056	6.373812629189847e-07	6.807018794606151e-07	18.453027209910523	6.346193288914563e-07
1.351002639659046	0.6711854199510423	0.15916287442037952	0.14972474578905876	0.5510929043994997	7.574733598393698e-07	7.473409334880648e-07	14.694512443752327	4.793936498367224e-07
1.0566521072337771	0.5155809550468612	0.09737612392299783	0.14452131925372966	0.7428039121467656	8.267796074129018e-07	3.3328451840046713e-07	17.411687671044902	6.96311875518651e-07
1.173886172823237	0.46933346830345457	0.08473273689622293	0.15941076591365486	0.9355634823307426	7.75061726991702e-07	5.540239471258541e-07	9.058379082870847	7.925851903555161e-07
1.180475652200741	0.5728694326134597	0.12348583496787512	0.1172640516612525	0.6719566979471168	8.116412323721849e-07	1.570762532737425e-07	16.14042692400551	5.86672862472914e-07
1.0753302120427488	0.5593091693331871	0.13778429973623288	0.15124091272797396	0.701465662761939	7.174380159490938e-07	7.940300371467581e-07	16.099157479168483	6.676702912110031e-07
1.3629790025039625	0.4555701244046197	0.1294487532245713	0.13996957997695034	0.9700797893525359	3.6742722463818775e-07	5.806537247977999e-07	9.617759806483516	4.4392266495028176e-07
1.4705913305843206	0.7275753999208705	0.1580176684803344	0.11495231179843438	0.49436769115904555	7.098176451165886e-07	2.548823831847713e-07	13.310357322382583	7.540322566207426e-07
1.4838482673183915	0.5935401566754692	0.12821425016205393	0.14989438032029156	0.676082891391689	2.433447346564081e-07	5.750665427079338e-07	10.183393951733738	8.047330474349915e-07
1.4710156471064144	0.9257622690777749	0.14858378143810844	0.10590533731486099	0.3276979041861732	7.303814492684889e-07	5.857012724858972e-07	19.74223029058821	7.340022813816703e-07
1.3862244865114386	0.6772547908860481	0.11995841667409793	0.13202246091015268	0.5467274925885343	8.276105496946525e-07	4.1088859698302206e-07	14.747026071641189	4.683577452452836e-07
1.3423450177473892	0.7239977661030854	0.12807928210139896	0.09422119165210291	0.48246214792188313	8.001684978568315e-07	4.678735868921384e-07	15.6617706992163	8.213299100886462e-07
1.2766129035914595	0.5460505617652132	0.17970473882465163	0.07908533564996861	0.7680809221999354	4.415072732671212e-07	4.003081242701036e-07	12.327074975023436	5.254931521608099e-07
1.3025228474053598	0.45483908839086695	0.1178087196514777	0.0835221650574583	0.947105017830987	2.3207925685373573e-07	7.805203531818511e-07	9.99920715715773	6.440075043729387e-07
1.2805177697168038	0.813581984798	0.11777479451162465	0.13225500550440103	0.41212533014790154	5.613002982280616e-07	6.221970848137511e-07	20.812315668171127	7.971010889774003e-07
1.3987028371271055	0.5073124728594589	0.17410562809193628	0.11209871393281962	0.8117131402435369	6.573326262902752e-07	3.970894776468454e-07	10.109166911382157	5.87400931663981e-07
1.3300649798696291	0.5225187730382166	0.18687486080288676	0.10540589870121245	0.7689840608002345	6.307494249605009e-07	7.909649202021836e-07	11.097190196713363	6.458365810920046e-07
1.4251579614631142	0.5439011228443634	0.17168784508299387	0.12512499314848066	0.7225350802967325	7.687047783606689e-07	5.822621177112879e-07	10.030439062510284	8.221975153684216e-07
1.3060192064788687	0.6015362753306814	0.09514382090221712	0.11071602475386202	0.6716217426485294	3.30513517236257e-07	4.5855663944120367e-07	12.45054750227437	7.509201698065008e-07
1.2527318757199097	0.5588982011728927	0.11399488302660649	0.13146972189847844	0.7227558355672445	7.765250520475604e-07	2.2055072689573378e-08	12.826140220782033	6.480386059080763e-07
1.3022278828217924	0.5069293692113845	0.15495243626882307	0.19135002254916225	0.8234361057745798	6.01365245362588e-07	4.60349785433263e-07	10.075889967130351	8.027798840063075e-07
1.497872977410811	0.5502826902498839	0.0896428891946564	0.09141872936353512	0.7319723477497001	5.977529592734491e-07	5.450564488180554e-07	9.989086124892735	6.336863647293285e-07
1.154624962091293	0.4830587401527535	0.0811783398964431	0.1419211128183423	0.9249720113957838	3.924922109205797e-07	4.930666171101138e-07	10.254607336179088	7.689933450188228e-07
1.4828097625690049	0.582904291348386	0.14533055144283433	0.16252772909475607	0.6890609802920773	3.9149972052761663e-07	6.080962891804976e-07	10.09939648815313	7.50087377364086e-07
1.4736924052923888	0.48340700987005736	0.12291041406911414	0.1584491328527784	0.8799798701583534	6.53832279870102e-07	5.920716604658928e-07	9.343923135587517	3.5412897840533344e-07
1.1019913709780358	0.47919532303624673	0.09109947665749527	0.12793319737003425	0.8325273677622393	4.246305536157862e-07	7.790684004226246e-07	15.626432759169482	4.626563135061723e-07
1.0980089034700384	0.44995645303437865	0.12987141681753642	0.128552560882272	0.9346159850414115	4.1218713272609444e-07	2.8426293161389223e-07	14.841776321313622	4.286206235504655e-07
1.2805093802575895	0.7152743843091494	0.15425329948153396	0.154717107165359	0.5040067446732626	7.160504760481442e-07	4.528156448629694e-07	17.95202482738977	6.006640244072523e-07
1.1963577289745961	0.615374119921836	0.12632194036315642	0.12719399573488377	0.6208735885178089	7.575231745639888e-07	6.29943752391342e-07	15.67093762694776	6.049633498267769e-07
1.377955560427675	0.47973719273099547	0.13851959849454182	0.19414784037978328	0.8903158101230559	6.610803703564728e-07	3.69014087385664e-07	9.89444484637643	4.4010151344361245e-07
1.3398626218261462	0.56109805398369	0.11533573103709971	0.12178491925892299	0.7147911104265782	4.3971180241162777e-07	3.0636841476177805e-07	13.5542852103956	4.680935400771025e-07
1.3114969960877438	0.8090171438682072	0.15760028510115992	0.07563190015720633	0.40812886164002027	8.073637535844362e-07	4.1143069602487234e-07	19.087407735483897	8.321760229793618e-07
1.2948930035210164	0.6499779868244001	0.07392650767390457	0.11957918924165004	0.5836680512703197	7.832538435083662e-07	7.003446386236285e-07	16.10100905037881	2.557684646731104e-07
1.4643073192776148	0.6092736544339443	0.14519607361304315	0.1368094759381155	0.6674792972743626	8.297295948593633e-07	7.025102498657423e-07	9.675046756906177	4.927973741893519e-07
1.3876797221078974	0.44612971437487764	0.08533733070261296	0.12253725690181831	0.9607561426710696	7.871593819906734e-07	5.917863696573444e-07	9.683126921124677	1.440110803362029e-07
1.4192809229078764	0.5922856340631975	0.12728656904293872	0.10825786964922313	0.6334859939594133	7.832585688124908e-07	7.163211574557808e-07	15.15030983711732	5.86135058665267e-08
1.039931109351548	0.62047380837072	0.13532498705128648	0.08619664504394645	0.6204931219789644	7.628786533429456e-07	5.481761761793998e-07	19.739180818683245	7.277184687392293e-07
1.2230697932067383	0.46279689862009166	0.19600137087349495	0.18283580923856302	0.9811490143706363	5.685320213347823e-07	4.3356398619509094e-07	9.501547279831046	4.99655678800558e-07
1.4183652924179437	0.4584693849202738	0.09211299593272346	0.15089012991687356	0.9260470341618185	2.8174437752459136e-07	3.556298565543711e-07	9.693131976422904	7.235486459614288e-07
1.3474216700602293	0.6982922594112263	0.1440253821211914	0.1266448991532871	0.5148478655599213	5.691278740370259e-07	2.8966797912662756e-07	15.722948309557712	7.987826006639382e-07
1.3902439562005542	0.8769586180031184	0.13740819695479434	0.11784115659820177	0.34291284125619903	3.6688129771435694e-07	7.574067551905263e-07	22.718950574704206	8.041835382462793e-07
1.2948759464813833	0.6302527624713391	0.1411400009631325	0.18011179882375858	0.5649700355648755	4.5942403921867453e-07	2.7695057086794567e-07	17.037599325016856	7.562960683650754e-07
1.4913268799005328	0.507961890561869	0.08473692968872587	0.12206062377882718	0.8142871406261465	6.95877085474061e-07	4.897035957673518e-07	9.71261486926598	4.055251315242418e-07
1.0811162965357566	0.521230558014064	0.18078547843789236	0.13693492976424068	0.7750971835660421	4.83178472249395e-07	4.2831808360610273e-07	14.813142099154048	8.253685217096745e-07
0.8508621708601085	0.48801832627553304	0.1293550703026718	0.118622118628306	0.8638564669566593	4.498866742923644e-07	8.179964363512161e-07	19.083323318208876	7.486186031731439e-07
1.4319072191444988	0.4574118331910044	0.09958192066735976	0.15728377834294718	0.9854031062586435	4.0596504055618834e-08	8.326861994014526e-07	8.141196930250818	7.76532903565578e-07
1.3415102216053687	0.6957900376885919	0.13859990375230125	0.09092700752179633	0.509583294405379	7.765778387196606e-07	7.229589228879685e-07	16.113622137474582	5.788399409928508e-07
1.4656816583013832	0.4459431669382501	0.09278767343687414	0.07844087411128464	0.9525249434258822	7.831082616575872e-07	4.013086637800918e-07	8.823098815575683	5.56027325191718e-07
1.149470510850339	0.5155052154100013	0.12159650233897074	0.12217695846686055	0.8403494288524076	5.87212525684668e-07	7.213233904783705e-07	11.078979298761674	6.320018409130324e-07
1.3071263134543867	0.5930249099361501	0.08127880062468787	0.13198987617453906	0.6557575955827879	7.840038769762672e-07	2.612716997237534e-07	15.754747469723684	2.3807441571089174e-07
1.3857624316043005	0.7213922078763676	0.12964825440473957	0.15790012635299328	0.48521020185852554	3.969679029341286e-07	7.196688440693855e-07	15.61548348039776	7.915822257913888e-07
0.9975271295375578	0.5656178803410387	0.12391109906983434	0.11586559462175758	0.7114795373451492	7.553675911756749e-07	6.088419497941519e-07	17.402271375221442	7.434068255404683e-07
1.0972544700134748	0.5135921765356374	0.1531861352655418	0.09825696550417895	0.7876326330333157	6.098619129594357e-07	5.535739366930432e-07	16.002702130305487	3.990560452644126e-07
1.1814590269163006	0.4421406853246001	0.12226006630839908	0.13524478750590513	0.9837792023995746	6.333896139879681e-07	5.84941154103873e-07	9.951750432637965	7.739639355478595e-07
1.3938106865154118	0.7387157724972856	0.14612748750204946	0.1434695212001281	0.48985456905697927	3.5675951736028247e-07	6.489990204977512e-07	14.724325434046566	7.643186428793344e-07
1.1760408004432605	0.5812746811547149	0.18617496386616175	0.13378389156430398	0.688707232793327	6.910973489950523e-07	7.758991143741141e-07	12.706194209498584	8.053787586974652e-07
1.1607279586490131	0.6086148734659153	0.1350912162441096	0.14930181414237542	0.6291124362264187	8.176157250784515e-07	6.838063453027966e-07	14.954071179030004	7.804050510414356e-07
1.2123746457652453	0.5237470251121428	0.10435843772223741	0.12290022183901247	0.7817265285207722	4.270273465824951e-07	6.284578707862639e-07	13.153273935572656	5.566100437454806e-07
1.3804868361963152	0.6643303205601425	0.19860606250596563	0.19433505565712778	0.5282515462103217	8.049468202840658e-07	4.941644398924192e-07	15.493571263768649	6.188882145598079e-07
1.1517891987874211	0.6290401982888878	0.14562270328640445	0.08761528782534783	0.629673798119182	7.506810064971118e-07	7.319998071109391e-07	17.49612236569787	3.0355264924874553e-07
1.4990548330373379	0.8300742697033243	0.15413742388069032	0.11914268149693674	0.3869549556406602	5.529662507703987e-07	5.461310976729194e-07	16.956504427294	7.026195577982252e-07
1.3832680391489403	0.4697608992768777	0.1714680952753076	0.10913380583099891	0.9117288869696756	6.930413615497167e-07	1.7656655632459123e-07	10.398119647215424	2.9472184903639983e-07
1.4624892773863238	0.6328763502320682	0.18194056571613498	0.10899171301101152	0.6125932263930594	4.6970227232712996e-07	5.283567288711258e-07	11.024500634399217	7.927576359838739e-07
1.3762668731902767	0.48978033456035597	0.15527696602254934	0.14391161856403942	0.8508084853078968	8.252357376775199e-07	8.310509433258633e-07	9.666842898610897	4.0074503024571654e-07
1.243998809290657	0.6669526667748436	0.11910948749743859	0.08024950465757935	0.5679640202114218	5.785890330721896e-07	2.6858193052215214e-07	15.516509632525523	8.281303252182035e-07
1.357447016553655	0.5541705496592164	0.12978880083365704	0.14482019951571745	0.7250155630782515	7.06065052947e-07	6.455382171744399e-07	10.20762364019767	7.410458574791572e-07
1.485283484085457	0.4839047343180457	0.16019176991248854	0.07187745825458344	0.8784163482353315	8.261402266371772e-07	4.1793236620174725e-07	9.656499421018319	1.940179349641829e-07
1.3842683323014904	0.5020002289826544	0.14178367390578608	0.10855661327081204	0.8318731498320053	3.424740327971164e-07	7.51277856704244e-07	10.510178118001209	6.103809219609693e-07
1.1915213571113226	0.7036869981908972	0.13081176459545024	0.12359011837905642	0.4823991982634031	8.20445208351023e-07	5.069204075298052e-07	21.743525025763265	7.337281425496059e-07
1.334581589902493	0.44388782157548956	0.08586356885166146	0.19288666903407653	0.9727771433439361	6.910762746820707e-07	6.574254434339764e-07	9.747692234352932	2.699339132809342e-07
1.2292468613337573	0.5858982802710611	0.10094205002587936	0.12566542215125495	0.6896298436421435	5.615226759878174e-07	7.903668411027273e-07	13.184026343330663	5.482379254438532e-07
1.3235724560322932	0.7323362867572473	0.1551079729216341	0.1651515501996072	0.48241285387131194	4.111402092584501e-07	7.796482820785722e-07	16.62544248017975	7.812694277672383e-07
1.488887249425649	0.5423590240178529	0.0736039888044818	0.14790998319374113	0.7637931526431565	1.0439516276487693e-07	3.7826224963028506e-07	10.508428705064594	7.637849657228242e-07
1.3546674114108415	0.5830699864048003	0.13957970881196902	0.16989933429046525	0.6631682567668643	4.6669783913646454e-07	6.254807044715145e-07	12.481036335746555	7.052245422495908e-07
1.4011147635303063	0.5546943040218729	0.1630835718371449	0.1350831577910021	0.7581449002702461	6.957621649836311e-07	5.746442342586212e-07	8.304891406184677	8.142956855155787e-07
1.0004732254589421	0.49526781221874483	0.13991387089208535	0.12113475616084746	0.8448115275185906	7.084857100156063e-07	4.2856493916626515e-07	14.536900422367502	7.192611768393699e-07
1.1212937419306854	0.5495608947864616	0.13077070330066873	0.12703115789015143	0.725347169818416	4.298592135962485e-07	4.4881544728878224e-07	16.052298108253467	7.004860621553937e-07
1.3709771125331245	0.7283944489931276	0.1329049128118552	0.14525169950304526	0.48260662289575684	7.06684122136162e-07	4.4393062930698606e-07	18.82477460838698	3.541375466165524e-07
1.082876231511884	0.5166481538585621	0.17182747938761622	0.12380523625254827	0.7800837499718392	8.260871165102129e-07	7.626743658501818e-07	13.798765804394677	6.864703337289747e-07
1.3145465785714645	0.5658302352795446	0.090757420865622	0.13140396585545225	0.6982258063839365	5.077094092111454e-07	7.859766499245429e-07	11.52229763350424	8.184694659264295e-07
1.1958657602017082	0.556896800732927	0.12154482986758705	0.14904833033228343	0.7244315980423489	6.335311646388747e-07	8.325656547962906e-07	14.111106755433712	3.6993335024771665e-07
1.4006470177330606	0.5909966066309318	0.16682706782532405	0.11860186934888645	0.6723678783102423	4.6370380181386613e-07	6.359547349061561e-07	11.066840701102588	7.22784386654567e-07
1.230965266412892	0.5718445689167426	0.19464962400956112	0.1062979756763554	0.684256403822701	8.164608283387602e-07	5.78738516379238e-07	13.676098199244569	5.945567723343058e-07
1.4337497130288872	0.4927436536357969	0.09990295594329754	0.14235244334432326	0.8458336618441828	4.052712460593578e-07	1.6736140176711638e-07	10.054146536221598	7.743376373308026e-07
1.1664365880638063	0.5497198498857858	0.1307499897994967	0.09133823177202043	0.7602313629143183	6.978853643960194e-07	2.4533952929761364e-07	12.435723767517327	7.760433816826696e-07
1.2540400279645294	0.7131156791281849	0.13617204967864574	0.148268143814371	0.49955109643416284	5.749520993496831e-07	3.938965183250386e-07	18.438027567774906	7.731172989679542e-07
1.4414781078707817	0.504677252324091	0.1868560748043681	0.11266761775403733	0.8451133908064392	4.6283174424310237e-07	8.163612275136797e-07	8.536535847947754	7.328837074311488e-07
1.031514580312719	0.4855471143887571	0.10881906627051127	0.14661365114143138	0.8795000974386562	5.589329091263936e-07	6.069458473833127e-07	12.784792244929704	8.32261898776745e-07
1.3370496044935947	0.6967465915759338	0.15699555169980414	0.12088627818061987	0.540594802734423	8.331589817419514e-07	6.127217945856834e-07	13.154253737568014	6.919236261731212e-07
1.238116851732248	0.563908796676428	0.1766084584861931	0.11826816019885433	0.6947570692904015	5.267894425167123e-07	5.126401961790997e-07	13.24437493829562	8.168887223759854e-07
1.4669836904613451	0.8509329579856713	0.12655385377687092	0.14277665921256583	0.3887481023744046	5.448719497931331e-07	8.152945515424747e-07	15.589814088872515	7.31381689587716e-07
1.2134947263384805	0.6122364375574472	0.13096646087090713	0.13001076839005463	0.6255699246240953	7.607611079818556e-07	4.281305984681464e-07	16.707412354507934	4.264134791483541e-07
1.4340819170878483	0.7588803156626833	0.18182134304291325	0.13816710630675375	0.4446259273390414	7.197450215484527e-07	2.808484708752816e-07	15.504029569380616	8.325024211783039e-07
1.294258213493034	0.7074987679086036	0.16034177044086753	0.18270142094674377	0.5176499282740556	8.216847718110129e-07	4.609019120420588e-07	14.708402356973846	8.278121326879058e-07
1.1902458937348408	0.5945303340483022	0.140380838578397	0.1407847295062966	0.6408535799789338	5.085758233292981e-07	3.950319607389663e-07	16.31780977937918	7.077218455691878e-07
1.321121839114638	0.4594187899718744	0.0843103219613354	0.15653667729919804	0.8897925024538629	7.364091886641407e-07	2.435616562593866e-07	10.347405436130112	7.440069779742968e-07
0.9555216506414657	0.45946132672027606	0.10374721550091129	0.13864625041584436	0.9221649840331776	7.970934388125476e-07	3.970392630763471e-07	14.405698772662822	7.332665539209685e-07
1.0851134239755105	0.5307934773020918	0.1645016930531362	0.08107829508930653	0.7851156319273682	7.188117721946329e-07	8.173164123622629e-07	13.210333438471755	5.84348410765e-07
1.3898808468872055	0.44520128101539663	0.12245038262686997	0.12162955551468077	0.9528275809305438	6.061131646565229e-07	5.082021631952838e-07	10.028954210183503	3.802530242040196e-07
1.4751696849701226	0.6242479388079064	0.1424746802493311	0.11383521689453183	0.6194800531706282	6.489201580282002e-07	4.789255232792468e-07	11.072683866273978	6.920035224621943e-07
1.3086818387187256	0.617085012237923	0.13027137147729265	0.151428128846586	0.6184334270481557	6.723195386085833e-07	8.150440063133977e-07	13.855954453254885	4.917744467977716e-07
1.3223160747570875	0.6950962281674085	0.10653068888934057	0.09737387970669589	0.5138802182541329	3.382567817239529e-07	4.671669116503287e-07	17.073210826457334	7.608259013325154e-07
1.4493069266579655	0.5079418384214923	0.1150814928230807	0.10914492803678799	0.7995245676923508	4.826138212076297e-07	6.509447874578149e-08	11.182674295213603	6.049953868422516e-07
1.4484627231962843	0.515532923541967	0.09619852990014416	0.11708343419386363	0.8287533952896797	6.185374801157139e-07	6.794192522111295e-07	10.160115130224028	1.8333926858026865e-07
1.2215322265339656	0.6295554848382678	0.13220243555080488	0.1323047868169512	0.6045124766325671	6.507434137141163e-07	6.900342356365971e-07	14.747234076432512	7.097003677766216e-07
1.49901523719228	0.734634849591286	0.19965369553203	0.10672026338363963	0.4842079906966543	3.98510883655323e-07	7.382696882425065e-07	14.365171398308522	5.822207121926071e-07
1.2680188389023082	0.5223974840768673	0.17379804199080387	0.13418767624047187	0.8348402815254321	8.040929720148558e-07	4.0264115440622606e-07	8.847093368738513	8.20127829705869e-07
1.440733100699311	0.7671244470154668	0.07442218218780941	0.1114349212512483	0.4469411409093771	8.203277714196229e-07	4.397867069283994e-07	14.56566055478446	8.172570199739518e-07
1.3905286465085318	0.7237365280395633	0.14966349216466926	0.13872037337724152	0.48724049270069214	3.6784414711791996e-07	5.059653194679476e-07	15.695664146515801	7.742715202372861e-07
1.2157842551814637	0.6535407091170543	0.12992904938483754	0.15287251969471222	0.5511274838739456	8.082561646066417e-07	6.178517099571852e-07	17.043088934633744	7.544193876118763e-07
1.3360559717245524	0.6102536773070585	0.1266061455265419	0.15018664784675137	0.6589962788315029	7.100931507197724e-07	6.17420892479525e-07	11.201974533570246	6.411092148400469e-07
1.449593884139649	0.6892980657191581	0.13299247492642413	0.1585883342405489	0.5094598569751869	3.880918327453323e-07	8.191588560207574e-07	16.050186279616955	4.735946457820843e-07
1.1808577612564006	0.44784701957741013	0.14660663879012548	0.13488810132638482	0.9437762333942987	7.721535874738818e-07	6.018910777830638e-07	10.211815623672598	8.20949830950873e-07
1.2038399308817178	0.5009867083017074	0.14532594083693887	0.1070007782383041	0.8474684118769122	6.778254804568087e-07	4.4260508008911624e-07	10.544777470797602	8.25070017016859e-07
1.4147158119449394	0.7544632928930277	0.13962298289854078	0.10174599085253955	0.4676913426921665	7.572387259202876e-07	1.4790118495225959e-07	14.867775706763666	7.931271233006024e-07
1.0939637720687294	0.518191969060064	0.09078259077843481	0.07724041169691134	0.7815561983496733	4.682922120274469e-07	7.666839187619346e-07	16.555829958445294	3.6817674643358405e-07
1.3630314163894948	0.6779830297166004	0.19088060245606797	0.16472636251684794	0.5519210841106992	4.361978347069874e-07	5.16709685597303e-07	15.164818037416897	5.699269373248689e-07
1.4257571792728685	0.6532400182029418	0.09841473445062901	0.14828828807098937	0.5782578632455008	6.373312713566004e-07	4.5775968157125146e-07	12.297391205780901	7.195934454510119e-07
1.4885802580659093	0.4960920723729883	0.16092065041308087	0.14881934668064217	0.8875645581252676	6.350008756229607e-07	4.71813129865314e-07	9.082388230858985	2.2149101099024466e-07
1.207855680522333	0.6268464361908634	0.11271921642384969	0.15251173960230782	0.5898383869768263	6.127995462642361e-07	4.250089413209793e-07	16.998510933915355	7.437703332958994e-07
1.4676901105436873	0.4669035157912149	0.16394384073274018	0.09551664573456795	0.9168119454570229	5.80456405953167e-07	2.3248262247275247e-07	9.090511740114536	5.784490929860103e-07
1.2452354910722114	0.5269659141606402	0.09114662212045754	0.1472562403899258	0.8085124046869698	5.713937532541461e-07	6.418036455561599e-07	9.903185018527594	8.233060388481996e-07
1.1086063347415376	0.6161030775211542	0.13864173200127392	0.1694573101973162	0.5993774183803706	8.304529318786804e-07	5.63178812187053e-07	17.832248381516152	8.143257504199896e-07
1.4688856336594398	0.5422046813548911	0.11786362135648995	0.11478639644317001	0.7532555781026674	6.284662381924752e-07	8.309543986180295e-07	8.808483843737179	7.463328899673037e-07
1.4575086182600394	0.6887478020308944	0.15466418747758026	0.08667527318828372	0.535678891368957	6.585155194785385e-07	2.3032850487778612e-07	14.132867312211811	5.520480692233472e-07
1.0729637522998827	0.5427222313345365	0.1400645092873668	0.18599370994202696	0.7611049714208035	5.592648961954762e-07	6.292436707981715e-07	14.259062319825965	7.474767958599149e-07
1.3186038658572858	0.7442653976718159	0.10291170230623004	0.15850216948324192	0.44785686949764797	7.932015411851759e-07	3.831718137674826e-07	19.36751821399863	7.363316384369183e-07
1.4884119061680297	0.7848101063805257	0.14444381993554675	0.14387443899122088	0.43575230723809355	7.229548149435988e-07	1.9408628208713065e-07	14.614359416265074	7.969740771452105e-07
1.4122708321469228	0.44618553088437535	0.1885885721774272	0.11871450277821682	0.9828137956263578	6.536482228639094e-07	3.4468357901064265e-07	9.258638326460193	2.9335620793969674e-07
1.347070934765953	0.6486406631312774	0.1490752822115362	0.07808204544890722	0.5642098933810304	6.611955179679544e-07	4.815385494209897e-07	14.030038253601944	8.008151072135602e-07
1.2819051788960758	0.6249898671003009	0.10256268397977414	0.14947997179602807	0.5999346791005328	3.9851106504322995e-07	4.5606882079133157e-07	14.973764360964134	8.008325310618567e-07
1.278396790733936	0.5669924364981463	0.15342657685492797	0.1506178968355207	0.7205775960572897	4.5062325716997013e-07	4.2383871991933343e-07	11.826480070055116	7.832096523751524e-07
1.1222785363654584	0.5239060465153267	0.1677915222265979	0.10114874907252475	0.7877331650355668	5.134221080338363e-07	4.0051593307735545e-07	14.978159669389761	5.327595973074885e-07
0.9978942117332914	0.452694152668938	0.1277832775126804	0.14659123788037318	0.9555197724267743	5.628897170692886e-07	5.423425521740003e-07	14.78013794305204	3.7952180880870073e-07
1.4641146417384299	0.5193851011156336	0.15648134520277387	0.1138981103476219	0.8141142579418972	7.240139601449845e-07	6.471216578688477e-07	9.54494540560863	3.3485302295478487e-07
1.3499639718102703	0.48912594480271465	0.1005972476480971	0.14341067140222447	0.8717287709562109	6.901282539420148e-07	3.9186760704571085e-07	9.525942929140951	5.819509209231045e-07
1.3668720094396134	0.5392344162249016	0.13198604947986767	0.19936879958337494	0.7450972681252066	7.979519663596129e-07	5.010947096543034e-07	9.946996418734326	8.220580948461989e-07
1.3504443329323594	0.68060504418071	0.14042819136112025	0.19528139994381397	0.5232328195044877	7.136258400951857e-07	4.878472312430503e-07	15.104004042601897	7.577362969907252e-07
0.9284675128231803	0.4404041386972275	0.19807560550809833	0.14324783655522097	0.9810840387852358	6.486403079029808e-07	7.335979266898138e-07	15.636516945200015	3.484551117345883e-07
1.3724202395380676	0.4596949213297914	0.15018922126814802	0.13349911941304218	0.9511290262052228	5.433851132801526e-07	1.2594174971066135e-07	10.045911602670017	4.215710940424372e-07
1.1814078080367825	0.5213550704979658	0.12010421180649654	0.10610049848300077	0.7698306657364471	4.843886976934641e-07	5.010208307787505e-07	14.134801280346107	6.284888642498843e-07
0.9838739460366552	0.46496198112785736	0.16285602427276555	0.0919910048434271	0.9389597822227724	4.960795192691859e-07	5.611539463883731e-07	14.682636554633753	5.117618816990828e-07
1.3523430460520638	0.673483071030933	0.13518087270648	0.13215383987551585	0.5371016630668289	7.265879648617844e-07	4.261617667533794e-07	16.571226624487576	4.672801076406988e-07
1.4403000730972781	0.6288796538599657	0.10979155771657914	0.18491656327701905	0.6152183595538183	4.725525695512155e-07	6.487007527959469e-07	11.940431843604893	6.34938563889251e-07
1.3551805209718824	0.5301646248188885	0.16910609884130326	0.08158153779815536	0.8237896245957033	6.20384854835566e-07	4.918564847512651e-07	8.705810355202484	6.942077184430233e-07
1.3604934265520665	0.5529439099493594	0.16920567611415324	0.17113098629883935	0.7314366147705273	3.9897306275075433e-08	4.3902473991075186e-07	12.66427857261353	7.398098197324661e-07
1.4324185488795793	0.6551118173267806	0.14416405962571527	0.1328257682827603	0.5706875586890948	8.129647105771655e-07	7.385500162850774e-07	12.908815736969611	4.697075569669964e-07
0.9518864211293079	0.4700477459356868	0.15352737928397855	0.12590473124633575	0.90113729710079	6.368231373425058e-07	2.600333978675234e-07	15.845708997498779	7.001930385173629e-07
1.07378109334112	0.5615999802533407	0.09331783821478365	0.17629548415088178	0.6875254774463953	7.990242302841608e-07	3.9547698974207236e-07	16.834116000251278	7.493269705817106e-07
1.0469653811882278	0.5445954052541989	0.17511873781738657	0.12390568261756615	0.7504930997238528	5.460166222365586e-07	6.725527846491122e-07	15.174272888397716	8.204955427892371e-07
1.391397796168885	0.5491709305199878	0.15319459116614326	0.11683222896047438	0.7442815447726963	4.79123139005584e-07	6.125459848361801e-07	10.28381055235145	7.667486455231925e-07
1.2790374277755443	0.6667200634406143	0.14439890024731886	0.12603812062066974	0.5687099810782614	4.2712745861450465e-07	7.659550601097208e-07	13.85778894778759	8.176918952615546e-07
1.4680675759195605	0.49951385945313503	0.17157951940284388	0.18202975616418035	0.8554205831181942	6.945223950811291e-07	6.650271867299236e-07	7.9017657794433696	7.784773123499921e-07
1.321692860951703	0.6713776813506875	0.1243240875517001	0.0728563055513842	0.5740620017115204	4.4035633682955093e-07	6.06626791662487e-07	14.498438911084325	5.853648567555046e-07
1.4628469878898436	0.5102276878127305	0.17811674052646587	0.12369502036697576	0.8073510761461828	7.529647733163068e-07	9.87688599189666e-09	9.295466004585396	8.119954981487974e-07
1.4503433443396538	0.657336858723579	0.1376818865760027	0.1367420358409038	0.5616955363243541	5.335361827728588e-07	2.917141743360845e-07	12.701879877146345	8.262068524065938e-07
1.2334988915604388	0.5815014121218504	0.08827558709765784	0.08025121369606053	0.6687423138838546	4.71933949599339e-07	7.122307889823599e-07	13.988064674902901	7.230581875784244e-07
1.4950657815899282	0.5269514775865649	0.08172508395592529	0.19415954285812714	0.7920633692643965	5.038832345565172e-07	6.647591201392187e-07	9.005505613227683	6.447373770657191e-07
1.3496329695584866	0.5411500617575815	0.17706005971390257	0.16971013602123103	0.7533288284242312	3.666242537395271e-07	6.344295265045415e-07	10.768329079169952	7.849978204043734e-07
1.0938601483253023	0.6133406413192607	0.12655200169415146	0.12184930427775016	0.6067875835981619	6.791211016387973e-07	5.84739648638797e-07	19.012326490106492	7.434938869722899e-07
1.2773972515582876	0.6884352281703235	0.1236724642650428	0.13783558027397036	0.5254688607556751	5.831738155145123e-07	3.9332756872968173e-07	17.16423159118167	7.154647604478795e-07
1.4570113788475565	0.48864396689174316	0.16275773734599708	0.13147998521469118	0.9096372714879788	8.038424494739337e-07	4.941773425524188e-07	7.072801244901488	7.236981742093176e-07
1.1284124149921708	0.578446447124665	0.15890410312787898	0.1300412928244272	0.691268706354565	6.151665213826629e-08	7.274342247784177e-07	16.44115589765295	7.998341227045478e-07
1.1630157049034864	0.48692820845814716	0.11394194110509995	0.1084550788563679	0.9046727340170309	6.440018102999379e-07	4.0873438112302126e-07	10.485164977168482	5.921388624310078e-07
1.2594675938387656	0.671032131095425	0.12626555767326667	0.1213346485678391	0.5454485974534767	4.203167386672563e-07	6.631408467822012e-07	16.24057838569948	8.04101437873939e-07
1.0730595175506221	0.5910762249013746	0.13368571345540092	0.12410710844789177	0.6425483438273782	4.963919256284136e-07	2.8756697172237124e-07	19.70599716603775	7.875650921182512e-07
1.2768773861591338	0.655564580718343	0.14080600376157615	0.07335548862014554	0.5751673840129077	6.420493133472111e-07	5.031752112292058e-07	14.41882115484601	8.082775180769467e-07
1.2547797569750339	0.684211644543983	0.07998369373698233	0.15280219190375893	0.523264419015952	7.215166548475927e-07	5.907461709872517e-07	19.091513557444287	4.825495543860011e-07
1.407894094323142	0.502413872664595	0.1107326715582268	0.16211346130218943	0.8578306169947258	7.584626139226084e-07	5.003842029472225e-07	8.057974052995627	8.216293191113568e-07
1.4506768272286807	0.6056283322059866	0.13800266974507225	0.15803226661968878	0.6456813425894895	7.640762330180614e-07	3.318445291694883e-08	12.16225527650265	5.457684293812079e-07
0.8308619625068769	0.498102120533283	0.07879392277646347	0.10813823689463646	0.8193514577436531	6.469383212449455e-07	6.325583056702679e-07	22.432550003044266	7.668167387452229e-07
1.4054076653037968	0.5911819213480644	0.12783044044289887	0.1260023868458066	0.6766526361057008	6.985028938272047e-07	5.139667076608387e-07	10.598428308748163	6.706836747404591e-07
1.3089310486674637	0.545666181303779	0.15967744515770135	0.1358038226375615	0.7586666063346178	8.27413725514685e-07	7.918291340911585e-07	10.612726450951847	4.666300806890814e-07
1.12615343137327	0.47812684108106823	0.17971846042439102	0.1613165148845584	0.873437589699638	7.337048786286068e-07	3.102700408294064e-07	12.501798031931953	6.39335719133586e-07
1.1821295881489524	0.5871979012983676	0.1620333386933458	0.1499925681677346	0.6592726511225656	8.242118747984988e-07	4.3620625270423396e-07	13.896220941722355	8.101851631573696e-07
1.366608133369363	0.6917435175161956	0.1861455256360317	0.08863298722369303	0.5229485870045796	3.660231282301622e-07	7.440219075989257e-07	15.495793799861517	6.728928404680357e-07
1.1955148647168654	0.46181194931426695	0.1380872153934014	0.1329986941522489	0.9083742739294878	4.854748940090214e-07	3.5129620770538726e-07	11.461006879959264	8.246267207677356e-07
1.329714934828784	0.7363887974248017	0.14258906049077322	0.11123360119237605	0.4924378857624556	3.5760676481453266e-07	3.6160835596862234e-07	17.69514873857252	6.354562570276926e-07
0.9917353566996678	0.4425866733210764	0.12730190210345363	0.14555091948970353	0.9912182881634055	8.270808494464105e-07	2.1227777493629107e-07	12.352856662282363	6.84515344413709e-07
1.3294063511253054	0.6735839150017919	0.14534464686396664	0.1786857395820072	0.5521576948484639	6.725150121406773e-07	3.257545952423526e-07	14.2562588892379	8.050591152562247e-07
1.2146925671845752	0.5737007858980236	0.13141974833946668	0.18237561168555538	0.705439642114877	7.750267915751759e-07	7.071144572384327e-07	12.120665665677285	6.728919924434007e-07
1.111814610819419	0.5170215563474169	0.1919351259251554	0.14673753761335442	0.8431747821664843	7.176871172575356e-07	5.297740635603976e-07	10.808777100004665	7.82671199641746e-07
1.298210325905649	0.5708233047807688	0.10159636222022014	0.10970264976213662	0.708284488044039	5.389084464922498e-07	3.300932412007581e-07	15.863252578510346	1.6226767205738517e-07
1.307156342292993	0.5546253486729635	0.11276481341418561	0.15256965350632454	0.7322669542091068	8.054864014904336e-07	2.533307953767647e-07	11.098632143989185	7.253650937371149e-07
1.422802347287094	0.47223974448046907	0.12368450043437526	0.1156190029693086	0.8859466807807941	8.236566695135248e-07	6.44561479961705e-08	9.009341079903969	7.765213673213204e-07
1.0147995054755792	0.4885764881098173	0.08145996587314752	0.08537680227498781	0.8569860674244336	6.972487285043428e-07	2.8087405509103586e-07	15.81622937574814	5.061155735145464e-07
1.390275711178849	0.4959828867021919	0.13328528106062792	0.14293286788143522	0.8490952066525042	3.6468844012800475e-07	4.376939058738912e-07	11.004140738049443	4.844511513957877e-07
1.3819271313940078	0.7591413694897218	0.13495676398437248	0.10582699962097236	0.4348687293575243	7.090254208332341e-07	7.172717607408613e-07	17.401067008468075	7.031203130093261e-07
1.1866801267484695	0.6917898174745868	0.1388982903322775	0.08767089007645346	0.5210973583426437	3.9029348350808675e-07	6.350533626905568e-07	22.494694239813686	4.958847881471598e-07
1.1654008563184037	0.545926180197514	0.1766899455127664	0.12615740438034911	0.7528152550924234	6.47045963377478e-07	2.63089196047549e-07	13.531325594332207	6.636531517329297e-07
1.4411002240294533	0.6392918404432852	0.11716029993545846	0.0825041892230303	0.5690485337426527	3.159380097918544e-07	6.712644546840457e-07	14.758542259928754	5.509768189677757e-07
1.1136516601595394	0.4431075585673299	0.09187405474982765	0.1400682342441113	0.9874343061229274	8.008898007038737e-07	9.286391406242967e-08	10.585153844415684	7.924499910847129e-07
1.1932869911226476	0.6826409860181184	0.13924159471815745	0.14728208911640994	0.5460184788622807	6.937450370557415e-07	7.945805808244111e-07	15.983607010550745	8.157558936295429e-07
1.359340256241071	0.6491695986125083	0.12138017381188967	0.17360104570917503	0.5661076183886911	5.714790103139997e-07	3.931274741206171e-07	14.482763903041613	7.410281269346493e-07
1.4669277691137488	0.529312669525286	0.15978739229329442	0.12795407145290552	0.7927579545860532	4.6901351527433447e-07	2.983428886559312e-07	9.407564758058058	6.946622835188716e-07
1.16829730862443	0.5135989318556672	0.13468257547887122	0.07404570487533174	0.8112471740159242	6.8952235532025e-07	4.741427731064057e-07	11.674819219219046	7.612251133438664e-07
1.356454743473106	0.5332676902664297	0.12272831507539528	0.13000265107656006	0.7707044901356506	6.325805735835699e-07	5.159449274548434e-07	9.793975941593635	8.324851696654265e-07
1.4243162936219704	0.730802083445905	0.114632402238338	0.13314022503581235	0.503408879827199	4.2212025369193406e-07	4.431028959894601e-07	13.603641575009853	7.461719460203199e-07
1.1307171307785193	0.597061109926001	0.12591935416626887	0.09753404008194166	0.6616062080752565	5.503749339873032e-07	2.911500535349134e-07	16.185036305575508	7.522708210950743e-07
0.9414193714315234	0.5555186066905732	0.14264888189606295	0.11475135949617742	0.6855372568674865	8.319023553459937e-07	4.798009157127698e-07	22.832176274443707	7.040359451142091e-07
1.377939523309374	0.5306849776742919	0.10272656730444432	0.19826639121485873	0.7805794236157535	6.704809479535386e-07	4.781590391834943e-07	10.507367044854075	5.258999230734062e-07
1.2137236584966349	0.5457168520676219	0.12372521623163138	0.14345758260191538	0.7304554061414297	5.478056344328103e-07	4.3093732773792977e-07	16.061622657931387	3.135458277493616e-07
1.4609114465824442	0.5133514891029421	0.14255862035642455	0.13290252054194285	0.8322873454710935	5.267972474817051e-07	5.389424725544988e-07	9.42420033415489	4.790710785277093e-07
1.022206057258627	0.5588606468309381	0.08382874152199471	0.17570113922400646	0.7180148284173522	6.433749639735153e-07	5.229188995024862e-07	17.32773316867086	7.218271447799956e-07
0.9189093630042344	0.4655896330701821	0.1044053105577428	0.14551721127577677	0.9393514839025492	7.242414978509837e-07	4.3171263353381595e-07	16.541960251233775	3.307451901245438e-07
1.4750482335581356	0.7028640868650413	0.08493676099740716	0.09099336428907157	0.5119753212388476	6.179316828007362e-07	6.75342401241641e-07	14.982972648378835	3.8187726125648337e-07
1.0999448725895382	0.6049386195675424	0.12495138289999423	0.19360114706299117	0.6369757524744166	8.112586490542177e-07	2.9619942173472764e-07	17.50078397204215	7.546424235979817e-07
1.2101847748687602	0.603388055897678	0.10054355414211874	0.19902433235714334	0.6277733403263062	6.890577340634581e-07	7.753702476635637e-07	13.982150046902479	8.207490203157919e-07
1.2097495973567847	0.5589427596721658	0.1279410015080209	0.1138599794740249	0.699163543906073	8.049406449282551e-07	3.585992418926899e-07	14.565692315135385	5.339435836351107e-07
1.208071626632524	0.5194313455847492	0.10644156492818263	0.1928607213873334	0.8026234302625688	4.649339332156344e-07	2.606267109806325e-07	12.942417569616017	6.313498268902179e-07
1.400852059943598	0.515155070576056	0.17403752079891793	0.12332521401769608	0.7807893685110305	5.201015442210005e-07	8.153967787803433e-07	10.482293895105167	6.659855176642538e-07
1.347261583362699	0.5859588959453682	0.12959936136658895	0.08269341044055123	0.6775955571687096	4.437060104220647e-07	7.053555411567839e-07	14.456042428273767	2.6827377691187776e-07
1.4679227156908485	0.648544938925187	0.13791925906537233	0.12630105549958145	0.5619016851132753	3.73654376043341e-07	6.601143295785794e-07	13.14286976977108	7.287693459066268e-07
1.343688682280004	0.4785306335157196	0.13251255498039935	0.14268517732828936	0.9089220438668861	6.194841974385483e-07	5.38515534472554e-07	8.334949986566311	8.057812602046048e-07
1.2812420706560887	0.5637676805059313	0.10562084331492239	0.09172912478374576	0.7447424393633477	7.887448678088012e-07	6.630900441325208e-07	9.482714058264433	7.715650016623937e-07
1.164728507177955	0.5959252032321957	0.08180531837002755	0.13263719851338773	0.6644424585628173	6.281266320137838e-07	5.04092858054061e-07	14.30806084714231	7.997038968769044e-07
1.421123628909731	0.4539029430487542	0.14794010907534424	0.08154734131998476	0.9053019834803941	4.435082129984911e-07	7.247146269474698e-07	9.710173515495441	6.725783031976566e-07
1.3376078849945463	0.7238832683425154	0.1758119142281352	0.134962746628336	0.4708796220922431	8.21390249793262e-07	7.62421094908843e-07	18.566094353339306	4.4809953580344305e-07
1.2153764243487208	0.5329189793823298	0.12196339540566749	0.11195355805321572	0.7676347857383778	7.055441449419939e-07	5.321967442746896e-07	12.268621258985767	6.407669684321442e-07
1.4195858771880996	0.6093177479881478	0.1444393011639189	0.1372705532674462	0.6334594450793354	2.62789028603172e-07	3.5772551334529414e-07	12.379052096356364	8.093120609345966e-07
1.2413313895049667	0.6109518218977601	0.14337036519307164	0.19698085724858413	0.6315394188441492	5.313549586227421e-07	7.153452101185576e-07	15.291591414316072	5.740537403732559e-07
1.4056009502650326	0.6454720502536069	0.128065357467223	0.1948640858359277	0.5732706711727285	3.7897100835022125e-07	3.318553718295171e-08	14.339883998308693	7.96009303296534e-07
1.2392005594413131	0.5292494862588444	0.11119916464471719	0.12191953515037995	0.7519488814323918	3.3976158904977294e-07	7.133051654587558e-07	16.582586856891844	1.8879974697795473e-07
1.0862609327018715	0.5906613729377465	0.11173321030329607	0.08574516730394849	0.6572572915288128	8.299485641640951e-07	4.862495606338874e-07	16.70258662599685	7.133990550023234e-07
1.4551586076791025	0.7123171959802865	0.13204284778723752	0.12879662146228957	0.5015553836190249	4.911718998367882e-07	5.201683229049139e-07	14.091053793337858	7.370512586231813e-07
1.4050082318579111	0.5495748637844574	0.18745787410507064	0.17281673054078767	0.7506758198972499	4.2696235514115087e-07	6.922812148127317e-07	10.619304462691574	5.711615511958811e-07
1.2100534872460997	0.6078881113325145	0.10259999305324272	0.16762043144786662	0.640430468136999	7.339449992919341e-07	5.176161860797058e-07	14.41885045115749	6.810271628395428e-07
1.329969677588619	0.4836682254774387	0.10709774673846625	0.1357765843387232	0.8521644145118761	3.524000600686899e-07	5.0842917866366e-07	10.905139724758861	7.941837448636431e-07
1.4122834502344355	0.5407768675526183	0.10229912381736847	0.1269049312843209	0.747717618910686	6.494296735424963e-07	6.891833914514507e-07	9.752935905507519	7.903942873228394e-07
0.9056517522111251	0.5310105170486928	0.11804968429078654	0.1115757810053695	0.7834987466613779	8.052201300059376e-07	5.928213516875661e-07	18.09551961405619	7.153837220739377e-07
1.1283074872064098	0.6038751378949324	0.16938968230247353	0.07514352335763363	0.6528753429283289	8.161158997349301e-07	7.037273983006855e-07	15.073993058149204	6.523444809530132e-07
1.0850699860607023	0.5965918085562198	0.07288133127735238	0.10911565247052052	0.6638951803039181	7.179821026947888e-07	4.702071517856693e-07	18.45779976365897	5.003592270759714e-07
1.4039791737619982	0.5128478828077168	0.11562639220551588	0.17124421851694005	0.8383852644216598	6.165410533972342e-07	9.62817988210181e-08	8.731702582379391	7.932778617623927e-07
1.2086176042001764	0.62935478679719	0.08337456730576781	0.15081150542685895	0.6217728975165122	6.040727293520325e-07	2.694706291339267e-07	14.892252863724666	7.791109868718954e-07
1.2938746260790355	0.4683512489028767	0.130411767941231	0.07176200016494254	0.9014470100318426	2.692827534681368e-07	5.155249192982927e-07	10.488127016342222	7.980961614536272e-07
1.4489876285079015	0.5678496584510638	0.14372898885980873	0.18634228267260228	0.7240301160963707	4.861687936401576e-07	8.145045896674459e-07	10.488767807905957	4.5342942933309856e-07
1.2510814934968977	0.7533957247280806	0.11287215111200961	0.1378984501089382	0.48471581660014446	7.048609004828616e-07	3.7471618956541e-07	18.661568046864605	6.181595902393957e-07
1.3615503068002504	0.66435939330146	0.15775728745833317	0.18190482141117922	0.5500411051740488	7.67484323641162e-07	2.091121048303815e-07	14.414772473397981	7.332658670067982e-07
1.166893349541355	0.48850922932445895	0.1915800094664726	0.16624020134104742	0.8436849853592319	4.645234158744843e-07	4.295967784309346e-07	12.702049165375149	7.921540994981916e-07
