# Supplementary material for: Mathematical modeling of COVID-19 in 14.8 million individuals in Bahia, Brazil
Source: Nat Commun. 2021 Jan 12;12:333. doi: 10.1038/s41467-020-19798-3 (PMC7803757; doi:10.1038/s41467-020-19798-3)
Supplement: Supplementary file 3 — Source Data [file 41467_2020_19798_MOESM3_ESM.zip › Supplementary Material/results/Salvador/susceptible.csv]

susceptible_mean	susceptible_lb	susceptible_ub
12000695.770622404	12000689.056323571	12000701.032366779
12000680.122276798	12000669.839079434	12000690.454613028
12000664.11348552	12000649.087847853	12000680.580141531
12000645.549943749	12000624.044916376	12000671.243705707
12000622.778606944	12000593.358897133	12000662.719143223
12000594.272044532	12000553.600859908	12000652.348137973
12000558.060991533	12000503.927799644	12000644.425173953
12000512.22247028	12000438.336648341	12000636.9494465
12000455.542004246	12000355.477814337	12000616.886855822
12000390.50539214	12000260.787691636	12000579.231173173
12000323.251917126	12000168.688339964	12000522.08677797
12000249.504369244	12000070.632792426	12000445.096485838
12000166.475014636	11999964.670830026	12000359.835584741
12000074.998437718	11999845.04340281	12000266.124390818
11999977.42283548	11999730.013651699	12000167.75973884
11999876.516624425	11999621.02151442	12000070.025999697
11999771.907693287	11999521.202338638	11999972.193114426
11999661.942975128	11999429.635736749	11999871.238827104
11999544.445219994	11999328.988203315	11999763.143337162
11999419.778540036	11999206.467408061	11999649.06130206
11999286.247860035	11999075.727433186	11999526.700200569
11999142.93884859	11998952.342145545	11999393.958676536
11998990.098200098	11998789.360361336	11999249.371572131
11998827.570781033	11998613.726924904	11999102.988550702
11998653.680086844	11998434.35910987	11998939.253815679
11998467.729682365	11998238.546280647	11998763.542322312
11998268.994688515	11998025.737518445	11998575.208779892
11998056.5787403	11997795.237313021	11998373.339417052
11997829.564219825	11997550.566921871	11998156.967105675
11997586.950648624	11997298.10843987	11997925.113632774
11997327.7130598	11997027.020929702	11997677.025068147
11997050.748632377	11996733.978256471	11997410.782365344
11996754.83767907	11996422.285801493	11997125.905623129
11996438.479098823	11996090.811038977	11996820.427840823
11996100.554051131	11995745.025904628	11996493.37616142
11995739.42364996	11995379.130499104	11996142.953651346
11995353.385331096	11994985.41538498	11995767.11702075
11994941.08819595	11994560.937065657	11995364.880876947
11994500.443246419	11994107.52721437	11994933.838396529
11994029.56276096	11993624.446212199	11994471.919558764
11993526.350840565	11993108.393623583	11993961.896596529
11992988.664089587	11992557.826303575	11993412.764346002
11992414.104684139	11991979.290428462	11992838.266058892
11991800.132708298	11991367.537006944	11992244.904621994
11991144.05255824	11990711.545201203	11991610.403145999
11990442.98922173	11990009.14475232	11990924.546179174
11989693.859551208	11989261.520336978	11990144.143761195
11988893.370568601	11988430.126517873	11989377.898823813
11988038.003002055	11987542.491739433	11988534.018824909
11987123.995106386	11986597.766538924	11987631.307118515
11986147.331192546	11985568.429002993	11986727.385446947
11985103.732595341	11984454.150455125	11985728.428600458
11983988.620709294	11983276.718725557	11984720.451333059
11982797.119092086	11982021.371580923	11983615.206716202
11981523.991478745	11980661.485398816	11982437.514578426
11980163.675691629	11979216.301244043	11981183.214965573
11978710.20869191	11977661.093910908	11979840.216002164
11977157.263061117	11975969.92071602	11978457.888110502
11975498.051284062	11974145.241300058	11977025.602737073
11973725.313015647	11972139.21460749	11975488.574990517
11971831.378646506	11969963.192449318	11973830.367072053
11969807.985769592	11967637.409204867	11971998.049054103
11967646.334314285	11965164.188712085	11970193.222764125
11965337.062820751	11962556.733871927	11968200.885182742
11962870.171980945	11959753.255930584	11966083.067842651
11960235.003012968	11956734.417865869	11963834.130259272
11957420.195824688	11953497.96692127	11961452.513856899
11954413.600036861	11949984.3394951	11958922.18308907
11951202.310206315	11946201.814533183	11956289.624715079
11947772.576165257	11942139.931996005	11953568.529878031
11944109.71497184	11937783.39633672	11950689.860538771
11940198.124549977	11933111.324631331	11947645.121446183
11936021.159612918	11928101.411385043	11944330.416995948
11931561.141417606	11922730.97695072	11940736.334516883
11926799.224275399	11917051.805515058	11936920.264331492
11921715.376147624	11910968.010221861	11932868.88743864
11916288.283533392	11904410.036489865	11928568.091957517
11910495.307682384	11897387.581737107	11924037.945283052
11904312.388821712	11889872.948215408	11919273.318237951
11897713.96841847	11881779.772983914	11914222.775875807
11890672.923137257	11873110.445902592	11908893.114563895
11883160.477495853	11863825.626615262	11903274.423222726
11875146.09350259	11853883.399143439	11897340.495309263
11866597.455329707	11843239.38769166	11891060.501178619
11857480.311445335	11831831.724926595	11884414.698030548
11847758.406701038	11819627.87802872	11877445.427613195
11837393.407730645	11806571.6774223	11870113.86503926
11826344.819112465	11792607.062858243	11862368.46157509
11814569.875656085	11777674.713988032	11854196.56693315
11802023.464303588	11761711.972634207	11845584.185372472
11788658.06152291	11744652.729924187	11836493.405676285
11774423.634305144	11726427.216209164	11826899.330242252
11759267.584989611	11706962.239102941	11816776.202108925
11743134.68291034	11686180.703496994	11806096.909182234
11725967.019203266	11664001.830252223	11794833.025953429
11707703.93565713	11640340.900592495	11782985.396022303
11688282.045930495	11615109.44644816	11770497.546754053
11667635.180167763	11588215.106382873	11757336.148888012
11645694.419157477	11559561.757959927	11743467.277223468
11622388.108305046	11529049.54126239	11728855.3740249
11597641.926153557	11496575.01181675	11713463.023151001
11571378.958980884	11462031.228620661	11697250.862725984
11543519.82660924	11425308.194565978	11680177.534869323
11513982.828709617	11386292.948074112	11662199.559070695
11482684.13563504	11344869.992823001	11643271.094468849
11449538.040916318	11300921.832678352	11623343.80614001
11414457.235644646	11254325.810371727	11602366.71726836
11377353.145503704	11204861.729089534	11580286.053317023
11338136.337032707	11152499.920946183	11557045.098111037
11296716.972735042	11097119.59218938	11532583.902767045
11253005.333449626	11038601.256237416	11506839.16781685
11206912.403635811	10976827.870087642	11479744.24175908
11158350.530598281	10911685.917359553	11451228.583504414
11107234.138719235	10843066.568894079	11421217.95060994
11053480.530298363	10770867.145794189	11389634.324113576
10997010.739828281	10694992.380023181	11356395.707377857
10937750.459211688	10615356.217939109	11321416.220512932
10875631.001022266	10531883.05375208	11284606.146478403
10810590.348975984	10444509.809370495	11245872.157642338
10742574.242182111	10353187.331647448	11205117.635324929
10671537.213686883	10257882.314776432	11162242.912306875
10597443.775633974	10158579.053521095	11117146.061991924
10520269.482257664	10055280.97823203	11069723.281316312
10440002.048059922	9948012.453847615	11019870.136147877
10356642.381324202	9836820.269539414	10967482.243970681
10270205.607732503	9721774.956705935	10912456.847902391
10180721.937514195	9602971.99105384	10854693.873707112
10088237.475481711	9480532.783353657	10794097.79782985
9992814.87451336	9354605.287935713	10730579.279948018
9894533.839777699	9225364.391502064	10664056.9979547
9793491.447823362	9093011.930934591	10594459.827300796
9689802.25771925	8957776.251802083	10521728.463160835
9583598.226717826	8819911.492931005	10445818.1001064
9475028.386518154	8679696.311692221	10366699.824076924
9364258.279004602	8537524.622561818	10284363.256181391
9251469.160197323	8393922.633814985	10198817.821957769
9136856.963884179	8248959.1842943	10110094.484118894
9020631.035232585	8102990.336813928	10018246.960965954
8903012.665918758	7956384.285948861	9923352.5458439
8784233.42923904	7809518.273362341	9825513.062820947
8664533.353217492	7662774.727723999	9724854.861348493
8544158.952211903	7516537.612565701	9621528.450719083
8423361.16558504	7371188.790261741	9515707.501822632
8302393.2452851115	7227104.100912924	9407587.634951273
8181508.580229491	7084649.361566724	9297385.326110175
8060958.601743986	6944176.826859806	9185335.264247602
7940990.663154163	6806022.422441276	9071688.171084678
7821846.052038526	6670502.001548967	8956708.142847678
7703758.127991148	6537909.139601772	8840669.655295804
7586950.602756031	6408512.66726581	8723854.614788672
7471635.973846183	6282554.811226305	8606549.147255369
7358014.193195175	6160249.838271489	8489040.517633114
7246271.505918464	6041783.071049494	8371614.124828601
7136579.5292150425	5927310.478582798	8254550.506240322
7029094.535645383	5816958.354530309	8138122.665201665
6923956.965927603	5710824.030787494	8022593.621937605
6821291.150241093	5608976.397326797	7908214.200154267
6721205.23234326	5511457.048174715	7795221.093142754
6623791.271087248	5418281.612376746	7683835.388181499
6529125.520370327	5329441.406741154	7574261.288546523
6437268.86528544	5244905.273408155	7466685.166459702
6348267.38447295	5164621.413225442	7361274.972285757
6262153.017118811	5088519.75076452	7258179.937735887
6178944.339409498	5016513.657212926	7157530.513902571
6098647.403945419	4948502.289859694	7059438.54955053
6021256.628061813	4884372.600196863	6963997.732740029
5946755.719224103	4824001.365770491	6871284.190894388
5875118.621225239	4767257.150206349	6781357.20074033
5806310.46637186	4714002.132100289	6694260.102929251
5740288.507945526	4664093.893021893	6610021.2513513975
5677003.043693514	4617386.831866941	6528655.029213731
5616398.3022444155	4573733.639748936	6450162.956298733
5558413.30380015	4532986.680659965	6374534.801690783
5502982.653291023	4494999.005766357	6301749.663073455
5450037.3139385525	4459625.36740437	6231777.0514271865
5399505.317212835	4426723.10479343	6164577.995217608
5351312.418078108	4396152.825350615	6100106.055730291
5305382.700638742	4367779.003516295	6038308.313908111
5261639.13207544	4341470.458120438	5979126.295226715
5220004.056941278	4317100.701685841	5922496.849193371
5180399.649669212	4294548.232199604	5868352.972911508
5142748.310701244	4273696.766259279	5816624.555461324
5106973.015317434	4254435.354857553	5767239.059890296
5072997.628620397	4236658.341886343	5720122.17333127
5040747.170516487	4220265.455389478	5675198.3686182955
5010148.046091285	4205161.795885346	5632391.421582672
4981128.235256515	4191257.629036865	5591624.868104566
4953617.456494816	4178468.380656248	5552822.384609165
4927547.295215146	4166714.4600291136	5515908.166848407
4902851.3112385925	4155921.1332171177	5480807.244684756
4879465.117760776	4146018.0796568613	5447445.739929474
4857326.439799024	4136939.640992103	5415751.103930485
4836375.1550311325	4128624.3240135987	5385652.276351221
4816553.313308701	4121014.704465049	5357079.8908643825
4797805.147600504	4114057.181738113	5329966.346051154
4780077.0635846	4107701.85748793	5304245.964131044
4763317.629742599	4101902.2265519532	5279855.029864763
4747477.543353216	4096615.071337254	5256731.893291868
4732509.604798821	4091800.135494228	5234816.97063939
4718368.668060587	4087794.9118345333	5214052.79371982
4705011.600341104	4084293.3150815982	5194383.980118967
4692397.225206118	4081142.686052977	5175757.26033669
4680486.272738765	4078313.5714180255	5158121.4502414055
4669241.317667339	4075778.7472735997	5141427.466154636
4658626.723867729	4073513.093551425	5125628.237630742
4648608.576431858	4071493.3923361725	5110678.698056154
4639154.6223937925	4069698.2622890435	5096535.704415262
4630234.207736515	4068107.974922922	5083158.054492552
4621818.217855266	4066704.3628327446	5070506.389716156
4613879.011330149	4065470.7078451035	5058543.1364454115
4606390.361916852	4064391.632306921	5047232.469104909
4599327.394333934	4063452.987581146	5036540.274084795
4592666.526001272	4062641.7820252394	5026434.037268042
4586385.4112507645	4061946.072583535	5016882.820136652
4580462.881030074	4061354.8941941666	5007857.203350581
4574878.893828334	4060858.2092621336	4999329.150557057
4569614.4749995405	4060446.77967993	4991272.11192038
4564651.669826153	4060112.1879981644	4983660.778322546
4559973.497855621	4059846.681577887	4976471.172847637
4555563.893302417	4059643.2122651767	4969680.486122045
4551407.672154272	4059495.288035734	4963267.150188071
4547490.476890467	4059397.0164472107	4957210.660846153
4543798.742512883	4059342.982112515	4951491.573707986
4540319.650354146	4059328.264904903	4946091.490224696
4537041.092465452	4059348.378047615	4940992.923537941
4533951.634006012	4059399.243738612	4936179.355726539
4531040.475042334	4059477.1241963594	4931635.108450112
4528297.420296346	4059578.6505758446	4927345.343054365
4525712.847626744	4059700.733266291	4923296.007094291
4523277.675989478	4059840.6074760226	4919473.846664275
4520983.331503841	4059995.724193168	4915866.321011749
4518821.734477185	4060163.8246130785	4912461.514212774
4516785.2503657555	4060342.816177032	4909248.172205611
4514866.679828569	4060530.8622081424	4906215.647045959
4513059.23349099	4060726.277688064	4903353.874586875
4511356.508204794	4060927.516353735	4900653.330279924
4509752.463864887	4061133.194214288	4898105.018119622
4508241.408303919	4061342.108617013	4895700.410806972
4506817.973423475	4061553.221046529	4893431.50503575
4505477.099521886	4061765.5825831415	4891290.649133164
4504214.013212447	4061978.282029311	4889270.747979489
4503024.212608904	4062190.550839085	4887365.035257133
4501903.46270008	4062354.5904833064	4885567.0575066935
4500847.762959339	4062485.671831824	4883870.730031097
4499853.343867546	4062618.2474965528	4882270.3769673575
4498916.658946698	4062751.785987555	4880760.593955788
4498034.363289104	4062885.7248772145	4879336.28198005
4497203.301509511	4063019.5260098954	4877992.6316837985
4496420.506062891	4063152.7467501797	4876725.102238433
4495683.175919962	4063285.036982382	4875529.393703594
4494988.674705045	4063416.0462615923	4874401.4623719035
4494334.516266241	4063545.473507149	4873337.480657959
4493718.35994434	4063673.066822201	4872333.840949977
