# Supplementary material for: Mathematical modeling of COVID-19 in 14.8 million individuals in Bahia, Brazil
Source: Nat Commun. 2021 Jan 12;12:333. doi: 10.1038/s41467-020-19798-3 (PMC7803757; doi:10.1038/s41467-020-19798-3)
Supplement: Supplementary file 3 — Source Data [file 41467_2020_19798_MOESM3_ESM.zip › Supplementary Material/results/Salvador/deaths.csv]

deaths_mean	deaths_lb	deaths_ub
0.0	0.0	0.0
0.005921979628793379	0.002725839303186408	0.009721329425378452
0.022060649334725086	0.011053875802882885	0.03592314734632286
0.04677000751475802	0.02477993753029361	0.07547693532059446
0.07948739631226061	0.042163844177978964	0.1269677759706836
0.12047114284512385	0.06547404897928592	0.19008237685462465
0.1706523178611407	0.09464786149098028	0.2649266427048833
0.23166234678609504	0.12843297409574161	0.352931884033108
0.3058525207546518	0.16478311454406355	0.4591752555659915
0.3964280686322648	0.21065125794706568	0.5928838471526566
0.5073867961037625	0.27133147157424775	0.7523107139002294
0.6429413271659412	0.33005149140367684	0.944866651019402
0.807387997628766	0.4056681302906273	1.175741955277807
1.005150342706239	0.5059845838839895	1.448421163375649
1.2401702097920793	0.6208313628335482	1.791618869307495
1.516914640961658	0.7802552297761325	2.1901825423547114
1.8397192009412981	0.9908420509501514	2.6414840502323824
2.2121404360196983	1.2344579430454898	3.1602976208851516
2.6373680654196163	1.5230558955904998	3.7484059416262703
3.1183080871114206	1.8572382247880495	4.377062820297895
3.6576415772566104	2.243907698201038	5.058209661030468
4.258042507284548	2.6869067774346025	5.800238894033165
4.9222408306024015	3.2111856427120506	6.622073506409812
5.653212674607601	3.8222093721083845	7.554410496119725
6.453975167245475	4.4865565762708535	8.561442841738375
7.3279528121574495	5.214901858362363	9.615618069338053
8.2785624530792	6.021779873490021	10.776266769046117
9.309966153633106	6.8866169806852024	12.027454269630944
10.426479227715957	7.798701819739636	13.397013471755542
11.632824098984397	8.742504855900677	14.809146590191004
12.93388032546225	9.736768903387624	16.32022933042088
14.335038238376573	10.90103904468875	17.9777581125362
15.842291407760355	12.191385433337505	19.770689764494364
17.46308889404138	13.60278192043867	21.67639480926126
19.203108262640136	15.126246346554524	23.77340213023765
21.070577786025275	16.769789209067	25.984258611196616
23.0741907206377	18.52991478828631	28.250245154323967
25.220928183683224	20.396083723713886	30.718392681062745
27.52150675811774	22.33307443347443	33.35577456042375
29.985702650015032	24.534871513505426	36.18509509348387
32.62441842776647	26.91469526408595	39.2405642937106
35.448841385450365	29.470408853026875	42.50640781640296
38.47149135514026	32.21399705954589	45.99740300685131
41.70570122401374	35.10610409838614	49.72956293536388
45.16564517460863	38.115408010316315	53.73050751425406
48.86645905488172	41.29333243122088	58.07304048032299
52.82441411601316	44.68260152989139	62.7273790513186
57.05691555746317	48.24005263429909	67.63879535112395
61.58258632910224	52.02603678321435	72.95031510175231
66.42136812910947	56.07803111203303	78.64029065058573
71.59458670757034	60.29618913517459	84.75995835818694
77.12497611021172	64.71155150531976	91.31017424073659
83.03689161988392	69.55868685666128	98.23115449565341
89.35629059114318	74.9689521099954	105.65152691552808
96.11110381184874	80.76139978312472	113.5786855687492
103.33099251699049	86.79649356889814	122.04270039590267
111.04779552545655	93.21941987420308	131.07971995947847
119.29533459204299	100.07496636941634	140.64492733268713
128.10993277029544	107.36093057082118	150.77419650865804
137.53049345574777	115.21238124179905	161.58495398014318
147.59818189329857	123.76288777609054	173.10669343721483
158.35734281919352	131.80606806138965	185.39349926868704
169.8553124349442	141.33275283723697	198.61042689761774
182.14247236520433	151.08085912486888	212.99810867555067
195.27273128937927	161.84439575556345	228.38798925329993
209.30363211063096	173.27183480859958	245.082809192434
224.29659849307157	185.1908115941541	262.6245705341913
240.31742609516638	197.88354502212033	281.7324605118624
257.4361277447741	211.39968257591266	302.03932346217584
275.727393461002	225.79171811726513	323.57712967645864
295.27116313082837	241.1161566178283	346.59083407511145
316.1525831728999	257.43303987925486	371.3185916172278
338.46268671202114	273.62900337990436	397.17360671400183
362.29837614484956	290.90583395754345	424.77460738492823
387.7632356080626	308.8034886260847	454.2384284794326
414.9676300047313	329.08779044110383	486.40768316697995
444.0293623393015	351.9283830206173	521.1394288423027
475.0739390351969	375.2687338545874	558.2894073185291
508.235220075449	399.721505625748	598.025515614315
543.6558884233922	426.04720578226926	640.5254983201676
581.4879761818652	454.5517012147898	685.9790537888612
621.8934348241905	483.60939911147534	734.9326305026757
665.0449272223242	514.2156852652402	787.8067208280497
711.1260326445494	546.6674016414938	843.0820802980805
760.3323439998978	580.1760628966167	902.2201044205714
812.8720637291663	615.2795996972753	965.8918799358698
868.9666060892085	652.3749441234153	1034.0236789255694
928.8514262252136	692.2666958096357	1106.2862941898138
992.7768671532032	734.2319494833911	1183.624642404182
1061.0089975635317	777.758482092931	1268.3046917777085
1133.8303645421047	824.9826913252142	1359.2498968283085
1211.5409526418705	874.1092482814583	1459.1127970053926
1294.4590989330443	925.8549915151459	1565.6332188330352
1382.9224361657202	978.9983446075978	1678.5940095392093
1477.2887475001148	1034.6815004625812	1799.465907135888
1577.9373128111204	1093.2746900586196	1928.777777898592
1685.2692862476906	1154.9140205440249	2067.0897244079542
1799.7092604674406	1219.741019909173	2214.995496892976
1921.7059562698614	1287.9020682972234	2373.1232214293973
2051.733292662824	1359.5494875609984	2542.1372675478424
2190.2914262638233	1434.8432453754483	2722.7394070998744
2337.9076068502254	1513.9493093636574	2915.821229222075
2495.1370969917293	1597.0408687604822	3122.669944393884
2662.5640728810004	1684.2986742477133	3343.5469390911067
2840.802407309602	1775.9118796346577	3579.3246163535455
3030.4963565179364	1872.078519002176	3830.9179553200374
3232.321036376178	1972.6542798209166	4099.287030213665
3446.98312609261	2077.624650802451	4385.436399109912
3675.220997113191	2187.7208073801226	4690.415333974392
3917.8049707998516	2303.185462362476	5015.317664279979
4175.537178685256	2424.2766865672133	5361.281618780637
4449.251207037913	2551.2693380610017	5729.488341723961
4739.811539857111	2684.4572715587633	6121.160792323524
5048.112926456893	2824.1551305763223	6537.56245528672
5375.078805427644	2970.701127259942	6979.993519175347
5721.660099888846	3124.4596841670177	7449.789382361021
6088.832956122262	3285.8233952941227	7948.315659163572
6477.596422013901	3455.216422655206	8476.964158604635
6888.969616845941	3633.097888191778	9037.147468052115
7323.9882581282145	3819.9645377917204	9630.292862501161
7783.700840229792	4016.354745094116	10257.83557408546
8269.16393384707	4222.851120424732	10921.20943727543
8781.43729095945	4440.084553860679	11621.840232381308
9321.578096617015	4668.736948517159	12361.133664698757
9890.634759658844	4909.544982483068	13140.465736273192
10489.640004275123	5163.301391648698	13961.170976827267
11119.603426889385	5430.858190369095	14824.528991296382
11781.503456929022	5713.127913428485	15731.751967767092
12476.278953676921	6011.084541630196	16683.970341449625
13204.820218521323	6341.579850388582	17684.680037017413
13967.9595331974	6696.242031630107	18734.644505792454
14766.461701394339	7073.902388745505	19832.999308348943
15601.013929132945	7476.206760980482	20980.458286509354
16472.216046115816	7901.072071590905	22177.58216929698
17380.570585897738	8349.791215801617	23424.76248783041
18326.47297148574	8826.93500966753	24722.20751374535
19310.20204571142	9334.21466506707	26069.929815862204
20331.91117126663	9873.357647167435	27467.73318121653
21391.619916360985	10446.09105761998	28915.20122897467
22489.20646313499	11050.53243294412	30411.689343464146
23624.40110167693	11689.91825381231	31956.316718505368
24796.780621603455	12367.166379305765	33547.96092598887
26005.764139328192	13083.7437901642	35185.256990989474
27250.61018641679	13841.010517854076	36866.59527336523
28530.415202250657	14640.197237104525	38590.12458322312
29844.113714876137	15482.383223937268	40353.7582784318
31190.479961561945	16322.623494887686	42155.18151918058
32568.131165129133	17126.382460306504	43991.861993929975
33975.53252968349	17918.04004161066	45861.06425897484
35411.003706846146	18736.588666808813	47759.86465237286
36872.7268267674	19581.754551717917	49685.16989126528
38358.75599851762	20453.12648367222	51633.73804459084
39867.02805791675	21350.152722024686	53602.199824407755
41395.374643099334	22272.13952899346	55587.0828161131
42941.535148582174	23218.251478886225	57584.835570710595
44503.17060676005	24187.51433384335	59591.85329450981
46077.87829003969	25320.20209285309	61604.504212750224
47663.20665626719	26567.332982174557	63619.154249087675
49256.67065677834	27707.088169455787	65632.19291517141
50855.76716712123	29051.913289584263	67640.05868143689
52457.99013808842	30428.912498870384	69639.26053897943
54060.845679010345	31800.45598917302	71626.4018073782
55661.866390646515	33181.38255740708	73598.20112324897
57258.62529669011	34519.18823677352	75551.50859627352
58848.7489137135	35835.987829089936	77483.3244611928
60429.92938860879	37167.928927546425	79390.81395265064
61999.93571936205	38480.19810667379	81271.3170483934
63556.623865024056	39765.13002295111	83122.36063463375
65097.94572317788	41056.399522784435	84914.32957979525
66621.95687462518	42351.88300698685	86640.33857184525
68126.8232535454	43649.46491261014	88326.50601981318
69610.82651373514	44947.05081844318	89971.14427135585
71072.36840146825	46174.521935951896	91572.78637444487
72509.973644411	47393.584853235574	93130.18329160695
73922.29206494222	48604.84246042832	94642.30017095795
75308.09951789984	49806.61783393412	96108.31105667763
76666.29786080057	50997.309116165685	97559.82453911082
77995.91397236113	52175.3957231813	98976.8543343551
79296.09799817394	53339.44354120569	100348.45261956827
80566.12080382941	54488.109212151394	101674.45738946088
81805.37082002261	55620.14249196947	102954.86422496752
83013.35017275026	56717.61257258426	104189.81543990219
84189.67050281873	57768.69468495536	105379.58950990734
85334.04817914266	58799.477706754114	106524.5899569068
86446.29936298537	59809.21229114585	107625.33519031749
87526.33464404463	60797.24138745332	108682.44745951242
88574.15344602117	61796.339975683535	109696.64198103664
89589.8385182062	62822.03481055258	110718.90890688216
90573.55010713944	63821.77059113886	111711.34821022
91525.5202448205	64795.17795390198	112663.25319035482
92446.04713488967	65741.98209818808	113575.48336134442
93335.48926409041	66662.00122899856	114448.95297035581
94194.26016489152	67555.14055118298	115284.62210492016
95022.82270869002	68365.32056419946	116132.0811900118
95821.68414589032	69124.75902047881	117121.15407392805
96591.39083677792	69859.4719506093	118074.33553704454
97332.52370237066	70569.70492583713	118616.04950147112
98045.69334822446	71255.75085873541	119088.65964351808
98731.5357852429	71917.94647611759	119530.19804856312
99390.7083577347	72556.66690025345	119942.10468777991
100023.88588341205	73172.32203396526	120325.79704156797
100631.75690228898	73765.35189069701	120682.66554039915
101215.02044209311	74366.10497336299	121014.06978430573
101774.38272698189	74996.9418570163	121417.90522267256
102310.55442253748	75604.4085403686	121986.67784067953
102824.24778096423	76033.6944597148	122559.7718784753
103316.17441904164	76393.34085268002	123131.30041173514
103787.04295424986	76928.33848201098	123704.76113531101
104237.5571218705	77443.01542553093	124255.50191525965
104668.41384969885	77937.88263121637	124782.90829474153
105080.30177819433	78413.45919776999	125314.09475818866
105473.89971496734	78870.27129689147	125880.32552047075
105849.87542283344	79308.85005653271	126429.90461918453
106208.88455408468	79729.72889662391	126973.31479651439
106551.56958839358	80133.44163284611	127496.08434261868
106878.55916264727	80520.52210767374	127996.39593637834
107190.46728475842	80876.92263294462	128366.50771793569
107487.89282040353	81215.57122211522	128749.83877667683
107771.41909590011	81539.68727231551	129115.72134162876
108041.61339125637	81849.77956130204	129464.8416805199
108299.0268553986	82146.34989724704	129797.87003095415
108544.19424229983	82429.89129008277	130130.00496997908
108777.63375670135	82700.88622080522	130459.56215935611
108999.84723436456	82959.80774610191	130773.98098667942
109211.31992826743	83153.89050638209	131073.87257936713
109412.52082223177	83330.02815827429	131359.83009705713
109603.90265966469	83497.44520924531	131632.42864495932
109785.9020468868	83656.52690946242	131892.22637711992
109958.93979896099	83807.64524297974	132139.7622682561
110123.4210740331	83951.15943260388	132375.55944282585
110279.73592767287	84087.41517386863	132600.12228593326
110428.25917613649	84205.12689184892	132813.9369998183
110569.35124173494	84214.8831470821	133017.47354880103
110703.35813176077	84222.21816176726	133211.18486194592
110830.6118800629	84227.3400428406	133395.50680649903
110951.43097252617	84230.44401664729	133495.74121943972
111066.12082503167	84231.70995005177	133578.5679081679
111174.97386330565	84231.3101707703	133656.6857483943
111278.2702035401	84229.40336928159	133730.35401945707
111376.2778914807	84226.13849160548	133799.81743239227
111469.25336197973	84300.96561780207	133865.3089685297
111557.44194685895	84394.86472960556	133927.04918852012
111641.07777880403	84484.11642977493	133985.24623438375
111720.38492941133	84568.93901222618	134040.0984058428
111795.57731253713	84649.54078010464	134091.79271921495
111866.85889542609	84726.12157514144	134140.50627172217
111934.42447401705	84798.8720945767	134186.40678616436
111998.45993449264	84867.96752869023	134229.65279046836
112059.14218698758	84933.60538576746	134270.3939518808
112116.64034370202	84995.93146958348	134308.77238667972
112171.1152580108	85055.1118317262	134344.9220075297
112222.72021918315	85111.29914908679	134378.96952327463
112271.60123230779	85164.63904096227	134411.03454949
