# Supplementary material for: Mathematical modeling of COVID-19 in 14.8 million individuals in Bahia, Brazil
Source: Nat Commun. 2021 Jan 12;12:333. doi: 10.1038/s41467-020-19798-3 (PMC7803757; doi:10.1038/s41467-020-19798-3)
Supplement: Supplementary file 3 — Source Data [file 41467_2020_19798_MOESM3_ESM.zip › Supplementary Material/results/Salvador/exposed.csv]

exposed_mean	exposed_lb	exposed_ub
6.211788756198524	2.608869947212634	11.56741513944731
18.670289359069134	12.695286596474634	23.84130519631499
28.717670705439616	18.407711213440482	37.50434073371346
38.848693170722036	21.72581510306296	51.710536451181596
50.49282573233093	25.536044400000193	67.97423187717077
64.65990076513503	27.351300887658326	87.31569853393155
82.52985921868527	28.711275094929597	113.9992148753453
105.00483580120294	28.592545589898293	148.56799738810128
132.1188141672046	41.13584876387523	190.32027351427735
160.51999034570954	51.17703183469803	232.384356381871
184.56165083235706	82.70514531895759	263.64623380362406
209.15314677850304	122.313541226459	294.71659524683855
236.43563255322277	164.0780769207595	326.720909070086
265.1582882114998	194.84828429494206	357.3690670016766
292.87011753406944	226.82442789910124	380.41639602594745
317.4870964178971	244.1912052115619	394.6862893270451
339.8983490308706	268.96204944452825	404.15359231654384
362.1131720282338	298.78614592041083	427.2388259324881
386.09784754952625	317.63033652877004	447.442052668518
411.1199276132136	351.06265868868115	471.99102906747703
438.4896639492555	378.21530797567044	500.42820796925076
468.458682190313	401.8897302826217	532.0791928427975
500.20626430455457	430.90248922324884	565.1575281649677
533.5439516344309	465.6170972396478	599.0936021032434
569.5787083802079	505.25682818368375	635.3242439544794
608.3159814258703	546.5833995508274	674.0361240507627
649.8306614944971	588.2227018777539	715.6454386962412
694.2684755198366	632.7858319055234	759.7531277824964
741.7990920755049	681.6205431270639	806.8833822913509
792.6206341380653	732.4504139303033	858.4774335414099
846.9435495931303	785.8672138590393	913.9356890311623
904.9940272703141	845.7123069999968	973.2741622478446
967.0209692757484	906.623729646187	1036.0519648364104
1033.341809486076	973.247305470052	1101.2582913154265
1104.1899131855603	1044.913819883157	1170.0497457792478
1179.907011919532	1121.3618912799798	1242.9864494417832
1260.8479025772517	1202.7417615264912	1322.893579354937
1347.2966741617913	1289.7759720970316	1407.1203305661409
1439.6905841130595	1379.855252567797	1499.9005596709494
1538.4247163206167	1477.1672165396362	1602.4012131340096
1643.940430241469	1577.962544086596	1713.3618386069832
1756.6860147629616	1686.3811729688598	1831.102778635996
1877.1629818918855	1798.5602198395209	1957.0233781730728
2005.9043654268417	1921.8487481135885	2094.024354057427
2143.4745413085066	2045.3581454906089	2239.994083029603
2290.4757846184652	2176.0601973674325	2402.0294343874402
2447.5530296774887	2315.063701496574	2570.7091866629694
2615.3949716187167	2462.700456510475	2750.7665266201498
2794.737646184606	2620.338609784099	2952.0776342076865
2986.367253299041	2788.083979604181	3172.381926735939
3191.119067754202	2969.493666208446	3409.6031586897493
3409.884745885105	3159.080144214433	3657.605740792994
3643.619407997058	3357.298213045767	3927.012997514875
3893.339417170509	3568.1545176329237	4218.261260253144
4160.133365198451	3795.074382490332	4530.8515705897225
4445.15893099347	4035.581632562013	4866.323564210065
4749.660752051486	4287.4899182941235	5226.292018054079
5074.953784751293	4554.880504672573	5612.523788915339
5422.448444621666	4836.622820593015	6026.905545349112
5793.646814818308	5133.105095025328	6467.633594381624
6190.132596675614	5440.102830319938	6938.136668379352
6613.618698919356	5768.562607528912	7444.705872354838
7065.918999558224	6131.063697268245	7984.986783363488
7548.96357239217	6515.98101936817	8563.495124982073
8064.813066979092	6923.105183217098	9183.390882183947
8615.655210366494	7350.633312186457	9847.577212583832
9203.81974490192	7803.938554286927	10560.240935944985
9831.793018304441	8284.553253011803	11327.631879524179
10502.212734533283	8794.057841246457	12155.929276765612
11217.885407558664	9331.502811221939	13043.557579528519
11981.799184676789	9898.268945242999	13994.550731693887
12797.113448611188	10497.92414155299	15013.352311141902
13667.19250504288	11131.392588434599	16104.759711134266
14595.599138087635	11801.754322693178	17277.03803164035
15586.116741630018	12511.038712198671	18533.507109151975
16642.759087929342	13257.528259612543	19878.92885876805
17769.775055035436	14038.303393691805	21319.303032517382
18971.660546130228	14862.873308217691	22860.993107846953
20253.167905500315	15733.490967269317	24510.745739812857
21619.326010598852	16649.79603547338	26268.84312246456
23075.4399041669	17615.968045006804	28148.658666194067
24627.107069378948	18635.106809164496	30158.320238319237
26280.22871579724	19709.851678276038	32306.192481194914
28041.00824697682	20842.960362274775	34601.080511393986
29915.970782444645	22035.02449900652	37052.253594470756
31911.96848623953	23289.74578708791	39669.451284718234
34036.1857495603	24611.305272836376	42462.89008341306
36296.135987383226	26002.89703810737	45443.24948792157
38699.6756862492	27467.864387710473	48621.7201707818
41254.99883564145	29009.726160915714	52009.97129020552
43970.62542160737	30632.120304143413	55620.1501752036
46855.41386313499	32338.884042102392	59465.04381789955
49918.533850852	34134.086083823946	63557.49836211605
53169.45542422919	36021.92771023293	67911.0634917305
56617.9300541628	38006.739481995945	72539.5135499838
60273.961648109514	40093.09285682932	77462.13851338456
64147.78771072994	42285.82954629138	82696.78708380525
68249.82138771332	44590.11390367473	88251.11429820603
72590.61703480821	47011.32429132284	94140.00661404055
77180.81278582514	49555.05873617956	100378.36610556624
82031.04879940352	52227.34750802726	106981.00678952089
87151.90368508238	55034.637319555026	113962.50802339625
92553.79919096838	57983.72179635035	121337.06995994796
98246.90181424808	61081.73247325367	129118.3567605536
104241.00276048493	64336.309840714144	137319.2468105865
110545.3852139069	67755.64161452859	145951.6900789651
117168.69368678251	71348.46037183923	155026.36989178776
124118.7699302729	75124.00929082815	164552.55918929164
131402.47754641628	79092.11061715042	174537.70291458152
139025.5036343848	83263.26571945619	184987.15449320956
146992.1666482728	87648.63068258527	195903.86900592444
155305.19844301452	92259.92925935113	207288.00500480048
163965.51179424225	97109.59976593974	219136.55376208472
172971.95238667543	102210.64065257354	231442.94140239648
182321.0719451719	107576.60531026649	244196.65245687513
192006.8550193531	113221.4923709967	257382.81615361047
202020.48460173712	119159.65997401068	270981.79143502
212350.09956868485	125405.68592653521	284968.88095164776
222980.5454150133	131974.11438845762	299313.874270971
233893.14682475507	138879.20620478282	313939.1704730212
245065.52879561443	146134.69333590125	328838.92522247613
256471.44231015223	153753.34582611138	343966.31883156707
268080.6432909991	161746.63778756722	359266.6630854063
279858.80710298003	170124.13464202872	374678.91144309664
291767.49674255453	178893.15469680744	390135.67432838
303764.18488923705	188058.00245875533	405563.3712322273
315802.3895782958	197619.58920282067	420882.6081373105
327831.8433250378	207574.61032437108	436008.754015821
339798.7371629763	217914.97059304983	450852.45267911075
351646.0640296721	228627.1400245416	465320.41575703694
363314.0586133526	239691.66163910337	479316.22047817765
374740.69979960803	251082.71077716784	492741.34165487986
385862.30672448373	262767.5828717641	505496.43252708425
396614.1840350414	274706.4766844922	517482.5923990066
406931.3438403304	286852.08692760527	528602.7802613734
416749.28890381346	299149.89022092056	538763.0624253363
426004.82305099105	311538.32617579546	547874.1652802883
434636.89368898585	323949.4718243797	555852.8258490819
442587.4091678141	336309.51566605165	562623.3790779496
449802.05857656203	348539.3619177791	568119.2474893457
456231.1016161718	360555.4144164921	572284.0247356798
461830.10074607155	372271.2629461987	575072.513418532
466560.5654344976	383599.2502674903	576451.3582167043
470390.5179624875	394451.9199640599	576399.7962829701
473294.9730510558	405407.0724363311	574910.7814181747
475256.24325482646	415714.1194424557	571990.9592135204
476264.19314167346	424257.5032987199	567659.8633851398
476316.33710312436	432737.9722822214	561950.6685315501
475417.7832568308	438804.20375492296	554908.8658067398
473581.0805339753	443915.5883077331	546591.8550278677
470825.9461000582	446868.87025330507	537067.8838163445
467178.8644213721	447449.1591494741	526414.8769981277
462672.6057524453	446641.5479244235	514719.1472130241
457345.6480584784	444775.17115135223	502073.9308128729
451241.5478338279	439971.14033938554	488577.9682534903
444408.2436397664	433581.8163844481	477046.38718944247
436897.3204906718	425734.95817414334	473351.8842572915
428763.27963917935	417005.13417294004	466309.83678827947
420062.7984489078	407104.33779907506	458381.38250649476
410853.99182661256	395909.06200299156	451871.8926932705
401195.70573676145	384389.6744811005	447062.8138047743
391146.85898519517	371197.4811338564	441398.18248716375
380765.8403948783	357341.1344875776	434935.5473172851
370109.9278715074	343199.0945121583	427736.33651895425
359234.79284436343	328293.55892219127	419864.8677533594
348194.07313074754	313284.29633602453	411387.2794146819
337038.9983159546	297541.8697621394	402370.5932672976
325818.0875158341	281706.0160080042	392881.91326007585
314576.9137952863	266527.61612029356	382987.59039978223
303357.91666151915	251879.72251471397	372752.5259365364
292200.2837181644	237958.95089563713	362239.6081309649
281139.8894845194	224100.04524977301	351509.1858468731
270209.27253829327	210671.01008100176	340618.6297579064
259437.66055006717	197692.29095180414	329622.03398428665
248851.02434167094	185253.17192944518	318570.0037514395
238472.17106067258	173361.54120705527	307509.4267624808
228320.86574640145	162020.67035451677	296483.39799582923
218413.97361627952	151229.72197561356	285531.21673776564
208765.60885886624	140984.20984348367	274688.39554648404
199387.29966472482	131276.47202760534	263986.6957007012
190288.16867872543	122102.66872380105	253454.24342529988
181475.1163971161	113512.63758489124	243115.69008308614
172952.99752308964	105417.85475812333	232992.36195015925
164724.80437551948	97802.13059201156	223102.43254629266
156791.83731366115	90648.10613576892	213461.11330833758
149153.88307694127	83937.56460575685	204080.86615762408
141809.37677396307	77651.68249954194	194971.5978036754
134755.56106462982	71771.27815097751	186140.8969142555
127988.63017377141	66277.02487597555	177594.21024930206
121503.8743289983	61149.587341132334	169334.9966998925
115295.80692869553	56369.78364678878	161365.02868375723
109358.2881509274	51918.79170241178	153684.49811211205
103684.6290470338	47778.21865967381	146292.2228129557
98267.69678232356	43930.16952735004	139185.77998383023
93100.0078997583	40357.33351794167	132361.72001596505
88173.80809336057	37042.913089029105	125815.66234175503
83481.14912693891	33970.73720274974	119542.45292488756
79013.95396963402	31125.424558501225	113536.25703632762
74764.07595410623	28492.35202191706	107790.67420621781
70723.35008054704	26057.67010533322	102298.86811874382
66883.64114793575	23807.97290155841	97053.66003852646
63236.880701885	21730.72249425156	92047.60805848193
59775.10068963799	19814.07442747215	87273.06955754444
56490.46269992694	18046.81122188134	82722.22358722561
53375.282139197574	16418.41191020418	78387.18478547694
50422.05185506868	14919.009019743382	74260.06662500501
47623.45606173277	13539.285515391188	70333.00498900036
44972.38338694227	12270.529849622468	66598.17697914915
42461.93518406172	11104.623237438871	63047.84373893527
40085.43550486189	10033.957504999078	59674.39417242735
37836.434370302784	9051.418245671124	56470.373985486716
35708.71350652645	8150.38671803326	53428.48744200335
33696.28784838834	7324.71252196515	50541.60736637736
31793.40529786184	6568.653996874382	47802.797305984255
29994.542914492293	5876.869407124668	45205.32166802486
28294.406835332546	5244.376239451129	42742.63593267362
26687.927340731687	4666.550187121946	40408.43081135622
25170.253507435038	4139.112569046476	38196.60771299575
23736.751564441292	3658.105591432184	36101.33651993498
22382.999445090518	3219.866004959935	34117.006862357266
21104.779726606517	2821.023698161487	32238.11355285082
19898.068556766455	2458.4116239770374	30459.474786591534
18759.036696111474	2129.1174952084875	28776.0600302137
17684.03998835634	1830.4205645925704	27183.10694678429
16669.617110379757	1559.7937772004643	25676.02151798313
15712.47387064132	1314.9050637022428	24250.43203923868
14809.483170322932	1093.6355682110898	22902.164737476265
13957.67803519775	894.0316357294323	21627.22655391003
13154.24089439505	714.3149914716378	20421.79962922072
12396.499495473588	552.8612610875898	19282.261407383416
11681.916734067418	408.13129906583345	18205.15027871567
11008.091347206277	278.6666970799088	17187.149204637008
10372.752102640443	163.12719785258923	16225.117371433837
9773.7472282072	60.259931885526385	15316.067403611905
9209.040712084588	-31.10976036534339	14457.179834343491
8676.70547826879	-111.94083986895566	13645.77384201632
8174.916919049018	-183.0579329336624	12879.31194038927
7701.950964887502	-245.3536858934376	12155.38626283529
7256.176098610157	-299.71008047930536	11471.728700995709
6836.04817075756	-346.8164493254335	10826.151368265564
6440.1129725207165	-387.3622115933513	10216.507015397568
6066.994526025697	-421.9539001572466	9640.751263840591
5715.393237332242	-451.1636805417829	9097.14845868491
5384.0781022320125	-475.51288299470434	8583.994289302336
5071.89311948918	-495.4708330013427	8099.499380371779
4777.744397145174	-511.47790959949634	7642.138323043888
4500.596607182587	-523.9399683413803	7210.412759126142
4239.477423541583	-533.1976052729051	6802.892920286551
3993.467709756165	-539.5782247703742	6418.250606954009
3761.695259582642	-543.416847940724	6055.21639098544
3543.341646487829	-544.9804084252742	5712.589429566764
3337.636432839163	-544.5184401682432	5389.234898791909
3143.8508114124393	-542.2751819031469	5084.081761292859
