# Supplementary material for: Mathematical modeling of COVID-19 in 14.8 million individuals in Bahia, Brazil
Source: Nat Commun. 2021 Jan 12;12:333. doi: 10.1038/s41467-020-19798-3 (PMC7803757; doi:10.1038/s41467-020-19798-3)
Supplement: Supplementary file 3 — Source Data [file 41467_2020_19798_MOESM3_ESM.zip › Supplementary Material/results/Salvador/Infec.csv]

Infec_mean	Infec_lb	Infec_ub
0.0	0.0	0.0
0.6379690006585872	0.4427773847031002	0.8699442172446384
1.830250986650557	1.2174517886550076	2.3450053276253575
3.5167548482942603	2.2757957078641393	4.523701192934684
5.74219569688859	3.5259867790511925	7.549768091048093
8.610093172427202	4.825945077830016	11.464370977275074
12.278312081783774	6.256639978440996	16.541009101118945
16.951021015750435	7.607946449117684	22.86364987871066
22.864318549394003	9.288680671105656	31.00390181551054
30.191405734779845	12.509550341808502	41.51796022219115
38.833768640553025	17.033537888540327	53.91805329005707
48.66497902740512	23.721310087492544	67.61308501006764
59.81435279425881	32.67784003634274	83.03149306807165
72.36513704615655	43.03738820263663	99.46618100340041
86.3378916295907	55.19487119973751	117.72371479719217
101.59573806399875	68.85444603315113	137.5991487485768
118.03527376857869	83.8770582307826	157.3618958338493
135.58525280048994	99.89338388286828	177.00123173237387
154.28786872336636	116.97568807725912	196.24030610115406
174.2167887021076	135.20159134353017	216.60475469223684
195.44897743522003	154.63340121313323	237.67361975026242
218.1169760755912	175.44347498318533	259.651806964036
242.33558935166926	197.76153861451002	283.7246622737636
268.1735356988617	221.56377258694005	307.4234288530105
295.7447231875364	247.35755077362683	334.36806866650716
325.1873494737656	274.90811713698076	363.71299528870185
356.63141223047427	304.37491088528816	397.4792917303528
390.22703906790844	335.23066389153576	432.4840879723138
426.1238198514144	369.16484095603346	469.49145811686526
464.48222567998266	405.52174379855336	511.3713088285357
505.46516035389436	444.42242029811024	553.6080304040314
549.247950302376	486.17237757923334	600.784525784707
596.0247525629508	530.8461695999972	650.8948063903704
646.0323005703618	578.7502317276648	702.9131459310512
699.4476893691367	630.0341674679398	758.3698045428482
756.530349855964	684.9768896495493	818.4269042544363
817.5498354973088	743.8978833050483	882.5320836779812
882.7195082098212	806.949968102518	950.6665503392754
952.36971612588	874.5115003671309	1022.2253648337221
1026.7989867763863	946.9083972834445	1097.2536390312393
1106.338228070853	1024.489223747198	1179.3959016288122
1191.326461362322	1107.6008405767182	1266.895844995142
1282.142949025649	1196.6462922635874	1360.1015772285803
1379.1890674875285	1294.0626385425644	1459.7173178026164
1482.8910623222823	1399.81939398858	1565.5235576005448
1593.703480962597	1510.71693450603	1676.550744052864
1712.1139660548772	1625.2178300672845	1794.7686291630869
1838.64337418807	1747.572164663458	1921.7382135894682
1973.8483525841928	1881.0140845730946	2057.096898020884
2118.3240102950467	2031.7679004060153	2201.7032830768785
2272.7064301720816	2179.66005388535	2361.643882046277
2437.6730139867786	2341.7315528645604	2533.1918654142896
2613.9484587738084	2516.033384128784	2715.807400152804
2802.3047803805357	2691.8172794981506	2913.804873508913
3003.571513443284	2883.6673032398025	3128.6138789631095
3218.629557707459	3078.9766434273997	3356.4252934935153
3448.422593439588	3291.8721262135577	3597.7857166244057
3693.9531130585174	3519.3150968452255	3859.3793948381317
3956.2965364952374	3761.24448490579	4138.761289328767
4236.604516138939	4020.4572318121004	4438.574592897482
4536.094233595832	4288.131737681345	4766.107613202188
4856.075588530083	4564.735854580558	5114.097276395198
5197.945819463627	4860.796754889956	5499.8979223051965
5563.19120360332	5180.826464791727	5919.096885760409
5953.399472646948	5531.331084452286	6368.11974597599
6370.264837565094	5883.144746898281	6844.682621430608
6815.5933683141975	6267.312387521389	7349.099454082931
7291.317871198719	6676.054777451884	7888.506346853953
7799.491894062428	7110.436306125425	8470.266054070928
8342.304167668924	7570.113948264723	9093.961585377712
8922.093650928617	8058.500359154133	9768.83023041962
9541.348882514088	8568.037309646596	10496.526934926202
10202.72605863963	9093.569539360577	11279.130577075957
10909.04837109318	9649.4725155502	12118.497916887609
11663.328278826553	10237.473184164342	13018.65661662335
12468.769435121176	10874.76216795079	13983.891417450217
13328.784764546645	11568.497384768736	15018.796097796176
14247.002836529391	12305.076531674824	16116.41529128392
15227.285136789262	13087.078508140678	17288.697524264982
16273.737596418243	13917.224363451238	18549.18401768572
17390.72387394764	14793.721893414344	19906.10716490636
18582.879569185763	15713.563749091572	21351.869597917095
19855.132038554497	16688.614430840404	22910.989204652502
21212.70376689531	17718.596791989185	24581.071016110753
22661.140036676137	18803.488712885523	26369.767869243344
24206.321444776942	19949.386888083038	28284.938603643946
25854.477786191368	21162.063543711174	30335.325011936697
27612.20546226234	22445.42199127941	32530.235996427848
29486.486213765227	23792.318522444086	34881.01163389782
31484.703854386127	25208.43916150099	37395.90968077816
33614.6590933283	26704.543498776882	40085.72244578224
35884.58684857639	28283.472364874717	42961.846460248256
38303.17271413953	29947.28324167941	46036.35097264958
40879.56881531854	31703.60963896662	49321.945067916735
43623.406630746606	33557.240461103225	52832.02970522033
46544.817021183786	35513.208666566985	56580.70691516993
49654.429753986624	37576.765452442516	60582.787675773994
52963.39617113686	39753.41905009917	64853.81535643025
56483.38924377524	42043.70710784597	69410.06111750184
60226.61226405816	44457.340858589036	74268.53993736638
64205.80149163967	47001.35327899796	79447.00382771158
68434.2239490389	49682.32740169632	84963.9495317649
72925.67132218996	52507.17607766882	90838.56274130834
77694.45037745917	55483.16910201421	97090.73319402151
82755.36880312672	58617.94654889063	103741.00697411966
88123.71125618694	61919.53785989597	110810.52710985424
93815.2106159462	65396.39188276339	118321.0184308496
99846.01339543675	69057.41488923339	126294.69850815486
106232.63356640762	72911.98566516714	134754.1871138494
112991.90120834632	76969.99371350261	143722.42478475862
120140.89646265256	81241.86771091749	153239.82765446225
127696.87606646708	85738.59320711755	163317.6776846416
135677.18800372738	90471.79075673317	173976.35847880202
144099.17826105046	95453.70915830226	185238.9506438357
152980.07603352505	100697.24152603511	197128.09305291742
162336.8775127049	106215.98746103226	209665.81346777134
172186.20771954724	112024.25131341584	222873.2508283052
182544.17636404198	118137.06092981606	236770.46576238508
193426.21760403295	124570.17300464501	251376.11597483765
204846.91868085883	131340.05910486143	266707.2294582245
216819.8479857323	138463.90628224777	282778.8761849219
229357.35289340705	145959.54584719683	299603.8608573753
242470.3713724996	153845.44359002795	317192.42921461037
256168.2254496517	162140.5732528222	335551.9255629518
270458.420868881	170864.34767730633	354686.474054981
285346.4379578843	180036.45733857458	374596.68395013956
300835.53106373386	189676.7348288166	395279.33695270005
316926.5327208828	199804.9457799605	416727.10281797074
333617.674146965	210440.57730258984	438928.2991757129
350904.4157207584	221602.59981495602	461866.6635009459
368779.2951948893	233309.12962282382	485521.1600090311
387231.80497846083	245577.1926232035	509865.8749265336
406248.2897937702	258422.29081517068	534869.921308756
425811.8823715932	271858.16725852055	560497.4331495106
445902.4719132455	285896.35878900375	586707.6109506146
466496.7066620048	300545.8849750655	613454.8500212427
487568.03909519827	315812.8653518653	640688.9306599161
509086.8106979181	331700.14085273683	668355.2858531649
531020.3814649178	348207.0151088128	696339.2164204279
553333.2989191117	365328.94246305793	724613.2452554528
575987.5055154995	383057.3722578061	753128.9989338545
598942.5858906374	401379.4846777472	781818.7242289438
622156.0502783249	420278.07699277846	810612.7197301011
645583.6438327124	439731.5164277365	839439.9699866113
669179.6858261229	459713.8997981325	868228.7208288102
692897.4274824696	480194.9938164868	896907.1922111243
716689.4252230646	501140.5048493661	925404.2922605064
740507.918653902	522512.3225630161	953650.2154096863
764305.2142326365	544268.8225171362	981577.1483440878
788034.059824231	566365.2644258767	1009119.8449670543
811648.012492984	588754.2285026318	1036216.2104172601
835101.7849589229	611386.085220546	1062807.8063718667
858351.5741480503	634209.5154651366	1088840.305773286
881355.3610275281	657171.9989851018	1114263.8675466555
904073.1797863897	680220.4112426327	1139033.4848690294
926467.3545687583	703301.5208396798	1163109.1639857453
948502.7023358791	726362.5077401637	1186456.1202930235
970146.6940857441	749351.4489171855	1209044.8472833908
991369.5825750012	772217.7963123769	1230851.133228399
1012144.4940428443	794912.7911628439	1251855.9960901602
1032447.4822777917	817389.8313579068	1272045.5571481592
1052257.547790603	839604.7964562183	1291410.88874113
1071556.6249794944	861516.3304001681	1309947.7074548076
1090329.5430260312	883086.0573264973	1327656.203466999
1108563.9571242756	904278.7439500246	1344540.693173941
1126250.25624372	925062.4249798602	1360609.2899941858
1143381.4529742207	945408.4705784653	1375873.5523394963
1159953.0547340175	965291.604610721	1390348.1161829184
1175962.9204488026	984689.8887449955	1404050.3590628384
1191411.111560823	1003584.6719532153	1417000.0241153773
1206299.730999896	1021960.4999418622	1429218.8733738782
1220632.7581364452	1039804.9989816808	1440730.328552449
1234415.8812145437	1057108.7411210644	1451559.1640809816
1247656.3337140142	1073865.087999254	1461731.1965268215
1260362.7288261876	1090070.0163750772	1471272.9944366298
1272544.8988275307	1105721.9430147843	1480211.6170003186
1284213.7397173306	1120821.5366655784	1488574.379602638
1295381.061631228	1135371.521281627	1496388.6311587226
1306059.4482953711	1149376.4892561627	1503681.5697521297
1316262.1251610315	1162842.7184319873	1510480.0778102297
1326002.8328126445	1175777.9841434404	1516810.5692411074
1335295.7110625606	1188191.3783019204	1522698.8686569554
1344155.1939141273	1200093.1430427106	1528170.1075026533
1352595.909883049	1211494.5062352899	1533248.654930118
1360632.5949162024	1222407.5310254751	1537958.0371207388
1368280.0106485873	1232844.9698627433	1542320.8773275686
1375552.8740761362	1242820.134229153	1546358.8871185067
1382465.7929703428	1252346.7711061172	1550092.817664343
1389033.2114044486	1261438.9519912596	1553542.4524447706
1395269.3593687143	1270110.9791338728	1556726.6053141388
1401188.2115443377	1278377.273688155	1559663.1767650582
1406803.450892242	1286252.3070022825	1562369.0628868854
1412128.4396665988	1293750.5275779665	1564860.240891134
1417176.1944640272	1300886.2932411588	1567151.7746273086
1421959.3653821799	1307673.814197378	1569257.8463745778
1426490.22214664	1314127.1021162418	1571191.7953103967
1430780.6407083245	1320259.9308528719	1572966.156674848
1434842.0970176621	1326085.7973451626	1574592.6502466379
1438685.6603316467	1331617.89844168	1576082.2519225597
1442321.9928540054	1336869.0950430892	1577445.2049723864
1445761.3481844242	1341851.8993793032	1578691.1039388988
1449013.575300632	1346578.4537317683	1579828.8781797343
1452088.1217965516	1351060.5234510116	1580866.8567098533
1454994.0404087792	1355309.48946243	1581765.3644004199
1457739.9952808465	1359336.3429275574	1582530.677801341
1460334.270824847	1363151.6744745704	1583221.187852688
1462784.7807911271	1366765.6855299498	1583843.0563817064
1465099.0782575407	1370188.181116462	1584401.9967238363
1467284.3658743668	1373428.5807197844	1584903.2857038584
1469347.5071152302	1376495.9212872346	1585351.8108176128
1471295.037224801	1379398.8587927225	1585752.0830114887
1473133.1749141403	1382145.6751054428	1586108.2687149176
1474867.8337123003	1384744.2984839187	1586424.2104606226
1476504.6331725067	1387202.3039222741	1586703.45020846
1478048.9116933187	1389526.9224070807	1586949.2522217112
1479505.736349499	1391725.0701128563	1587164.622329461
1480879.9160141777	1393803.3188644543	1587352.3290358714
1482176.0118155146	1395767.9502036935	1587514.91551058
1483398.3465982194	1397624.9255372868	1587654.7225380735
1484551.0179327305	1399379.9288139213	1587773.893988704
1485637.9061060562	1401038.374662617	1587874.4035129724
1486662.6873927854	1402605.4002842528	1587958.0578882587
1487628.8406404336	1404085.9006631623	1588026.5181276072
1488539.6584137317	1405484.507976506	1588081.303049064
1489398.2545670657	1406805.638399617	1588123.8023718486
1490207.5749069015	1408053.4698576462	1588155.2870617
1490970.4048397013	1409231.972773285	1588176.92356608
1491689.3768159237	1410344.913489147	1588189.7703333055
1492366.9787780044	1411395.8660660996	1588194.800304913
1493005.5613852418	1412388.20579647	1588192.8934491405
1493607.3468346505	1413325.1331527089	1588184.8624828884
1494174.431317354	1414209.6947273198	1588171.4371563802
1494708.795988553	1415044.769495393	1588153.2901408502
1495212.3110708771	1415833.084520888	1588131.0214544565
1495686.7416416176	1416577.2165265589	1588105.182857847
1496133.7537456192	1417279.6065864128	1588076.281630855
1496554.9203254452	1417942.5613988002	1588044.7737618221
1496951.7246284708	1418568.2679968404	1588011.062492754
1497325.566577815	1419158.7806634528	1587975.5055935185
1497677.7669437032	1419716.0673105153	1587938.4318667143
1498009.5712452387	1420241.9764118246	1587900.150120811
1498322.1550552463	1420738.2701066076	1587860.9282784818
1498616.6252947496	1421206.586217726	1587821.0038446048
1498894.028269918	1421648.4825467218	1587780.6158597462
1499155.349084825	1422065.4521412558	1587739.9381042486
1499401.5158134636	1422458.8809550356	1587699.145425272
1499633.404502975	1422830.0884629672	1587660.1584050416
1499851.8406956217	1423180.3224899853	1587635.6049453178
1500057.6017277027	1423510.7568417245	1587610.5695134916
1500251.4222463237	1423822.5053918872	1587585.2014566662
1500433.9932119255	1424116.6170505083	1587559.6205602088
1500605.965942416	1424394.084299452	1587533.9381464382
1500767.9543310816	1424655.8428685481	1587508.254352587
