# Supplementary material for: Mathematical modeling of COVID-19 in 14.8 million individuals in Bahia, Brazil
Source: Nat Commun. 2021 Jan 12;12:333. doi: 10.1038/s41467-020-19798-3 (PMC7803757; doi:10.1038/s41467-020-19798-3)
Supplement: Supplementary file 3 — Source Data [file 41467_2020_19798_MOESM3_ESM.zip › Supplementary Material/script/report.log]

2020-06-29 18:26:05,797 - pyswarms.single.local_best - INFO - Optimize for 250 iters with {'c1': 0.3, 'c2': 0.3, 'w': 0.9, 'k': 5, 'p': 2}
