# Supplementary material for: Mathematical modeling of COVID-19 in 14.8 million individuals in Bahia, Brazil
Source: Nat Commun. 2021 Jan 12;12:333. doi: 10.1038/s41467-020-19798-3 (PMC7803757; doi:10.1038/s41467-020-19798-3)
Supplement: Supplementary file 3 — Source Data [file 41467_2020_19798_MOESM3_ESM.zip › Supplementary Material/script/SEIRHUD.ipynb]

# %% [markdown]
<h1>Run SEIRHUD</h1>

# %% [code]
from model import SEIRHUD
import csv
import numpy as np
import pandas as pd
import time
import warnings
from tqdm import tqdm
import multiprocessing as mp
warnings.filterwarnings('ignore')

# %% [code]
data = pd.read_csv("../data/data.csv")
data.head()

# %% [code]
def bootWeig(series, times):
    series = np.diff(series)
    series = np.insert(series, 0, 1)
    results = []
    for i in range(0,times):
        results.append(np.random.multinomial(n = sum(series), pvals = series/sum(series)))
    return np.array(results)

# %% [code]
#using bootstrap to 
infeclists = bootWeig(data["infec"], 500)
deathslists = bootWeig(data["dthcm"], 500)

# %% [code]
#Define empty lists to recive results
ypred = []
dpred = []
upred = []
hpred = []
spred = []
epred = []
beta1 = []
beta2 = []
gammaH = []
gammaU = []
delta = []
ia0 = []
t1 = []
e0 = []
is0 = []

# %% [code]
#define fixed parameters:
kappa = 1/4
p = 0.2
gammaA = 1/3.5
gammaS = 1/4
muH = 0.15
muU = 0.4
xi = 0.53 
omega_U = 0.29 
omega_H = 0.14
N = 14873064
bound = ([0,0,0,1/14,1/14,0,0.05,0,0,0],
         [30,1.5,1,1/5,1/5,1,0.35,10/N,10/N,10/N])

# %% [code]
for cases, deaths in tqdm(zip(infeclists, deathslists)):
    model = SEIRHUD( N, 1)
    model.fit(x = range(1,len(data["infec"]) + 1),
          y = np.cumsum(cases)+1,
          d = np.cumsum(deaths),
          bound = bound,
          kappa = kappa,
          p = p,
          gammaA = gammaA,
          gammaS = gammaS,
          muH = muH,
          muU = muU,
          xi = xi,
          omegaU = omega_U,
          omegaH = omega_H,
          stand_error = True,
          fittingByCumulativeCases=False,    
          )
    model.predict(200)
    
    coef = model.getCoef()
    
    #Append predictions
    ypred.append(model.ypred)
    dpred.append(model.D)
    spred.append(model.S)
    epred.append(model.E)
    
    
    #append parameters
    beta1.append(model.beta[0])
    beta2.append(model.beta[1])
    gammaH.append(model.gammaH)
    gammaU.append(model.gammaU)
    delta.append(model.delta)
    t1.append(model.dayBetaChange[0])
    ia0.append(model.ia0)
    e0.append(model.e0)
    is0.append(model.is0)

# %% [code]
def getConfidenceInterval(series, length):
    series = np.array(series)
    
    #Compute mean value
    meanValue = [np.mean(series[:,i]) for i in range(0,length)]

    #Compute deltaStar
    deltaStar = meanValue - series

    #Compute lower and uper bound
    deltaL = [np.quantile(deltaStar[:,i], q = 0.025) for i in range(0,length)]
    deltaU = [np.quantile(deltaStar[:,i], q = 0.975) for i in range(0,length)]

    #Compute CI
    lowerBound  = np.array(meanValue) + np.array(deltaL)
    UpperBound  = np.array(meanValue) + np.array(deltaU)
    return [meanValue, lowerBound, UpperBound]

# %% [code]
#Get confidence interval for prediction
for i, pred in tqdm(zip([ypred, dpred, upred, hpred, epred, spred],
                   ["Infec", "deaths", "UTI", "Hosp", "exposed", "susceptible"])):
    Meanvalue, lowerBound, UpperBound = getConfidenceInterval(i, len(data["infec"]) + 199)
    df = pd.DataFrame.from_dict({pred + "_mean": Meanvalue,
                            pred + "_lb": lowerBound,
                            pred + "_ub": UpperBound})
    df.to_csv("../results/" + pred + ".csv", index = False)

# %% [code]
#Exprort parametes
parameters = pd.DataFrame.from_dict({"beta1": beta1,
                                     "beta2": beta2,
                                     "gammaH": gammaH,
                                     "gammaU": gammaU,
                                     "delta": delta,
                                     "ia0":ia0,
                                     "e0": e0,
                                     "t1": t1,
                                     "is0":is0})
parameters.to_csv("../results/Parameters.csv", index = False)

# %% [code]
len(bound[0])

# %% [code]
