# Supplementary material for: Mathematical modeling of COVID-19 in 14.8 million individuals in Bahia, Brazil
Source: Nat Commun. 2021 Jan 12;12:333. doi: 10.1038/s41467-020-19798-3 (PMC7803757; doi:10.1038/s41467-020-19798-3)
Supplement: Supplementary file 3 — Source Data [file 41467_2020_19798_MOESM3_ESM.zip › Supplementary Material/Effective reproduction number/BA/capital.csv]

date	state	city	cases	deaths
2020-03-13	BA	Salvador/BA	3	0
2020-03-14	BA	Salvador/BA	3	0
2020-03-15	BA	Salvador/BA	4	0
2020-03-16	BA	Salvador/BA	4	0
2020-03-17	BA	Salvador/BA	5	0
2020-03-18	BA	Salvador/BA	17	0
2020-03-19	BA	Salvador/BA	18	0
2020-03-20	BA	Salvador/BA	18	0
2020-03-21	BA	Salvador/BA	23	0
2020-03-22	BA	Salvador/BA	33	0
2020-03-23	BA	Salvador/BA	37	0
2020-03-24	BA	Salvador/BA	45	0
2020-03-25	BA	Salvador/BA	54	0
2020-03-26	BA	Salvador/BA	60	0
2020-03-27	BA	Salvador/BA	78	0
2020-03-28	BA	Salvador/BA	81	0
2020-03-29	BA	Salvador/BA	103	1
2020-03-30	BA	Salvador/BA	117	2
2020-03-31	BA	Salvador/BA	132	2
2020-04-01	BA	Salvador/BA	153	2
2020-04-02	BA	Salvador/BA	167	3
2020-04-03	BA	Salvador/BA	183	5
2020-04-04	BA	Salvador/BA	215	5
2020-04-05	BA	Salvador/BA	244	7
2020-04-06	BA	Salvador/BA	263	8
2020-04-07	BA	Salvador/BA	269	10
2020-04-08	BA	Salvador/BA	292	11
2020-04-09	BA	Salvador/BA	314	11
2020-04-10	BA	Salvador/BA	343	11
2020-04-11	BA	Salvador/BA	355	11
2020-04-12	BA	Salvador/BA	364	11
2020-04-13	BA	Salvador/BA	390	11
2020-04-14	BA	Salvador/BA	428	13
2020-04-15	BA	Salvador/BA	522	15
2020-04-16	BA	Salvador/BA	572	18
2020-04-17	BA	Salvador/BA	643	18
2020-04-18	BA	Salvador/BA	760	19
2020-04-19	BA	Salvador/BA	764	22
2020-04-20	BA	Salvador/BA	824	23
2020-04-21	BA	Salvador/BA	927	23
2020-04-22	BA	Salvador/BA	1039	27
2020-04-23	BA	Salvador/BA	1137	34
2020-04-24	BA	Salvador/BA	1223	37
2020-04-25	BA	Salvador/BA	1308	38
2020-04-26	BA	Salvador/BA	1362	39
2020-04-27	BA	Salvador/BA	1435	48
2020-04-28	BA	Salvador/BA	1583	56
2020-04-29	BA	Salvador/BA	1645	62
2020-04-30	BA	Salvador/BA	1790	67
2020-05-01	BA	Salvador/BA	2001	76
2020-05-02	BA	Salvador/BA	2106	78
2020-05-03	BA	Salvador/BA	2253	80
2020-05-04	BA	Salvador/BA	2377	91
2020-05-05	BA	Salvador/BA	2606	95
