# Supplementary material for: Mathematical modeling of COVID-19 in 14.8 million individuals in Bahia, Brazil
Source: Nat Commun. 2021 Jan 12;12:333. doi: 10.1038/s41467-020-19798-3 (PMC7803757; doi:10.1038/s41467-020-19798-3)
Supplement: Supplementary file 3 — Source Data [file 41467_2020_19798_MOESM3_ESM.zip › Supplementary Material/Effective reproduction number/BA/estado.csv]

date	state	cases	deaths
2020-03-06	BA	1	0
2020-03-07	BA	2	0
2020-03-08	BA	2	0
2020-03-09	BA	2	0
2020-03-10	BA	2	0
2020-03-11	BA	3	0
2020-03-12	BA	3	0
2020-03-13	BA	7	0
2020-03-14	BA	7	0
2020-03-15	BA	9	0
2020-03-16	BA	10	0
2020-03-17	BA	14	0
2020-03-18	BA	27	0
2020-03-19	BA	31	0
2020-03-20	BA	34	0
2020-03-21	BA	41	0
2020-03-22	BA	55	0
2020-03-23	BA	63	0
2020-03-24	BA	79	0
2020-03-25	BA	91	0
2020-03-26	BA	108	0
2020-03-27	BA	123	0
2020-03-28	BA	127	0
2020-03-29	BA	156	1
2020-03-30	BA	176	2
2020-03-31	BA	217	2
2020-04-01	BA	246	2
2020-04-02	BA	267	3
2020-04-03	BA	290	6
2020-04-04	BA	336	7
2020-04-05	BA	401	9
2020-04-06	BA	437	10
2020-04-07	BA	462	14
2020-04-08	BA	515	18
2020-04-09	BA	568	19
2020-04-10	BA	616	19
2020-04-11	BA	640	21
2020-04-12	BA	674	21
2020-04-13	BA	723	22
2020-04-14	BA	776	26
2020-04-15	BA	884	28
2020-04-16	BA	967	34
2020-04-17	BA	1064	36
2020-04-18	BA	1200	40
2020-04-19	BA	1249	45
2020-04-20	BA	1377	47
2020-04-21	BA	1504	48
2020-04-22	BA	1645	53
2020-04-23	BA	1845	62
2020-04-24	BA	1979	67
2020-04-25	BA	2116	72
2020-04-26	BA	2248	74
2020-04-27	BA	2356	83
2020-04-28	BA	2564	93
2020-04-29	BA	2676	100
2020-04-30	BA	2867	106
2020-05-01	BA	3140	117
2020-05-02	BA	3315	123
2020-05-03	BA	3566	128
2020-05-04	BA	3734	141
2020-05-05	BA	4040	146
