# Supplementary material for: Mathematical modeling of COVID-19 in 14.8 million individuals in Bahia, Brazil
Source: Nat Commun. 2021 Jan 12;12:333. doi: 10.1038/s41467-020-19798-3 (PMC7803757; doi:10.1038/s41467-020-19798-3)
Supplement: Supplementary file 3 — Source Data [file 41467_2020_19798_MOESM3_ESM.zip › Supplementary Material/Effective reproduction number/BA/interior.csv]

date	state	cases	deaths
2020-03-06	BA	1	0
2020-03-07	BA	2	0
2020-03-08	BA	2	0
2020-03-09	BA	2	0
2020-03-10	BA	2	0
2020-03-11	BA	3	0
2020-03-12	BA	3	0
2020-03-13	BA	4	0
2020-03-14	BA	4	0
2020-03-15	BA	5	0
2020-03-16	BA	6	0
2020-03-17	BA	9	0
2020-03-18	BA	10	0
2020-03-19	BA	13	0
2020-03-20	BA	16	0
2020-03-21	BA	18	0
2020-03-22	BA	22	0
2020-03-23	BA	26	0
2020-03-24	BA	34	0
2020-03-25	BA	37	0
2020-03-26	BA	48	0
2020-03-27	BA	45	0
2020-03-28	BA	46	0
2020-03-29	BA	53	0
2020-03-30	BA	59	0
2020-03-31	BA	85	0
2020-04-01	BA	93	0
2020-04-02	BA	100	0
2020-04-03	BA	107	1
2020-04-04	BA	121	2
2020-04-05	BA	157	2
2020-04-06	BA	174	2
2020-04-07	BA	193	4
2020-04-08	BA	223	7
2020-04-09	BA	254	8
2020-04-10	BA	273	8
2020-04-11	BA	285	10
2020-04-12	BA	310	10
2020-04-13	BA	333	11
2020-04-14	BA	348	13
2020-04-15	BA	362	13
2020-04-16	BA	395	16
2020-04-17	BA	421	18
2020-04-18	BA	440	21
2020-04-19	BA	485	23
2020-04-20	BA	553	24
2020-04-21	BA	577	25
2020-04-22	BA	606	26
2020-04-23	BA	708	28
2020-04-24	BA	756	30
2020-04-25	BA	808	34
2020-04-26	BA	886	35
2020-04-27	BA	921	35
2020-04-28	BA	981	37
2020-04-29	BA	1031	38
2020-04-30	BA	1077	39
2020-05-01	BA	1139	41
2020-05-02	BA	1209	45
2020-05-03	BA	1313	48
2020-05-04	BA	1357	50
2020-05-05	BA	1434	51
