# Supplementary material for: Mathematical modeling of COVID-19 in 14.8 million individuals in Bahia, Brazil
Source: Nat Commun. 2021 Jan 12;12:333. doi: 10.1038/s41467-020-19798-3 (PMC7803757; doi:10.1038/s41467-020-19798-3)
Supplement: Supplementary file 3 — Source Data [file 41467_2020_19798_MOESM3_ESM.zip › Supplementary Material/Effective reproduction number/R(t).ipynb]

# %% [code]
import numpy as np
import matplotlib.pyplot as pl
import pandas as pd
import matplotlib.gridspec as gridspec

# %% [markdown]
# Calculus of the effective reproduction number

# %% [code]
def g_a(x):
    
    return (kappa*gammaA/(kappa-gammaA))*(np.exp(-gammaA*x)-np.exp(-kappa*x))
    
def g_s(x):
    
    return ((gammaS**2)*x)*(np.exp(-gammaS*x))
    
def gt(x):
    
    return (p*gammaA*g_s(x) + delta*(1-p)*gammaS*g_a(x))/(gammaA*p + delta*(1-p)*gammaS)
    

#Integral b(t-x)g(x) dx
def Int_t(b,t):

    Int=0
    
    interval=np.arange(t)+1
    for x in interval:
        
        Int += b[t-x]*gt(x)
        
    return Int

# R(t)
def Rt(b):

    
    Rt=[]
    
    l=4
    
    for t in range(len(b)-l):
        
        Rt.append(b[t+l]/Int_t(b,t+l))
        
    Rt=np.array(Rt)
    

    return Rt
    

# %% [markdown]
## Choose the state

# %% [code]
gammaA=1/3.5
gammaS=1/4
kappa=1/4
p=0.2
y_lim=[]

gs = gridspec.GridSpec(nrows = 2, ncols = 4)
fig=pl.figure(figsize=(15.4,10))

gs.update(wspace = 0.55)
gs.update(hspace = 0.55)

ax=[]

ax1 = pl.subplot(gs[0, 1:3]) 
ax2 = pl.subplot(gs[1, :2])
ax3 = pl.subplot(gs[1, 2:]) 

ax.append(ax1)
ax.append(ax2)
ax.append(ax3)
    
k=0
    
    
for Type_Fit in ['estado','capital','interior']:

    if Type_Fit=='estado':
        delta=0.33241455313258245
        df = pd.read_csv ('Bahia.csv')
    elif Type_Fit=='capital':
        delta=0.705778224177804
        df = pd.read_csv ('Salvador.csv')
    elif Type_Fit=='interior':
        delta=0.6196296150019275
        df = pd.read_csv ('Interior.csv')
        
    df_data=pd.read_csv('BA\\'+ Type_Fit +'.csv')

    dates=df_data.date.values
    data=[df_data.cases.values[0]]+list(np.diff(df_data.cases.values[:len(dates)]))

    
    sim_data=[df.Infec_mean.values[0]]+list(np.diff(df.Infec_mean.values[:len(dates)]))
            

    Rt_data=Rt(data)
    
    Rt_sim=Rt(sim_data)


        

    
    y_lim.append(max(Rt_data))
        
            
    if Type_Fit=='estado':
        w=9
    elif Type_Fit=='capital':
        w=7
    else:
        w=5
            
            
    ax[k].plot(dates[w:len(Rt_data)], Rt_data[w:],'k-', linewidth=2.5,label=r'New $R(t)$ From the Data')
            
    ax[k].plot(dates[w:len(Rt_data)], Rt_sim[w:len(Rt_data)],color='blue',linestyle='--', linewidth=2.5,label=r'Old $R(t)$ From the Model Simulations')
            
        
    ax[k].grid(which='major', axis='both', color='black',linewidth=1.,alpha=0.3)
      
    ax[k].axhline(1, 0, 600,color='r',linestyle='--',linewidth=2.)


    ax[k].set_ylabel(r'$ R(t)$',fontsize=20, fontname="Arial")

         
    k+=1


        
ax1.set_ylim(0., 7.5)
ax2.set_ylim(0., 7.5)
ax3.set_ylim(0., 7.5)

        
ax2.tick_params(labelsize=15)
ax3.tick_params(labelsize=15)
ax1.tick_params(labelsize=15)

ax1.text(0, 1.10,'(a)', transform=ax1.transAxes,
    fontsize=16, fontweight='bold', va='top', ha='right')

ax2.text(0, 1.10,'(b)', transform=ax2.transAxes,
    fontsize=16, fontweight='bold', va='top', ha='right')

ax3.text(0, 1.10,'(c)', transform=ax3.transAxes,
    fontsize=16, fontweight='bold', va='top', ha='right')


ax1.xaxis.set_major_locator(pl.MaxNLocator(7))
pl.setp(ax1.get_xticklabels(), rotation=30)

ax2.xaxis.set_major_locator(pl.MaxNLocator(7))
pl.setp(ax2.get_xticklabels(), rotation=30)

ax3.xaxis.set_major_locator(pl.MaxNLocator(7))
pl.setp(ax3.get_xticklabels(), rotation=30)


    
for tick in ax1.get_xticklabels():
    tick.set_fontname("Arial")
for tick in ax1.get_yticklabels():
    tick.set_fontname("Arial")  

for tick in ax2.get_xticklabels():
    tick.set_fontname("Arial")
for tick in ax2.get_yticklabels():
    tick.set_fontname("Arial")  
    
for tick in ax3.get_xticklabels():
    tick.set_fontname("Arial")
for tick in ax3.get_yticklabels():
    tick.set_fontname("Arial")  

        
pl.show()
                 
fig.savefig(r"Rt_BA.png",bbox_inches='tight')

# %% [code]
